# Supplementary material for: Genome-Wide Identification of Genes Related to Biosynthesis of Phenolic Acid Derivatives in Bletilla striata at Different Suspension Culture Stages
Source: Front Plant Sci. 2022 Jun 17;13:875404. doi: 10.3389/fpls.2022.875404 (PMC9247868; doi:10.3389/fpls.2022.875404)
Supplement: Supplementary Table S1 — Correlation between different phenolic acid derivatives. [file Table_1.XLSX]

## Sheet: HBA
Data1	Data2	rho	pvalue	relation
P-Hydroxybenzyl Alcohol	i1_LQ_BSbp1_c18137/f1p0/1718	0.842424	0.00445903	positive
P-Hydroxybenzyl Alcohol	i1_LQ_BSbp1_c90273/f1p0/1431	0.806061	0.00823557	positive
P-Hydroxybenzyl Alcohol	i1_LQ_BSbp1_c17130/f2p0/1791	0.757576	0.0159208	positive
P-Hydroxybenzyl Alcohol	i1_LQ_BSbp1_c24519/f1p0/1719	0.842424	0.00445903	positive
P-Hydroxybenzyl Alcohol	i4_LQ_BSbp1_c7490/f1p0/4456	0.793939	0.00984414	positive
P-Hydroxybenzyl Alcohol	i1_LQ_BSbp1_c73265/f1p0/1719	0.866667	0.00268142	positive
P-Hydroxybenzyl Alcohol	i2_LQ_BSbp1_c42889/f1p1/2316	0.854545	0.00350474	positive
P-Hydroxybenzyl Alcohol	i1_LQ_BSbp1_c75396/f1p2/1976	0.806061	0.00823557	positive
P-Hydroxybenzyl Alcohol	i0_LQ_BSbp1_c5055/f1p13/781	0.69697	0.0311411	positive
P-Hydroxybenzyl Alcohol	i3_LQ_BSbp1_c58962/f1p0/3665	0.878788	0.00197706	positive
P-Hydroxybenzyl Alcohol	i6_HQ_BSbp1_c303/f3p23/6319	0.866667	0.00268142	positive
P-Hydroxybenzyl Alcohol	i0_LQ_BSbp1_c77942/f1p0/688	0.672727	0.0393814	positive
P-Hydroxybenzyl Alcohol	i6_LQ_BSbp1_c1413/f1p0/6445	0.648485	0.0490426	positive
P-Hydroxybenzyl Alcohol	i2_HQ_BSbp1_c71802/f12p3/2669	0.648485	0.0490426	positive
P-Hydroxybenzyl Alcohol	i2_HQ_BSbp1_c26234/f3p5/2314	0.866667	0.00268142	positive
P-Hydroxybenzyl Alcohol	i3_LQ_BSbp1_c63968/f1p0/3240	0.830303	0.0055568	positive
P-Hydroxybenzyl Alcohol	i1_HQ_BSbp1_c86238/f13p0/1229	0.927273	0.000130162	positive
P-Hydroxybenzyl Alcohol	i1_LQ_BSbp1_c58150/f1p2/1380	0.793939	0.00984414	positive
P-Hydroxybenzyl Alcohol	i3_LQ_BSbp1_c32825/f1p0/3053	0.660606	0.0440266	positive
P-Hydroxybenzyl Alcohol	i1_LQ_BSbp1_c11001/f1p6/1152	0.818182	0.00681113	positive
P-Hydroxybenzyl Alcohol	i1_HQ_BSbp1_c24910/f3p8/1899	0.830303	0.0055568	positive
P-Hydroxybenzyl Alcohol	i1_LQ_BSbp1_c10414/f1p115/2003	0.757576	0.0159208	positive
P-Hydroxybenzyl Alcohol	i3_LQ_BSbp1_c79489/f1p0/3075	0.851068	0.00179113	positive
P-Hydroxybenzyl Alcohol	i1_LQ_BSbp1_c19700/f1p24/1754	0.939394	0	positive
P-Hydroxybenzyl Alcohol	i2_LQ_BSbp1_c29433/f1p3/2074	0.806061	0.00823557	positive
P-Hydroxybenzyl Alcohol	i1_LQ_BSbp1_c104736/f1p0/1015	0.769697	0.0136718	positive
P-Hydroxybenzyl Alcohol	i6_LQ_BSbp1_c2536/f1p0/6504	0.733333	0.0211665	positive
P-Hydroxybenzyl Alcohol	i1_LQ_BSbp1_c53186/f1p0/1469	0.866667	0.00268142	positive
P-Hydroxybenzyl Alcohol	i2_LQ_BSbp1_c41792/f1p0/2668	0.866667	0.00268142	positive
P-Hydroxybenzyl Alcohol	i3_LQ_BSbp1_c44629/f1p0/3130	0.781818	0.0116513	positive
P-Hydroxybenzyl Alcohol	i0_LQ_BSbp1_c78813/f1p5/1007	0.842424	0.00445903	positive
P-Hydroxybenzyl Alcohol	i2_HQ_BSbp1_c171628/f45p20/2832	0.890909	0.00138027	positive
P-Hydroxybenzyl Alcohol	i0_LQ_BSbp1_c122947/f1p0/649	0.745455	0.0184138	positive
P-Hydroxybenzyl Alcohol	i2_LQ_BSbp1_c105581/f1p7/2385	0.648485	0.0490426	positive
P-Hydroxybenzyl Alcohol	i4_HQ_BSbp1_c17187/f2p0/4163	0.757576	0.0159208	positive
P-Hydroxybenzyl Alcohol	i1_HQ_BSbp1_c7855/f3p0/1363	0.733333	0.0211665	positive
P-Hydroxybenzyl Alcohol	i2_LQ_BSbp1_c38222/f1p1/2320	0.806061	0.00823557	positive
P-Hydroxybenzyl Alcohol	i0_LQ_BSbp1_c58794/f1p0/766	0.820672	0.00362171	positive
P-Hydroxybenzyl Alcohol	i1_LQ_BSbp1_c21740/f1p54/1738	0.878788	0.00197706	positive
P-Hydroxybenzyl Alcohol	i1_LQ_BSbp1_c69077/f1p0/1896	0.830303	0.0055568	positive
P-Hydroxybenzyl Alcohol	i1_LQ_BSbp1_c83379/f1p10/1088	0.733333	0.0211665	positive
P-Hydroxybenzyl Alcohol	i1_LQ_BSbp1_c14710/f1p0/1026	0.793939	0.00984414	positive
P-Hydroxybenzyl Alcohol	i3_LQ_BSbp1_c65416/f1p0/3166	0.757576	0.0159208	positive
P-Hydroxybenzyl Alcohol	i2_LQ_BSbp1_c153690/f1p16/2973	0.745455	0.0184138	positive
P-Hydroxybenzyl Alcohol	i1_LQ_BSbp1_c9679/f1p3/1932	0.818182	0.00681113	positive
P-Hydroxybenzyl Alcohol	i1_LQ_BSbp1_c40432/f1p0/1607	0.757576	0.0159208	positive
P-Hydroxybenzyl Alcohol	i1_LQ_BSbp1_c74003/f1p0/1716	0.890909	0.00138027	positive
P-Hydroxybenzyl Alcohol	i2_LQ_BSbp1_c129334/f1p3/2440	0.830303	0.0055568	positive
P-Hydroxybenzyl Alcohol	i4_LQ_BSbp1_c4532/f1p0/4146	0.781818	0.0116513	positive
P-Hydroxybenzyl Alcohol	i3_LQ_BSbp1_c12845/f1p4/3174	0.830303	0.0055568	positive
P-Hydroxybenzyl Alcohol	i0_HQ_BSbp1_c37053/f2p6/841	0.866667	0.00268142	positive
P-Hydroxybenzyl Alcohol	i1_HQ_BSbp1_c12746/f2p2/1558	0.854545	0.00350474	positive
P-Hydroxybenzyl Alcohol	i2_LQ_BSbp1_c209328/f1p2/2035	0.830303	0.0055568	positive
P-Hydroxybenzyl Alcohol	i2_LQ_BSbp1_c134781/f1p6/2908	0.705575	0.0226256	positive
P-Hydroxybenzyl Alcohol	i1_LQ_BSbp1_c8248/f1p1/1362	0.660606	0.0440266	positive
P-Hydroxybenzyl Alcohol	i0_LQ_BSbp1_c38973/f1p1/802	0.939394	0	positive
P-Hydroxybenzyl Alcohol	i3_LQ_BSbp1_c25682/f1p0/3222	0.672727	0.0393814	positive
P-Hydroxybenzyl Alcohol	i2_LQ_BSbp1_c60826/f1p10/2908	0.633817	0.0490952	positive
P-Hydroxybenzyl Alcohol	i2_LQ_BSbp1_c109332/f1p4/2291	0.69697	0.0311411	positive
P-Hydroxybenzyl Alcohol	i2_LQ_BSbp1_c102992/f1p5/2885	0.842424	0.00445903	positive
P-Hydroxybenzyl Alcohol	i2_LQ_BSbp1_c125364/f1p7/2906	0.818182	0.00681113	positive
P-Hydroxybenzyl Alcohol	i2_LQ_BSbp1_c134546/f1p1/2361	0.830303	0.0055568	positive
P-Hydroxybenzyl Alcohol	i0_HQ_BSbp1_c1585/f4p0/703	0.878788	0.00197706	positive
P-Hydroxybenzyl Alcohol	i3_LQ_BSbp1_c9240/f1p0/3180	0.709091	0.0275141	positive
P-Hydroxybenzyl Alcohol	i2_LQ_BSbp1_c62611/f1p8/2846	0.69697	0.0311411	positive
P-Hydroxybenzyl Alcohol	i1_LQ_BSbp1_c33689/f1p0/1444	0.769697	0.0136718	positive
P-Hydroxybenzyl Alcohol	i2_HQ_BSbp1_c7863/f3p5/2616	0.757576	0.0159208	positive
P-Hydroxybenzyl Alcohol	i3_LQ_BSbp1_c43658/f1p14/3505	0.878788	0.00197706	positive
P-Hydroxybenzyl Alcohol	i1_LQ_BSbp1_c32899/f1p0/1992	0.793939	0.00984414	positive
P-Hydroxybenzyl Alcohol	i2_LQ_BSbp1_c41249/f1p6/2093	0.757576	0.0159208	positive
P-Hydroxybenzyl Alcohol	i2_LQ_BSbp1_c130834/f1p0/2847	0.721212	0.0241946	positive
P-Hydroxybenzyl Alcohol	i0_LQ_BSbp1_c117349/f1p0/871	0.733333	0.0211665	positive
P-Hydroxybenzyl Alcohol	i1_LQ_BSbp1_c69393/f1p0/1229	0.733333	0.0211665	positive
P-Hydroxybenzyl Alcohol	i2_LQ_BSbp1_c125788/f1p1/2827	0.854545	0.00350474	positive
P-Hydroxybenzyl Alcohol	i5_LQ_BSbp1_c5014/f1p0/5633	0.741645	0.0140752	positive
P-Hydroxybenzyl Alcohol	i0_LQ_BSbp1_c41189/f1p0/587	0.781818	0.0116513	positive
P-Hydroxybenzyl Alcohol	i1_LQ_BSbp1_c53384/f1p0/1871	0.769697	0.0136718	positive
P-Hydroxybenzyl Alcohol	i2_LQ_BSbp1_c99855/f1p8/2574	0.660606	0.0440266	positive
P-Hydroxybenzyl Alcohol	i0_LQ_BSbp1_c77112/f1p9/756	0.806061	0.00823557	positive
P-Hydroxybenzyl Alcohol	i3_HQ_BSbp1_c70961/f2p0/3063	0.769697	0.0136718	positive
P-Hydroxybenzyl Alcohol	i1_HQ_BSbp1_c6344/f3p0/1639	0.672727	0.0393814	positive
P-Hydroxybenzyl Alcohol	i1_LQ_BSbp1_c34627/f1p4/1480	0.842424	0.00445903	positive
P-Hydroxybenzyl Alcohol	i3_LQ_BSbp1_c41310/f1p0/3141	0.769697	0.0136718	positive
P-Hydroxybenzyl Alcohol	i0_LQ_BSbp1_c9485/f1p11/916	0.842424	0.00445903	positive
P-Hydroxybenzyl Alcohol	i0_LQ_BSbp1_c3430/f1p0/800	0.745455	0.0184138	positive
P-Hydroxybenzyl Alcohol	i2_LQ_BSbp1_c36453/f1p5/2121	0.721212	0.0241946	positive
P-Hydroxybenzyl Alcohol	i2_LQ_BSbp1_c185187/f1p3/2091	0.793939	0.00984414	positive
P-Hydroxybenzyl Alcohol	i2_LQ_BSbp1_c150873/f1p4/2888	0.818182	0.00681113	positive
P-Hydroxybenzyl Alcohol	i1_LQ_BSbp1_c64290/f1p0/1049	0.818182	0.00681113	positive
P-Hydroxybenzyl Alcohol	i4_LQ_BSbp1_c5169/f1p21/4623	0.672727	0.0393814	positive
P-Hydroxybenzyl Alcohol	i1_HQ_BSbp1_c79928/f2p3/1034	0.745455	0.0184138	positive
P-Hydroxybenzyl Alcohol	i4_LQ_BSbp1_c20286/f1p0/4433	0.790277	0.00651422	positive
P-Hydroxybenzyl Alcohol	i0_LQ_BSbp1_c10337/f1p0/890	0.684848	0.0350915	positive
P-Hydroxybenzyl Alcohol	i0_LQ_BSbp1_c36057/f1p0/515	0.757576	0.0159208	positive
P-Hydroxybenzyl Alcohol	i0_LQ_BSbp1_c67417/f1p0/812	0.684848	0.0350915	positive
P-Hydroxybenzyl Alcohol	i5_HQ_BSbp1_c7658/f3p0/5306	0.842424	0.00445903	positive
P-Hydroxybenzyl Alcohol	i1_LQ_BSbp1_c24884/f1p2/1981	0.830303	0.0055568	positive
P-Hydroxybenzyl Alcohol	i5_LQ_BSbp1_c8147/f1p5/5289	0.825403	0.00327421	positive
P-Hydroxybenzyl Alcohol	i4_LQ_BSbp1_c16277/f1p0/4095	0.660606	0.0440266	positive
P-Hydroxybenzyl Alcohol	i1_LQ_BSbp1_c83467/f1p0/1020	0.806061	0.00823557	positive
P-Hydroxybenzyl Alcohol	i0_LQ_BSbp1_c63413/f1p0/686	0.757576	0.0159208	positive
P-Hydroxybenzyl Alcohol	i2_HQ_BSbp1_c25535/f3p0/2997	0.830303	0.0055568	positive
P-Hydroxybenzyl Alcohol	i1_LQ_BSbp1_c25641/f1p1/1848	0.90303	0.000880225	positive
P-Hydroxybenzyl Alcohol	i3_LQ_BSbp1_c88076/f1p0/3039	0.648485	0.0490426	positive
P-Hydroxybenzyl Alcohol	i3_LQ_BSbp1_c14928/f1p6/3019	0.866667	0.00268142	positive
P-Hydroxybenzyl Alcohol	i1_LQ_BSbp1_c73813/f1p0/1528	0.854545	0.00350474	positive
P-Hydroxybenzyl Alcohol	i2_HQ_BSbp1_c197150/f8p10/2130	0.890909	0.00138027	positive
P-Hydroxybenzyl Alcohol	i1_HQ_BSbp1_c85557/f61p0/1865	0.939394	0	positive
P-Hydroxybenzyl Alcohol	i2_LQ_BSbp1_c184971/f1p6/2134	0.721212	0.0241946	positive
P-Hydroxybenzyl Alcohol	i1_LQ_BSbp1_c19526/f1p0/2016	0.890909	0.00138027	positive
P-Hydroxybenzyl Alcohol	i0_LQ_BSbp1_c120430/f1p0/885	0.769697	0.0136718	positive
P-Hydroxybenzyl Alcohol	i2_LQ_BSbp1_c155973/f1p7/2201	0.709091	0.0275141	positive
P-Hydroxybenzyl Alcohol	i1_LQ_BSbp1_c38345/f1p0/1376	0.842424	0.00445903	positive
P-Hydroxybenzyl Alcohol	i0_HQ_BSbp1_c40504/f5p0/700	0.854545	0.00350474	positive
P-Hydroxybenzyl Alcohol	i1_LQ_BSbp1_c73710/f1p0/1514	0.660606	0.0440266	positive
P-Hydroxybenzyl Alcohol	i1_LQ_BSbp1_c8441/f1p0/1405	0.987879	0	positive
P-Hydroxybenzyl Alcohol	i1_LQ_BSbp1_c36330/f1p3/1466	0.709091	0.0275141	positive
P-Hydroxybenzyl Alcohol	i1_HQ_BSbp1_c19713/f2p0/1278	0.866667	0.00268142	positive
P-Hydroxybenzyl Alcohol	i0_LQ_BSbp1_c2063/f1p0/997	0.830303	0.0055568	positive
P-Hydroxybenzyl Alcohol	i3_LQ_BSbp1_c15463/f1p0/3075	0.842424	0.00445903	positive
P-Hydroxybenzyl Alcohol	i3_LQ_BSbp1_c30520/f1p114/3029	0.802435	0.00521146	positive
P-Hydroxybenzyl Alcohol	i1_LQ_BSbp1_c22320/f1p3/1903	0.818182	0.00681113	positive
P-Hydroxybenzyl Alcohol	i1_LQ_BSbp1_c47279/f1p0/1187	0.672727	0.0393814	positive
P-Hydroxybenzyl Alcohol	i2_LQ_BSbp1_c61564/f1p0/2337	0.672727	0.0393814	positive
P-Hydroxybenzyl Alcohol	i0_LQ_BSbp1_c28895/f1p0/663	0.709091	0.0275141	positive
P-Hydroxybenzyl Alcohol	i1_LQ_BSbp1_c51759/f1p0/1194	0.854545	0.00350474	positive
P-Hydroxybenzyl Alcohol	i2_HQ_BSbp1_c20870/f2p0/2127	0.745455	0.0184138	positive
P-Hydroxybenzyl Alcohol	i2_LQ_BSbp1_c56626/f1p19/2668	0.842424	0.00445903	positive
P-Hydroxybenzyl Alcohol	i2_LQ_BSbp1_c25422/f1p4/2685	0.818182	0.00681113	positive
P-Hydroxybenzyl Alcohol	i0_LQ_BSbp1_c32473/f1p0/841	0.721212	0.0241946	positive
P-Hydroxybenzyl Alcohol	i3_LQ_BSbp1_c10643/f1p7/3086	0.818182	0.00681113	positive
P-Hydroxybenzyl Alcohol	i2_LQ_BSbp1_c24344/f1p0/2682	0.733333	0.0211665	positive
P-Hydroxybenzyl Alcohol	i3_LQ_BSbp1_c8472/f1p1/3127	0.781818	0.0116513	positive
P-Hydroxybenzyl Alcohol	i1_LQ_BSbp1_c103944/f1p15/1008	0.818182	0.00681113	positive
P-Hydroxybenzyl Alcohol	i3_LQ_BSbp1_c66990/f1p0/3765	0.866667	0.00268142	positive
P-Hydroxybenzyl Alcohol	i0_LQ_BSbp1_c41459/f1p4/639	0.866667	0.00268142	positive
P-Hydroxybenzyl Alcohol	i1_LQ_BSbp1_c56310/f1p4/1277	0.781818	0.0116513	positive
P-Hydroxybenzyl Alcohol	i4_LQ_BSbp1_c3310/f1p23/4175	0.806061	0.00823557	positive
P-Hydroxybenzyl Alcohol	i3_LQ_BSbp1_c4095/f1p0/3380	0.672727	0.0393814	positive
P-Hydroxybenzyl Alcohol	i1_LQ_BSbp1_c100560/f1p0/1355	0.806061	0.00823557	positive
P-Hydroxybenzyl Alcohol	i3_LQ_BSbp1_c26250/f1p3/3268	0.709091	0.0275141	positive
P-Hydroxybenzyl Alcohol	i2_HQ_BSbp1_c157932/f2p0/2797	0.830303	0.0055568	positive
P-Hydroxybenzyl Alcohol	i1_HQ_BSbp1_c46739/f36p0/1849	0.660606	0.0440266	positive
P-Hydroxybenzyl Alcohol	i1_LQ_BSbp1_c15340/f1p0/1130	0.745455	0.0184138	positive
P-Hydroxybenzyl Alcohol	i5_LQ_BSbp1_c7713/f1p6/5850	0.684848	0.0350915	positive
P-Hydroxybenzyl Alcohol	i2_LQ_BSbp1_c181724/f1p8/2907	0.757576	0.0159208	positive
P-Hydroxybenzyl Alcohol	i2_LQ_BSbp1_c4345/f1p1/2672	0.745455	0.0184138	positive
P-Hydroxybenzyl Alcohol	i0_LQ_BSbp1_c42248/f1p14/766	0.842424	0.00445903	positive
P-Hydroxybenzyl Alcohol	i3_LQ_BSbp1_c75784/f2p5/3148	0.818182	0.00681113	positive
P-Hydroxybenzyl Alcohol	i3_LQ_BSbp1_c28362/f1p0/3829	0.652973	0.0406584	positive
P-Hydroxybenzyl Alcohol	i4_LQ_BSbp1_c13431/f1p4/4534	0.757576	0.0159208	positive
P-Hydroxybenzyl Alcohol	i0_HQ_BSbp1_c4551/f2p18/963	0.842424	0.00445903	positive
P-Hydroxybenzyl Alcohol	i2_LQ_BSbp1_c158496/f1p8/2632	0.915152	0.000466722	positive
P-Hydroxybenzyl Alcohol	i0_HQ_BSbp1_c105624/f18p0/685	0.648485	0.0490426	positive
P-Hydroxybenzyl Alcohol	i3_LQ_BSbp1_c66899/f1p14/3202	0.672727	0.0393814	positive
P-Hydroxybenzyl Alcohol	i2_LQ_BSbp1_c177764/f1p0/2205	0.842424	0.00445903	positive
P-Hydroxybenzyl Alcohol	i1_LQ_BSbp1_c20461/f1p5/1959	0.793939	0.00984414	positive
P-Hydroxybenzyl Alcohol	i2_LQ_BSbp1_c211806/f1p14/2020	0.672727	0.0393814	positive
P-Hydroxybenzyl Alcohol	i3_LQ_BSbp1_c45674/f1p0/3424	0.769697	0.0136718	positive
P-Hydroxybenzyl Alcohol	i1_LQ_BSbp1_c69514/f1p0/1105	0.806061	0.00823557	positive
P-Hydroxybenzyl Alcohol	i1_LQ_BSbp1_c64223/f1p0/1015	0.830303	0.0055568	positive
P-Hydroxybenzyl Alcohol	i1_LQ_BSbp1_c83932/f1p0/1035	0.769697	0.0136718	positive
P-Hydroxybenzyl Alcohol	i1_LQ_BSbp1_c25412/f1p0/1994	0.757576	0.0159208	positive
P-Hydroxybenzyl Alcohol	i3_HQ_BSbp1_c76829/f3p7/3302	0.757576	0.0159208	positive
P-Hydroxybenzyl Alcohol	i1_LQ_BSbp1_c69352/f1p0/1464	0.854545	0.00350474	positive
P-Hydroxybenzyl Alcohol	i1_LQ_BSbp1_c58113/f1p1/1767	0.830303	0.0055568	positive
P-Hydroxybenzyl Alcohol	i1_LQ_BSbp1_c35764/f1p0/1656	0.745455	0.0184138	positive
P-Hydroxybenzyl Alcohol	i2_LQ_BSbp1_c180221/f1p2/2706	0.672727	0.0393814	positive
P-Hydroxybenzyl Alcohol	i2_LQ_BSbp1_c56686/f1p3/2120	0.660606	0.0440266	positive
P-Hydroxybenzyl Alcohol	i1_HQ_BSbp1_c22416/f2p6/1342	0.854545	0.00350474	positive
P-Hydroxybenzyl Alcohol	i1_LQ_BSbp1_c20503/f1p15/1813	0.754658	0.0116449	positive
P-Hydroxybenzyl Alcohol	i0_LQ_BSbp1_c118331/f1p0/981	0.781818	0.0116513	positive
P-Hydroxybenzyl Alcohol	i3_LQ_BSbp1_c68557/f1p0/3434	0.69697	0.0311411	positive
P-Hydroxybenzyl Alcohol	i2_LQ_BSbp1_c99491/f1p10/2747	0.778119	0.00803314	positive
P-Hydroxybenzyl Alcohol	i1_LQ_BSbp1_c69127/f1p0/1839	0.781818	0.0116513	positive
P-Hydroxybenzyl Alcohol	i1_HQ_BSbp1_c103341/f3p8/1868	0.709091	0.0275141	positive
P-Hydroxybenzyl Alcohol	i1_LQ_BSbp1_c52271/f1p1/1305	0.878788	0.00197706	positive
P-Hydroxybenzyl Alcohol	i1_HQ_BSbp1_c35063/f2p16/1649	0.733333	0.0211665	positive
P-Hydroxybenzyl Alcohol	i3_LQ_BSbp1_c39748/f1p0/3167	0.721212	0.0241946	positive
P-Hydroxybenzyl Alcohol	i0_LQ_BSbp1_c28678/f1p157/861	0.818182	0.00681113	positive
P-Hydroxybenzyl Alcohol	i2_HQ_BSbp1_c74764/f2p0/2305	0.818182	0.00681113	positive
P-Hydroxybenzyl Alcohol	i4_LQ_BSbp1_c20547/f1p0/4393	0.889638	0.000566965	positive
P-Hydroxybenzyl Alcohol	i3_HQ_BSbp1_c2886/f2p9/3498	0.757576	0.0159208	positive
P-Hydroxybenzyl Alcohol	i0_HQ_BSbp1_c9987/f2p11/868	0.781818	0.0116513	positive
P-Hydroxybenzyl Alcohol	i0_LQ_BSbp1_c27221/f1p0/898	0.878788	0.00197706	positive
P-Hydroxybenzyl Alcohol	i4_LQ_BSbp1_c18831/f1p2/4429	0.757576	0.0159208	positive
P-Hydroxybenzyl Alcohol	i0_HQ_BSbp1_c7329/f3p4/783	0.709091	0.0275141	positive
P-Hydroxybenzyl Alcohol	i1_HQ_BSbp1_c103359/f3p8/1725	0.648485	0.0490426	positive
P-Hydroxybenzyl Alcohol	i1_HQ_BSbp1_c2086/f5p0/1382	0.866667	0.00268142	positive
P-Hydroxybenzyl Alcohol	i1_LQ_BSbp1_c75465/f1p2/1794	0.684848	0.0350915	positive
P-Hydroxybenzyl Alcohol	i3_LQ_BSbp1_c64209/f1p0/3463	0.672727	0.0393814	positive
P-Hydroxybenzyl Alcohol	i0_LQ_BSbp1_c119252/f1p0/961	0.915152	0.000466722	positive
P-Hydroxybenzyl Alcohol	i1_LQ_BSbp1_c28303/f1p0/1076	0.806061	0.00823557	positive
P-Hydroxybenzyl Alcohol	i1_LQ_BSbp1_c56740/f1p0/1486	0.660606	0.0440266	positive
P-Hydroxybenzyl Alcohol	i1_HQ_BSbp1_c2856/f7p20/1819	0.890909	0.00138027	positive
P-Hydroxybenzyl Alcohol	i2_LQ_BSbp1_c54026/f1p1/2178	0.818182	0.00681113	positive
P-Hydroxybenzyl Alcohol	i1_LQ_BSbp1_c54686/f1p3/1743	0.745455	0.0184138	positive
P-Hydroxybenzyl Alcohol	i2_LQ_BSbp1_c153911/f1p1/2246	0.757576	0.0159208	positive
P-Hydroxybenzyl Alcohol	i2_LQ_BSbp1_c116821/f1p13/2056	0.842424	0.00445903	positive
P-Hydroxybenzyl Alcohol	i4_LQ_BSbp1_c10104/f1p0/4347	0.878788	0.00197706	positive
P-Hydroxybenzyl Alcohol	i3_LQ_BSbp1_c50128/f1p0/3052	0.674775	0.0323118	positive
P-Hydroxybenzyl Alcohol	i1_HQ_BSbp1_c2370/f15p0/1274	0.878788	0.00197706	positive
P-Hydroxybenzyl Alcohol	i2_LQ_BSbp1_c53556/f1p7/2178	0.69697	0.0311411	positive
P-Hydroxybenzyl Alcohol	i2_LQ_BSbp1_c210621/f1p4/2291	0.757576	0.0159208	positive
P-Hydroxybenzyl Alcohol	i1_LQ_BSbp1_c2926/f1p16/1902	0.806061	0.00823557	positive
P-Hydroxybenzyl Alcohol	i3_LQ_BSbp1_c66121/f1p0/3154	0.806061	0.00823557	positive
P-Hydroxybenzyl Alcohol	i0_LQ_BSbp1_c33668/f1p0/718	0.878788	0.00197706	positive
P-Hydroxybenzyl Alcohol	i0_LQ_BSbp1_c76475/f1p0/812	0.818182	0.00681113	positive
P-Hydroxybenzyl Alcohol	i2_LQ_BSbp1_c185312/f1p17/2083	0.830303	0.0055568	positive
P-Hydroxybenzyl Alcohol	i2_HQ_BSbp1_c125342/f2p25/2552	0.648485	0.0490426	positive
P-Hydroxybenzyl Alcohol	i2_LQ_BSbp1_c75302/f1p14/2330	0.951515	0	positive
P-Hydroxybenzyl Alcohol	i2_LQ_BSbp1_c134777/f1p4/2375	0.842424	0.00445903	positive
P-Hydroxybenzyl Alcohol	i1_LQ_BSbp1_c34953/f1p4/1176	0.890909	0.00138027	positive
P-Hydroxybenzyl Alcohol	i1_LQ_BSbp1_c25391/f1p4/1956	0.745455	0.0184138	positive
P-Hydroxybenzyl Alcohol	i3_LQ_BSbp1_c38318/f1p0/3634	0.701233	0.0238505	positive
P-Hydroxybenzyl Alcohol	i0_LQ_BSbp1_c41272/f1p0/654	0.854545	0.00350474	positive
P-Hydroxybenzyl Alcohol	i2_LQ_BSbp1_c19099/f1p0/2153	0.814593	0.00410613	positive
P-Hydroxybenzyl Alcohol	i3_LQ_BSbp1_c5280/f1p0/3478	0.818182	0.00681113	positive
P-Hydroxybenzyl Alcohol	i2_HQ_BSbp1_c3291/f3p22/2563	0.769697	0.0136718	positive
P-Hydroxybenzyl Alcohol	i2_LQ_BSbp1_c116416/f1p18/2054	0.709091	0.0275141	positive
P-Hydroxybenzyl Alcohol	i0_LQ_BSbp1_c62072/f1p1/957	0.83891	0.00241399	positive
P-Hydroxybenzyl Alcohol	i1_LQ_BSbp1_c77446/f1p0/1239	0.939394	0	positive
P-Hydroxybenzyl Alcohol	i2_LQ_BSbp1_c48060/f1p0/2128	0.939394	0	positive
P-Hydroxybenzyl Alcohol	i1_HQ_BSbp1_c55861/f2p7/1690	0.854545	0.00350474	positive
P-Hydroxybenzyl Alcohol	i1_LQ_BSbp1_c52471/f1p0/1439	0.842424	0.00445903	positive
P-Hydroxybenzyl Alcohol	i1_LQ_BSbp1_c2997/f1p0/1934	0.793939	0.00984414	positive
P-Hydroxybenzyl Alcohol	i1_HQ_BSbp1_c9039/f6p1/1354	0.757576	0.0159208	positive
P-Hydroxybenzyl Alcohol	i1_LQ_BSbp1_c83211/f1p0/1799	0.830303	0.0055568	positive
P-Hydroxybenzyl Alcohol	i1_LQ_BSbp1_c17804/f1p1/1435	0.854545	0.00350474	positive
P-Hydroxybenzyl Alcohol	i2_LQ_BSbp1_c183004/f1p0/3002	0.830303	0.0055568	positive
P-Hydroxybenzyl Alcohol	i1_LQ_BSbp1_c39451/f1p0/1931	0.90303	0.000880225	positive
P-Hydroxybenzyl Alcohol	i0_HQ_BSbp1_c23504/f4p2/944	0.915152	0.000466722	positive
P-Hydroxybenzyl Alcohol	i5_LQ_BSbp1_c1353/f1p0/5487	0.90303	0.000880225	positive
P-Hydroxybenzyl Alcohol	i2_LQ_BSbp1_c78359/f1p8/2195	0.890909	0.00138027	positive
P-Hydroxybenzyl Alcohol	i2_LQ_BSbp1_c132279/f1p2/2263	0.878788	0.00197706	positive
P-Hydroxybenzyl Alcohol	i2_LQ_BSbp1_c75809/f1p1/2539	0.806061	0.00823557	positive
P-Hydroxybenzyl Alcohol	i2_LQ_BSbp1_c53926/f1p8/2251	0.793939	0.00984414	positive
P-Hydroxybenzyl Alcohol	i1_LQ_BSbp1_c9111/f1p0/1215	0.915152	0.000466722	positive
P-Hydroxybenzyl Alcohol	i1_LQ_BSbp1_c6063/f1p0/1986	0.793939	0.00984414	positive
P-Hydroxybenzyl Alcohol	i2_LQ_BSbp1_c175789/f1p6/2365	0.648485	0.0490426	positive
P-Hydroxybenzyl Alcohol	i2_LQ_BSbp1_c42095/f1p0/2396	0.775379	0.00840728	positive
P-Hydroxybenzyl Alcohol	i3_HQ_BSbp1_c12357/f4p0/3777	0.648485	0.0490426	positive
P-Hydroxybenzyl Alcohol	i3_LQ_BSbp1_c38142/f1p7/3727	0.781818	0.0116513	positive
P-Hydroxybenzyl Alcohol	i1_LQ_BSbp1_c10889/f1p5/1187	0.745455	0.0184138	positive
P-Hydroxybenzyl Alcohol	i2_LQ_BSbp1_c182949/f1p6/1788	0.672727	0.0393814	positive
P-Hydroxybenzyl Alcohol	i0_LQ_BSbp1_c172311/f1p7/682	0.684848	0.0350915	positive
P-Hydroxybenzyl Alcohol	i0_LQ_BSbp1_c14605/f1p5/907	0.757576	0.0159208	positive
P-Hydroxybenzyl Alcohol	i1_LQ_BSbp1_c35242/f1p0/1610	0.672727	0.0393814	positive
P-Hydroxybenzyl Alcohol	i1_LQ_BSbp1_c15302/f1p23/1140	0.769697	0.0136718	positive
P-Hydroxybenzyl Alcohol	i1_LQ_BSbp1_c74369/f1p0/1376	0.866667	0.00268142	positive
P-Hydroxybenzyl Alcohol	i1_LQ_BSbp1_c49462/f1p0/1832	0.793939	0.00984414	positive
P-Hydroxybenzyl Alcohol	i3_LQ_BSbp1_c22814/f1p1/3180	0.745455	0.0184138	positive
P-Hydroxybenzyl Alcohol	i4_LQ_BSbp1_c13237/f1p0/4089	0.69697	0.0311411	positive
P-Hydroxybenzyl Alcohol	i1_HQ_BSbp1_c12036/f3p4/1795	0.721212	0.0241946	positive
P-Hydroxybenzyl Alcohol	i1_HQ_BSbp1_c7212/f3p0/1871	0.90303	0.000880225	positive
P-Hydroxybenzyl Alcohol	i0_LQ_BSbp1_c116854/f1p0/603	0.830303	0.0055568	positive
P-Hydroxybenzyl Alcohol	i2_LQ_BSbp1_c46256/f1p44/2015	0.830303	0.0055568	positive
P-Hydroxybenzyl Alcohol	i2_HQ_BSbp1_c185814/f5p6/2067	0.781818	0.0116513	positive
P-Hydroxybenzyl Alcohol	i1_HQ_BSbp1_c79141/f4p0/1036	0.684848	0.0350915	positive
P-Hydroxybenzyl Alcohol	i3_LQ_BSbp1_c25188/f1p0/3578	0.745455	0.0184138	positive
P-Hydroxybenzyl Alcohol	i1_HQ_BSbp1_c7908/f3p0/1300	0.757576	0.0159208	positive
P-Hydroxybenzyl Alcohol	i2_LQ_BSbp1_c99602/f1p2/2360	0.745455	0.0184138	positive
P-Hydroxybenzyl Alcohol	i0_LQ_BSbp1_c2873/f1p0/751	0.890909	0.00138027	positive
P-Hydroxybenzyl Alcohol	i3_LQ_BSbp1_c82085/f1p23/3602	0.878788	0.00197706	positive
P-Hydroxybenzyl Alcohol	i3_HQ_BSbp1_c11357/f5p0/3236	0.806061	0.00823557	positive
P-Hydroxybenzyl Alcohol	i0_HQ_BSbp1_c4450/f3p9/924	0.842424	0.00445903	positive
P-Hydroxybenzyl Alcohol	i1_LQ_BSbp1_c8109/f1p333/1948	0.672727	0.0393814	positive
P-Hydroxybenzyl Alcohol	i2_LQ_BSbp1_c3910/f1p2/2896	0.854545	0.00350474	positive
P-Hydroxybenzyl Alcohol	i0_HQ_BSbp1_c10282/f2p8/615	0.90303	0.000880225	positive
P-Hydroxybenzyl Alcohol	i2_LQ_BSbp1_c39353/f1p0/2723	0.745455	0.0184138	positive
P-Hydroxybenzyl Alcohol	i4_LQ_BSbp1_c14105/f1p0/4142	0.757576	0.0159208	positive
P-Hydroxybenzyl Alcohol	i3_LQ_BSbp1_c66458/f1p0/3828	0.854545	0.00350474	positive
P-Hydroxybenzyl Alcohol	i1_LQ_BSbp1_c40730/f1p1/1760	0.709091	0.0275141	positive
P-Hydroxybenzyl Alcohol	i1_HQ_BSbp1_c86002/f52p0/1114	0.684848	0.0350915	positive
P-Hydroxybenzyl Alcohol	i2_HQ_BSbp1_c120916/f16p5/2104	0.781818	0.0116513	positive
P-Hydroxybenzyl Alcohol	i1_LQ_BSbp1_c7096/f1p5/1788	0.842424	0.00445903	positive
P-Hydroxybenzyl Alcohol	i1_LQ_BSbp1_c21475/f1p0/1197	0.842424	0.00445903	positive
P-Hydroxybenzyl Alcohol	i1_LQ_BSbp1_c21598/f1p5/1646	0.854545	0.00350474	positive
P-Hydroxybenzyl Alcohol	i2_LQ_BSbp1_c104870/f1p0/2123	0.721212	0.0241946	positive
P-Hydroxybenzyl Alcohol	i2_LQ_BSbp1_c193978/f1p0/2069	0.781818	0.0116513	positive
P-Hydroxybenzyl Alcohol	i2_LQ_BSbp1_c76640/f1p1/2140	0.769697	0.0136718	positive
P-Hydroxybenzyl Alcohol	i2_LQ_BSbp1_c177110/f1p29/2393	0.684848	0.0350915	positive
P-Hydroxybenzyl Alcohol	i1_LQ_BSbp1_c28800/f1p1/1122	0.757576	0.0159208	positive
P-Hydroxybenzyl Alcohol	i0_LQ_BSbp1_c63104/f1p0/841	0.781818	0.0116513	positive
P-Hydroxybenzyl Alcohol	i2_HQ_BSbp1_c26782/f2p2/2755	0.818182	0.00681113	positive
P-Hydroxybenzyl Alcohol	i3_LQ_BSbp1_c4247/f1p1/3888	0.878788	0.00197706	positive
P-Hydroxybenzyl Alcohol	i2_LQ_BSbp1_c21712/f1p0/2332	0.915152	0.000466722	positive
P-Hydroxybenzyl Alcohol	i2_LQ_BSbp1_c106749/f1p1/2315	0.866667	0.00268142	positive
P-Hydroxybenzyl Alcohol	i1_LQ_BSbp1_c84433/f1p0/1114	0.951515	0	positive
P-Hydroxybenzyl Alcohol	i2_LQ_BSbp1_c181183/f1p4/2169	0.878788	0.00197706	positive
P-Hydroxybenzyl Alcohol	i1_LQ_BSbp1_c69701/f1p0/1943	0.709091	0.0275141	positive
P-Hydroxybenzyl Alcohol	i3_LQ_BSbp1_c83435/f1p0/3839	0.733333	0.0211665	positive
P-Hydroxybenzyl Alcohol	i3_LQ_BSbp1_c26531/f1p0/3469	0.745455	0.0184138	positive
P-Hydroxybenzyl Alcohol	i1_LQ_BSbp1_c36251/f1p27/1828	0.818182	0.00681113	positive
P-Hydroxybenzyl Alcohol	i2_LQ_BSbp1_c8832/f1p1/2441	0.717845	0.0193993	positive
P-Hydroxybenzyl Alcohol	i7_LQ_BSbp1_c337/f1p0/7112	0.733333	0.0211665	positive
P-Hydroxybenzyl Alcohol	i1_LQ_BSbp1_c40163/f1p17/1286	0.830303	0.0055568	positive
P-Hydroxybenzyl Alcohol	i3_LQ_BSbp1_c63054/f1p0/3678	0.668696	0.0345095	positive
P-Hydroxybenzyl Alcohol	i2_LQ_BSbp1_c37048/f1p1/2537	0.830303	0.0055568	positive
P-Hydroxybenzyl Alcohol	i1_HQ_BSbp1_c97417/f79p0/1900	0.842424	0.00445903	positive
P-Hydroxybenzyl Alcohol	i3_LQ_BSbp1_c38134/f1p0/3370	0.915152	0.000466722	positive
P-Hydroxybenzyl Alcohol	i1_LQ_BSbp1_c6490/f1p6/1201	0.818182	0.00681113	positive
P-Hydroxybenzyl Alcohol	i1_HQ_BSbp1_c79226/f4p8/1048	0.709091	0.0275141	positive
P-Hydroxybenzyl Alcohol	i1_HQ_BSbp1_c1612/f3p0/1861	0.830303	0.0055568	positive
P-Hydroxybenzyl Alcohol	i3_LQ_BSbp1_c69012/f1p5/3493	0.793939	0.00984414	positive
P-Hydroxybenzyl Alcohol	i2_LQ_BSbp1_c60741/f1p6/2496	0.733333	0.0211665	positive
P-Hydroxybenzyl Alcohol	i1_LQ_BSbp1_c40132/f1p0/1962	0.881463	0.000746861	positive
P-Hydroxybenzyl Alcohol	i0_LQ_BSbp1_c74095/f1p0/630	0.709091	0.0275141	positive
P-Hydroxybenzyl Alcohol	i1_LQ_BSbp1_c11180/f1p0/1278	0.915152	0.000466722	positive
P-Hydroxybenzyl Alcohol	i4_LQ_BSbp1_c23363/f1p0/4735	0.684848	0.0350915	positive
P-Hydroxybenzyl Alcohol	i2_LQ_BSbp1_c43315/f1p1/2084	0.660606	0.0440266	positive
P-Hydroxybenzyl Alcohol	i4_LQ_BSbp1_c13023/f1p0/4384	0.769697	0.0136718	positive
P-Hydroxybenzyl Alcohol	i4_LQ_BSbp1_c4696/f1p16/4749	0.709091	0.0275141	positive
P-Hydroxybenzyl Alcohol	i5_LQ_BSbp1_c2215/f1p4/5500	0.890909	0.00138027	positive
P-Hydroxybenzyl Alcohol	i2_LQ_BSbp1_c34344/f1p12/2445	0.69697	0.0311411	positive
P-Hydroxybenzyl Alcohol	i1_LQ_BSbp1_c71759/f1p0/1993	0.927273	0.000130162	positive
P-Hydroxybenzyl Alcohol	i0_LQ_BSbp1_c12811/f1p0/620	0.69697	0.0311411	positive
P-Hydroxybenzyl Alcohol	i0_HQ_BSbp1_c106645/f2p0/796	0.90303	0.000880225	positive
P-Hydroxybenzyl Alcohol	i3_LQ_BSbp1_c14951/f1p0/3056	0.745455	0.0184138	positive
P-Hydroxybenzyl Alcohol	i1_LQ_BSbp1_c10149/f1p0/1949	0.660606	0.0440266	positive
P-Hydroxybenzyl Alcohol	i2_LQ_BSbp1_c3771/f1p20/2210	0.648485	0.0490426	positive
P-Hydroxybenzyl Alcohol	i1_LQ_BSbp1_c70860/f1p0/1380	0.793939	0.00984414	positive
P-Hydroxybenzyl Alcohol	i3_LQ_BSbp1_c23531/f1p66/3832	0.765961	0.00978704	positive
P-Hydroxybenzyl Alcohol	i1_LQ_BSbp1_c103513/f1p0/1027	0.793939	0.00984414	positive
P-Hydroxybenzyl Alcohol	i0_HQ_BSbp1_c23477/f3p0/743	0.90303	0.000880225	positive
P-Hydroxybenzyl Alcohol	i0_LQ_BSbp1_c28329/f1p0/969	0.672727	0.0393814	positive
P-Hydroxybenzyl Alcohol	i0_HQ_BSbp1_c9473/f2p19/744	0.806061	0.00823557	positive
P-Hydroxybenzyl Alcohol	i4_LQ_BSbp1_c9452/f1p0/4166	0.717329	0.0195283	positive
P-Hydroxybenzyl Alcohol	i2_LQ_BSbp1_c58973/f1p0/2478	0.668762	0.0344852	positive
P-Hydroxybenzyl Alcohol	i1_LQ_BSbp1_c22869/f1p0/1881	0.890909	0.00138027	positive
P-Hydroxybenzyl Alcohol	i2_LQ_BSbp1_c128799/f1p3/2821	0.793939	0.00984414	positive
P-Hydroxybenzyl Alcohol	i2_LQ_BSbp1_c18810/f1p5/1471	0.866667	0.00268142	positive
P-Hydroxybenzyl Alcohol	i1_HQ_BSbp1_c79942/f2p0/1092	0.854545	0.00350474	positive
P-Hydroxybenzyl Alcohol	i1_HQ_BSbp1_c54059/f2p11/1866	0.806061	0.00823557	positive
P-Hydroxybenzyl Alcohol	i4_LQ_BSbp1_c21096/f1p0/4099	0.655477	0.0396333	positive
P-Hydroxybenzyl Alcohol	i2_LQ_BSbp1_c7539/f1p6/2714	0.890909	0.00138027	positive
P-Hydroxybenzyl Alcohol	i3_LQ_BSbp1_c28897/f1p0/3741	0.660606	0.0440266	positive
P-Hydroxybenzyl Alcohol	i4_LQ_BSbp1_c6097/f1p7/4903	0.672727	0.0393814	positive
P-Hydroxybenzyl Alcohol	i1_LQ_BSbp1_c32237/f1p0/1763	0.709091	0.0275141	positive
P-Hydroxybenzyl Alcohol	i2_LQ_BSbp1_c13738/f1p1/2251	0.866667	0.00268142	positive
P-Hydroxybenzyl Alcohol	i1_HQ_BSbp1_c64684/f7p0/1321	0.781818	0.0116513	positive
P-Hydroxybenzyl Alcohol	i1_LQ_BSbp1_c17411/f1p0/1864	0.854545	0.00350474	positive
P-Hydroxybenzyl Alcohol	i3_LQ_BSbp1_c43924/f1p12/3093	0.830303	0.0055568	positive
P-Hydroxybenzyl Alcohol	i1_LQ_BSbp1_c71366/f1p0/1685	0.721212	0.0241946	positive
P-Hydroxybenzyl Alcohol	i0_HQ_BSbp1_c27639/f3p0/675	0.745455	0.0184138	positive
P-Hydroxybenzyl Alcohol	i0_LQ_BSbp1_c77507/f1p0/606	0.830303	0.0055568	positive
P-Hydroxybenzyl Alcohol	i3_LQ_BSbp1_c67007/f1p0/3957	0.656538	0.0392044	positive
P-Hydroxybenzyl Alcohol	i0_LQ_BSbp1_c81642/f1p0/863	0.842424	0.00445903	positive
P-Hydroxybenzyl Alcohol	i1_HQ_BSbp1_c1642/f3p4/1364	0.660606	0.0440266	positive
P-Hydroxybenzyl Alcohol	i2_LQ_BSbp1_c23192/f1p3/2197	0.878788	0.00197706	positive
P-Hydroxybenzyl Alcohol	i0_LQ_BSbp1_c67804/f1p0/584	0.81915	0.00373895	positive
P-Hydroxybenzyl Alcohol	i1_LQ_BSbp1_c3602/f1p2/1675	0.793939	0.00984414	positive
P-Hydroxybenzyl Alcohol	i1_LQ_BSbp1_c17819/f1p0/1501	0.660606	0.0440266	positive
P-Hydroxybenzyl Alcohol	i3_LQ_BSbp1_c80181/f1p0/3143	0.951515	0	positive
P-Hydroxybenzyl Alcohol	i3_LQ_BSbp1_c31155/f1p0/3032	0.830303	0.0055568	positive
P-Hydroxybenzyl Alcohol	i1_LQ_BSbp1_c50623/f1p0/1430	0.769697	0.0136718	positive
P-Hydroxybenzyl Alcohol	i2_LQ_BSbp1_c54433/f1p0/2321	0.69697	0.0311411	positive
P-Hydroxybenzyl Alcohol	i1_LQ_BSbp1_c17096/f1p0/1259	0.648485	0.0490426	positive
P-Hydroxybenzyl Alcohol	i1_HQ_BSbp1_c3667/f8p47/1227	0.878788	0.00197706	positive
P-Hydroxybenzyl Alcohol	i0_HQ_BSbp1_c1456/f3p0/981	0.806061	0.00823557	positive
P-Hydroxybenzyl Alcohol	i1_LQ_BSbp1_c4776/f1p18/1845	0.745455	0.0184138	positive
P-Hydroxybenzyl Alcohol	i2_LQ_BSbp1_c134041/f1p18/2377	0.951515	0	positive
P-Hydroxybenzyl Alcohol	i2_LQ_BSbp1_c103790/f1p5/2360	0.915152	0.000466722	positive
P-Hydroxybenzyl Alcohol	i1_LQ_BSbp1_c103695/f1p4/1001	0.878788	0.00197706	positive
P-Hydroxybenzyl Alcohol	i2_HQ_BSbp1_c23344/f2p24/3136	0.769697	0.0136718	positive
P-Hydroxybenzyl Alcohol	i1_LQ_BSbp1_c22110/f1p0/1349	0.890909	0.00138027	positive
P-Hydroxybenzyl Alcohol	i3_HQ_BSbp1_c39547/f2p0/3212	0.672727	0.0393814	positive
P-Hydroxybenzyl Alcohol	i6_LQ_BSbp1_c2695/f1p0/6201	0.684848	0.0350915	positive
P-Hydroxybenzyl Alcohol	i0_LQ_BSbp1_c12918/f1p14/988	0.915152	0.000466722	positive
P-Hydroxybenzyl Alcohol	i1_HQ_BSbp1_c11257/f3p11/1660	0.818182	0.00681113	positive
P-Hydroxybenzyl Alcohol	i0_HQ_BSbp1_c58311/f2p20/695	0.927273	0.000130162	positive
P-Hydroxybenzyl Alcohol	i3_HQ_BSbp1_c4853/f3p12/3494	0.632222	0.0498461	positive
P-Hydroxybenzyl Alcohol	i3_LQ_BSbp1_c9943/f1p0/3231	0.672727	0.0393814	positive
P-Hydroxybenzyl Alcohol	i2_LQ_BSbp1_c22011/f1p0/2616	0.684848	0.0350915	positive
P-Hydroxybenzyl Alcohol	i3_LQ_BSbp1_c9449/f1p0/3315	0.769345	0.00927422	positive
P-Hydroxybenzyl Alcohol	i2_LQ_BSbp1_c69712/f1p3/2108	0.830303	0.0055568	positive
P-Hydroxybenzyl Alcohol	i3_HQ_BSbp1_c92020/f3p0/3606	0.733333	0.0211665	positive
P-Hydroxybenzyl Alcohol	i2_LQ_BSbp1_c93356/f1p4/2026	0.781818	0.0116513	positive
P-Hydroxybenzyl Alcohol	i2_LQ_BSbp1_c100254/f1p5/2103	0.769697	0.0136718	positive
P-Hydroxybenzyl Alcohol	i1_LQ_BSbp1_c20546/f1p0/1632	0.721212	0.0241946	positive
P-Hydroxybenzyl Alcohol	i1_HQ_BSbp1_c26023/f2p0/1912	0.745455	0.0184138	positive
P-Hydroxybenzyl Alcohol	i0_LQ_BSbp1_c23796/f1p0/567	0.769697	0.0136718	positive
P-Hydroxybenzyl Alcohol	i1_LQ_BSbp1_c24848/f1p0/1936	0.712848	0.0206719	positive
P-Hydroxybenzyl Alcohol	i5_LQ_BSbp1_c4072/f1p10/5668	0.648485	0.0490426	positive
P-Hydroxybenzyl Alcohol	i2_LQ_BSbp1_c158097/f1p10/2817	0.890909	0.00138027	positive
P-Hydroxybenzyl Alcohol	i1_LQ_BSbp1_c71262/f1p0/1292	0.757576	0.0159208	positive
P-Hydroxybenzyl Alcohol	i2_HQ_BSbp1_c39831/f4p1/2902	0.866667	0.00268142	positive
P-Hydroxybenzyl Alcohol	i1_HQ_BSbp1_c95679/f13p0/1665	0.709091	0.0275141	positive
P-Hydroxybenzyl Alcohol	i2_HQ_BSbp1_c61019/f4p5/2337	0.878788	0.00197706	positive
P-Hydroxybenzyl Alcohol	i1_LQ_BSbp1_c93989/f1p0/1103	0.830303	0.0055568	positive
P-Hydroxybenzyl Alcohol	i1_LQ_BSbp1_c6543/f1p0/1383	0.781818	0.0116513	positive
P-Hydroxybenzyl Alcohol	i4_LQ_BSbp1_c18974/f1p0/4125	0.750366	0.0124109	positive
P-Hydroxybenzyl Alcohol	i3_HQ_BSbp1_c30297/f2p0/3110	0.759882	0.010758	positive
P-Hydroxybenzyl Alcohol	i1_LQ_BSbp1_c24887/f1p0/1685	0.818182	0.00681113	positive
P-Hydroxybenzyl Alcohol	i2_HQ_BSbp1_c77296/f3p3/2220	0.733333	0.0211665	positive
P-Hydroxybenzyl Alcohol	i3_LQ_BSbp1_c67501/f1p0/3308	0.796356	0.005837	positive
P-Hydroxybenzyl Alcohol	i0_LQ_BSbp1_c72258/f1p0/666	0.854545	0.00350474	positive
P-Hydroxybenzyl Alcohol	i3_LQ_BSbp1_c46393/f1p0/3211	0.684848	0.0350915	positive
P-Hydroxybenzyl Alcohol	i2_LQ_BSbp1_c211215/f1p17/2013	0.927273	0.000130162	positive
P-Hydroxybenzyl Alcohol	i1_LQ_BSbp1_c104045/f1p4/1011	0.90303	0.000880225	positive
P-Hydroxybenzyl Alcohol	i2_LQ_BSbp1_c79870/f1p13/2162	0.830303	0.0055568	positive
P-Hydroxybenzyl Alcohol	i1_HQ_BSbp1_c22139/f3p0/1205	0.818182	0.00681113	positive
P-Hydroxybenzyl Alcohol	i2_LQ_BSbp1_c77194/f1p6/2616	0.672727	0.0393814	positive
P-Hydroxybenzyl Alcohol	i2_HQ_BSbp1_c133391/f2p12/2869	0.733333	0.0211665	positive
P-Hydroxybenzyl Alcohol	i0_LQ_BSbp1_c15538/f1p0/715	0.672727	0.0393814	positive
P-Hydroxybenzyl Alcohol	i1_LQ_BSbp1_c13151/f1p0/1942	0.890909	0.00138027	positive
P-Hydroxybenzyl Alcohol	i1_LQ_BSbp1_c75142/f1p0/1800	0.795205	0.00596121	positive
P-Hydroxybenzyl Alcohol	i0_LQ_BSbp1_c14524/f1p0/612	0.709091	0.0275141	positive
P-Hydroxybenzyl Alcohol	i0_LQ_BSbp1_c65491/f1p0/686	0.975758	0	positive
P-Hydroxybenzyl Alcohol	i3_HQ_BSbp1_c9487/f2p0/3351	0.705575	0.0226256	positive
P-Hydroxybenzyl Alcohol	i1_HQ_BSbp1_c18721/f2p2/1504	0.951515	0	positive
P-Hydroxybenzyl Alcohol	i3_LQ_BSbp1_c67789/f1p0/3379	0.733333	0.0211665	positive
P-Hydroxybenzyl Alcohol	i2_LQ_BSbp1_c5534/f1p6/2627	0.830303	0.0055568	positive
P-Hydroxybenzyl Alcohol	i1_LQ_BSbp1_c92603/f1p0/1202	0.781818	0.0116513	positive
P-Hydroxybenzyl Alcohol	i3_LQ_BSbp1_c64267/f1p0/3987	0.709091	0.0275141	positive
P-Hydroxybenzyl Alcohol	i1_HQ_BSbp1_c4677/f9p0/1825	0.866667	0.00268142	positive
P-Hydroxybenzyl Alcohol	i1_HQ_BSbp1_c4359/f3p5/1307	0.806061	0.00823557	positive
P-Hydroxybenzyl Alcohol	i0_LQ_BSbp1_c37310/f1p16/280	0.878788	0.00197706	positive
P-Hydroxybenzyl Alcohol	i2_LQ_BSbp1_c41540/f1p5/2356	0.866667	0.00268142	positive
P-Hydroxybenzyl Alcohol	i3_LQ_BSbp1_c43788/f1p28/3187	0.927273	0.000130162	positive
P-Hydroxybenzyl Alcohol	i1_LQ_BSbp1_c55612/f1p7/1461	0.818182	0.00681113	positive
P-Hydroxybenzyl Alcohol	i0_LQ_BSbp1_c77718/f1p0/558	0.769697	0.0136718	positive
P-Hydroxybenzyl Alcohol	i6_LQ_BSbp1_c3060/f1p1/6049	0.709091	0.0275141	positive
P-Hydroxybenzyl Alcohol	i2_HQ_BSbp1_c18049/f2p8/2947	0.830303	0.0055568	positive
P-Hydroxybenzyl Alcohol	i2_LQ_BSbp1_c155899/f1p9/2418	0.793939	0.00984414	positive
P-Hydroxybenzyl Alcohol	i4_LQ_BSbp1_c9416/f1p0/4900	0.648485	0.0490426	positive
P-Hydroxybenzyl Alcohol	i1_LQ_BSbp1_c32209/f1p0/1858	0.648485	0.0490426	positive
P-Hydroxybenzyl Alcohol	i1_LQ_BSbp1_c36924/f1p3/1815	0.806061	0.00823557	positive
P-Hydroxybenzyl Alcohol	i1_LQ_BSbp1_c83081/f1p0/1090	0.90303	0.000880225	positive
P-Hydroxybenzyl Alcohol	i3_HQ_BSbp1_c47236/f4p0/3428	0.915152	0.000466722	positive
P-Hydroxybenzyl Alcohol	i1_LQ_BSbp1_c37935/f1p0/1234	0.793939	0.00984414	positive
P-Hydroxybenzyl Alcohol	i1_HQ_BSbp1_c26093/f2p0/1913	0.878788	0.00197706	positive
P-Hydroxybenzyl Alcohol	i1_LQ_BSbp1_c20762/f1p1/1830	0.793939	0.00984414	positive
P-Hydroxybenzyl Alcohol	i3_LQ_BSbp1_c82209/f1p0/3519	0.842424	0.00445903	positive
P-Hydroxybenzyl Alcohol	i2_LQ_BSbp1_c60422/f1p23/2342	0.781818	0.0116513	positive
P-Hydroxybenzyl Alcohol	i3_HQ_BSbp1_c4174/f2p0/3166	0.684848	0.0350915	positive
P-Hydroxybenzyl Alcohol	i2_LQ_BSbp1_c39820/f1p8/2481	0.781818	0.0116513	positive
P-Hydroxybenzyl Alcohol	i2_LQ_BSbp1_c210279/f1p47/2150	0.730116	0.0165062	positive
P-Hydroxybenzyl Alcohol	i5_LQ_BSbp1_c6749/f1p0/5864	0.648485	0.0490426	positive
P-Hydroxybenzyl Alcohol	i3_LQ_BSbp1_c3485/f1p0/3930	0.820672	0.00362171	positive
P-Hydroxybenzyl Alcohol	i2_LQ_BSbp1_c14472/f1p0/2021	0.757576	0.0159208	positive
P-Hydroxybenzyl Alcohol	i1_HQ_BSbp1_c9033/f7p4/1835	0.866667	0.00268142	positive
P-Hydroxybenzyl Alcohol	i3_LQ_BSbp1_c97273/f1p0/3016	0.793939	0.00984414	positive
P-Hydroxybenzyl Alcohol	i1_HQ_BSbp1_c21115/f4p0/1446	0.866667	0.00268142	positive
P-Hydroxybenzyl Alcohol	i1_LQ_BSbp1_c20933/f1p12/1874	0.757576	0.0159208	positive
P-Hydroxybenzyl Alcohol	i1_HQ_BSbp1_c39907/f2p0/1941	0.806061	0.00823557	positive
P-Hydroxybenzyl Alcohol	i1_HQ_BSbp1_c7845/f3p0/1816	0.660606	0.0440266	positive
P-Hydroxybenzyl Alcohol	i0_LQ_BSbp1_c112200/f1p0/877	0.721212	0.0241946	positive
P-Hydroxybenzyl Alcohol	i1_LQ_BSbp1_c74312/f1p0/1551	0.745455	0.0184138	positive
P-Hydroxybenzyl Alcohol	i0_LQ_BSbp1_c63823/f1p0/854	0.721212	0.0241946	positive
P-Hydroxybenzyl Alcohol	i4_LQ_BSbp1_c6446/f1p0/4096	0.781818	0.0116513	positive
P-Hydroxybenzyl Alcohol	i2_LQ_BSbp1_c210483/f1p1/2009	0.733333	0.0211665	positive
P-Hydroxybenzyl Alcohol	i0_LQ_BSbp1_c11594/f1p8/800	0.757576	0.0159208	positive
P-Hydroxybenzyl Alcohol	i0_LQ_BSbp1_c9755/f1p0/540	0.793939	0.00984414	positive
P-Hydroxybenzyl Alcohol	i1_LQ_BSbp1_c14571/f1p14/1106	0.781818	0.0116513	positive
P-Hydroxybenzyl Alcohol	i1_HQ_BSbp1_c46808/f5p0/1741	0.90303	0.000880225	positive
P-Hydroxybenzyl Alcohol	i2_LQ_BSbp1_c43908/f1p2/2838	0.830303	0.0055568	positive
P-Hydroxybenzyl Alcohol	i1_LQ_BSbp1_c6909/f1p0/1267	0.963636	0	positive
P-Hydroxybenzyl Alcohol	i2_LQ_BSbp1_c18484/f1p8/2162	0.939394	0	positive
P-Hydroxybenzyl Alcohol	i3_LQ_BSbp1_c5806/f1p0/3339	0.818182	0.00681113	positive
P-Hydroxybenzyl Alcohol	i2_LQ_BSbp1_c199309/f1p3/2127	0.672727	0.0393814	positive
P-Hydroxybenzyl Alcohol	i2_HQ_BSbp1_c17388/f6p1/2833	0.781818	0.0116513	positive
P-Hydroxybenzyl Alcohol	i1_LQ_BSbp1_c38628/f1p0/1294	0.818182	0.00681113	positive
P-Hydroxybenzyl Alcohol	i1_LQ_BSbp1_c44510/f1p0/1075	0.818182	0.00681113	positive
P-Hydroxybenzyl Alcohol	i0_HQ_BSbp1_c879/f13p4/978	0.818182	0.00681113	positive
P-Hydroxybenzyl Alcohol	i1_LQ_BSbp1_c71631/f1p0/1781	0.842424	0.00445903	positive
P-Hydroxybenzyl Alcohol	i1_LQ_BSbp1_c9107/f1p21/1675	0.878788	0.00197706	positive
P-Hydroxybenzyl Alcohol	i2_LQ_BSbp1_c49136/f1p23/1886	0.745455	0.0184138	positive
P-Hydroxybenzyl Alcohol	i0_LQ_BSbp1_c31058/f1p0/687	0.69697	0.0311411	positive
P-Hydroxybenzyl Alcohol	i1_LQ_BSbp1_c18797/f1p3/1148	0.866667	0.00268142	positive
P-Hydroxybenzyl Alcohol	i1_HQ_BSbp1_c32137/f2p0/1353	0.830303	0.0055568	positive
P-Hydroxybenzyl Alcohol	i2_LQ_BSbp1_c126231/f1p0/2130	0.684848	0.0350915	positive
P-Hydroxybenzyl Alcohol	i3_LQ_BSbp1_c44764/f1p0/3715	0.842424	0.00445903	positive
P-Hydroxybenzyl Alcohol	i4_LQ_BSbp1_c8629/f1p5/4089	0.781818	0.0116513	positive
P-Hydroxybenzyl Alcohol	i3_LQ_BSbp1_c39936/f1p5/3204	0.90303	0.000880225	positive
P-Hydroxybenzyl Alcohol	i2_LQ_BSbp1_c12543/f1p4/2794	0.781818	0.0116513	positive
P-Hydroxybenzyl Alcohol	i0_LQ_BSbp1_c29904/f1p0/515	0.745455	0.0184138	positive
P-Hydroxybenzyl Alcohol	i2_LQ_BSbp1_c81452/f1p0/2834	0.721212	0.0241946	positive
P-Hydroxybenzyl Alcohol	i2_LQ_BSbp1_c174374/f1p12/2429	0.818182	0.00681113	positive
P-Hydroxybenzyl Alcohol	i2_HQ_BSbp1_c103493/f2p3/2567	0.818182	0.00681113	positive
P-Hydroxybenzyl Alcohol	i3_LQ_BSbp1_c10855/f1p0/3489	0.660606	0.0440266	positive
P-Hydroxybenzyl Alcohol	i1_LQ_BSbp1_c76933/f1p13/1638	0.781818	0.0116513	positive
P-Hydroxybenzyl Alcohol	i4_LQ_BSbp1_c11194/f1p6/4715	0.721212	0.0241946	positive
P-Hydroxybenzyl Alcohol	i1_LQ_BSbp1_c56599/f1p0/1791	0.660606	0.0440266	positive
P-Hydroxybenzyl Alcohol	i1_LQ_BSbp1_c32668/f1p0/1642	0.672727	0.0393814	positive
P-Hydroxybenzyl Alcohol	i3_LQ_BSbp1_c27921/f1p0/3844	0.648485	0.0490426	positive
P-Hydroxybenzyl Alcohol	i1_LQ_BSbp1_c74660/f1p0/1617	0.915152	0.000466722	positive
P-Hydroxybenzyl Alcohol	i3_LQ_BSbp1_c63378/f1p0/3258	0.660606	0.0440266	positive
P-Hydroxybenzyl Alcohol	i2_LQ_BSbp1_c124240/f1p3/2815	0.69697	0.0311411	positive
P-Hydroxybenzyl Alcohol	i2_LQ_BSbp1_c62535/f1p36/2256	0.733333	0.0211665	positive
P-Hydroxybenzyl Alcohol	i2_LQ_BSbp1_c24099/f1p0/2719	0.890909	0.00138027	positive
P-Hydroxybenzyl Alcohol	i4_LQ_BSbp1_c3072/f1p0/4293	0.793939	0.00984414	positive
P-Hydroxybenzyl Alcohol	i1_LQ_BSbp1_c8765/f1p0/1831	0.733333	0.0211665	positive
P-Hydroxybenzyl Alcohol	i1_LQ_BSbp1_c52433/f1p0/1940	0.939394	0	positive
P-Hydroxybenzyl Alcohol	i1_LQ_BSbp1_c10852/f1p8/1942	0.844989	0.0020858	positive
P-Hydroxybenzyl Alcohol	i1_HQ_BSbp1_c96252/f20p0/1912	0.90303	0.000880225	positive
P-Hydroxybenzyl Alcohol	i1_LQ_BSbp1_c40772/f1p0/1848	0.818182	0.00681113	positive
P-Hydroxybenzyl Alcohol	i0_LQ_BSbp1_c204427/f1p0/417	0.709091	0.0275141	positive
P-Hydroxybenzyl Alcohol	i2_HQ_BSbp1_c52587/f2p16/2854	0.951515	0	positive
P-Hydroxybenzyl Alcohol	i1_LQ_BSbp1_c56570/f1p0/1241	0.781818	0.0116513	positive
P-Hydroxybenzyl Alcohol	i1_LQ_BSbp1_c76481/f1p8/1501	0.818182	0.00681113	positive
P-Hydroxybenzyl Alcohol	i0_HQ_BSbp1_c10700/f2p3/620	0.721212	0.0241946	positive
P-Hydroxybenzyl Alcohol	i1_LQ_BSbp1_c95821/f1p0/1272	0.69697	0.0311411	positive
P-Hydroxybenzyl Alcohol	i3_LQ_BSbp1_c81658/f1p1/3391	0.769697	0.0136718	positive
P-Hydroxybenzyl Alcohol	i1_LQ_BSbp1_c39409/f1p0/1528	0.915152	0.000466722	positive
P-Hydroxybenzyl Alcohol	i1_LQ_BSbp1_c60951/f1p4/1043	0.915152	0.000466722	positive
P-Hydroxybenzyl Alcohol	i5_LQ_BSbp1_c3387/f1p0/5421	0.660606	0.0440266	positive
P-Hydroxybenzyl Alcohol	i3_LQ_BSbp1_c50237/f1p0/2979	0.793939	0.00984414	positive
P-Hydroxybenzyl Alcohol	i2_LQ_BSbp1_c176278/f1p19/2331	0.745455	0.0184138	positive
P-Hydroxybenzyl Alcohol	i1_LQ_BSbp1_c37748/f1p1/1139	0.745455	0.0184138	positive
P-Hydroxybenzyl Alcohol	i3_HQ_BSbp1_c90823/f45p0/3377	0.866667	0.00268142	positive
P-Hydroxybenzyl Alcohol	i1_LQ_BSbp1_c21463/f1p16/1679	0.733333	0.0211665	positive
P-Hydroxybenzyl Alcohol	i3_LQ_BSbp1_c80817/f1p0/3335	0.866667	0.00268142	positive
P-Hydroxybenzyl Alcohol	i1_LQ_BSbp1_c44519/f1p0/1044	0.830303	0.0055568	positive
P-Hydroxybenzyl Alcohol	i0_LQ_BSbp1_c25406/f1p0/726	0.745455	0.0184138	positive
P-Hydroxybenzyl Alcohol	i2_LQ_BSbp1_c84428/f1p6/2140	0.793939	0.00984414	positive
P-Hydroxybenzyl Alcohol	i0_LQ_BSbp1_c41867/f1p0/689	0.866667	0.00268142	positive
P-Hydroxybenzyl Alcohol	i1_LQ_BSbp1_c11563/f1p14/1567	0.684848	0.0350915	positive
P-Hydroxybenzyl Alcohol	i1_LQ_BSbp1_c39621/f1p8/1284	0.672727	0.0393814	positive
P-Hydroxybenzyl Alcohol	i3_LQ_BSbp1_c13400/f1p3/3783	0.668696	0.0345095	positive
P-Hydroxybenzyl Alcohol	i2_LQ_BSbp1_c106282/f1p10/1898	0.721212	0.0241946	positive
P-Hydroxybenzyl Alcohol	i2_LQ_BSbp1_c105238/f1p0/2235	0.866667	0.00268142	positive
P-Hydroxybenzyl Alcohol	i0_LQ_BSbp1_c7392/f1p0/670	0.842424	0.00445903	positive
P-Hydroxybenzyl Alcohol	i3_HQ_BSbp1_c5445/f4p6/3542	0.709091	0.0275141	positive
P-Hydroxybenzyl Alcohol	i0_LQ_BSbp1_c36037/f1p0/788	0.842424	0.00445903	positive
P-Hydroxybenzyl Alcohol	i4_LQ_BSbp1_c7126/f1p0/4767	0.830303	0.0055568	positive
P-Hydroxybenzyl Alcohol	i1_LQ_BSbp1_c90051/f1p0/1379	0.90303	0.000880225	positive
P-Hydroxybenzyl Alcohol	i2_LQ_BSbp1_c155844/f1p0/2101	0.648485	0.0490426	positive
P-Hydroxybenzyl Alcohol	i3_HQ_BSbp1_c77206/f2p0/3338	0.781818	0.0116513	positive
P-Hydroxybenzyl Alcohol	i3_LQ_BSbp1_c19732/f1p16/3508	0.757576	0.0159208	positive
P-Hydroxybenzyl Alcohol	i1_LQ_BSbp1_c18566/f1p4/1615	0.842424	0.00445903	positive
P-Hydroxybenzyl Alcohol	i2_LQ_BSbp1_c184862/f1p0/2293	0.733333	0.0211665	positive
P-Hydroxybenzyl Alcohol	i1_LQ_BSbp1_c7123/f1p6/1429	0.830303	0.0055568	positive
P-Hydroxybenzyl Alcohol	i2_HQ_BSbp1_c125883/f2p6/2710	0.769697	0.0136718	positive
P-Hydroxybenzyl Alcohol	i1_HQ_BSbp1_c67519/f3p0/1812	0.915152	0.000466722	positive
P-Hydroxybenzyl Alcohol	i2_LQ_BSbp1_c133959/f1p12/2116	0.709091	0.0275141	positive
P-Hydroxybenzyl Alcohol	i0_LQ_BSbp1_c8686/f1p2/393	0.890909	0.00138027	positive
P-Hydroxybenzyl Alcohol	i3_LQ_BSbp1_c4467/f1p4/3512	0.830303	0.0055568	positive
P-Hydroxybenzyl Alcohol	i5_LQ_BSbp1_c7320/f1p0/5090	0.778119	0.00803314	positive
P-Hydroxybenzyl Alcohol	i2_HQ_BSbp1_c96624/f5p10/1910	0.745455	0.0184138	positive
P-Hydroxybenzyl Alcohol	i1_HQ_BSbp1_c3075/f6p0/1503	0.806061	0.00823557	positive
P-Hydroxybenzyl Alcohol	i2_LQ_BSbp1_c14775/f1p9/2022	0.939394	0	positive
P-Hydroxybenzyl Alcohol	i3_LQ_BSbp1_c42695/f1p0/3203	0.842424	0.00445903	positive
P-Hydroxybenzyl Alcohol	i1_LQ_BSbp1_c12286/f1p2/1825	0.684848	0.0350915	positive
P-Hydroxybenzyl Alcohol	i1_LQ_BSbp1_c44105/f1p0/1083	0.769697	0.0136718	positive
P-Hydroxybenzyl Alcohol	i2_LQ_BSbp1_c133187/f1p1/2466	0.781818	0.0116513	positive
P-Hydroxybenzyl Alcohol	i0_HQ_BSbp1_c151767/f62p0/427	0.793939	0.00984414	positive
P-Hydroxybenzyl Alcohol	i1_HQ_BSbp1_c13721/f4p1/1423	0.842424	0.00445903	positive
P-Hydroxybenzyl Alcohol	i3_LQ_BSbp1_c96624/f1p10/2956	0.69697	0.0311411	positive
P-Hydroxybenzyl Alcohol	i4_HQ_BSbp1_c23271/f8p0/4455	0.684848	0.0350915	positive
P-Hydroxybenzyl Alcohol	i3_HQ_BSbp1_c38665/f2p2/3432	0.769697	0.0136718	positive
P-Hydroxybenzyl Alcohol	i2_HQ_BSbp1_c153206/f2p2/2747	0.660606	0.0440266	positive
P-Hydroxybenzyl Alcohol	i4_LQ_BSbp1_c18675/f1p0/4060	0.638301	0.0470245	positive
P-Hydroxybenzyl Alcohol	i1_LQ_BSbp1_c95439/f1p0/1042	0.793939	0.00984414	positive
P-Hydroxybenzyl Alcohol	i2_LQ_BSbp1_c179887/f1p19/2925	0.842424	0.00445903	positive
P-Hydroxybenzyl Alcohol	i1_LQ_BSbp1_c22534/f1p0/1725	0.793939	0.00984414	positive
P-Hydroxybenzyl Alcohol	i1_LQ_BSbp1_c73608/f1p0/1690	0.745455	0.0184138	positive
P-Hydroxybenzyl Alcohol	i1_LQ_BSbp1_c35424/f1p0/1633	0.709091	0.0275141	positive
P-Hydroxybenzyl Alcohol	i1_LQ_BSbp1_c12472/f1p0/1637	0.830303	0.0055568	positive
P-Hydroxybenzyl Alcohol	i0_HQ_BSbp1_c4693/f2p0/882	0.745455	0.0184138	positive
P-Hydroxybenzyl Alcohol	i1_LQ_BSbp1_c77266/f1p7/1940	0.672727	0.0393814	positive
P-Hydroxybenzyl Alcohol	i1_HQ_BSbp1_c19775/f2p12/1829	0.709091	0.0275141	positive
P-Hydroxybenzyl Alcohol	i4_LQ_BSbp1_c18995/f1p11/4693	0.781818	0.0116513	positive
P-Hydroxybenzyl Alcohol	i0_HQ_BSbp1_c4279/f3p0/657	0.781818	0.0116513	positive
P-Hydroxybenzyl Alcohol	i1_LQ_BSbp1_c68290/f1p0/1785	0.878788	0.00197706	positive
P-Hydroxybenzyl Alcohol	i1_LQ_BSbp1_c54287/f1p0/1987	0.672727	0.0393814	positive
P-Hydroxybenzyl Alcohol	i3_LQ_BSbp1_c5857/f1p9/3249	0.878788	0.00197706	positive
P-Hydroxybenzyl Alcohol	i2_HQ_BSbp1_c74502/f2p2/2133	0.878788	0.00197706	positive
P-Hydroxybenzyl Alcohol	i1_HQ_BSbp1_c53210/f2p0/1445	0.830303	0.0055568	positive
P-Hydroxybenzyl Alcohol	i2_LQ_BSbp1_c18698/f1p4/2769	0.866667	0.00268142	positive
P-Hydroxybenzyl Alcohol	i2_LQ_BSbp1_c129160/f1p0/2956	0.684848	0.0350915	positive
P-Hydroxybenzyl Alcohol	i1_LQ_BSbp1_c24609/f1p0/1198	0.769697	0.0136718	positive
P-Hydroxybenzyl Alcohol	i3_LQ_BSbp1_c82573/f1p0/3692	0.745455	0.0184138	positive
P-Hydroxybenzyl Alcohol	i2_LQ_BSbp1_c176580/f1p7/2132	0.863226	0.00129381	positive
P-Hydroxybenzyl Alcohol	i1_HQ_BSbp1_c98352/f2p0/1100	0.890909	0.00138027	positive
P-Hydroxybenzyl Alcohol	i3_LQ_BSbp1_c67350/f1p0/3351	0.648485	0.0490426	positive
P-Hydroxybenzyl Alcohol	i2_HQ_BSbp1_c2030/f11p12/2664	0.854545	0.00350474	positive
P-Hydroxybenzyl Alcohol	i1_LQ_BSbp1_c34138/f1p0/1813	0.733333	0.0211665	positive
P-Hydroxybenzyl Alcohol	i3_HQ_BSbp1_c21065/f2p0/3615	0.745455	0.0184138	positive
P-Hydroxybenzyl Alcohol	i3_LQ_BSbp1_c39962/f1p0/3928	0.660606	0.0440266	positive
P-Hydroxybenzyl Alcohol	i6_LQ_BSbp1_c1199/f1p0/6174	0.830303	0.0055568	positive
P-Hydroxybenzyl Alcohol	i0_LQ_BSbp1_c8716/f1p1/986	0.842424	0.00445903	positive
P-Hydroxybenzyl Alcohol	i2_LQ_BSbp1_c60929/f1p0/2440	0.793939	0.00984414	positive
P-Hydroxybenzyl Alcohol	i3_LQ_BSbp1_c11568/f1p0/3630	0.781818	0.0116513	positive
P-Hydroxybenzyl Alcohol	i1_HQ_BSbp1_c14677/f7p0/1345	0.709091	0.0275141	positive
P-Hydroxybenzyl Alcohol	i4_LQ_BSbp1_c15976/f1p0/4012	0.757576	0.0159208	positive
P-Hydroxybenzyl Alcohol	i1_HQ_BSbp1_c42871/f2p4/1134	0.793939	0.00984414	positive
P-Hydroxybenzyl Alcohol	i0_LQ_BSbp1_c76078/f1p2/958	0.806061	0.00823557	positive
P-Hydroxybenzyl Alcohol	i4_LQ_BSbp1_c7854/f1p21/4131	0.781818	0.0116513	positive
P-Hydroxybenzyl Alcohol	i3_HQ_BSbp1_c5710/f2p43/3129	0.842424	0.00445903	positive
P-Hydroxybenzyl Alcohol	i1_LQ_BSbp1_c24979/f1p0/1184	0.915152	0.000466722	positive
P-Hydroxybenzyl Alcohol	i2_HQ_BSbp1_c197809/f33p9/2293	0.769697	0.0136718	positive
P-Hydroxybenzyl Alcohol	i0_LQ_BSbp1_c84738/f1p0/937	0.745455	0.0184138	positive
P-Hydroxybenzyl Alcohol	i1_LQ_BSbp1_c49364/f1p0/1217	0.69697	0.0311411	positive
P-Hydroxybenzyl Alcohol	i1_LQ_BSbp1_c18226/f1p0/1606	0.866667	0.00268142	positive
P-Hydroxybenzyl Alcohol	i3_LQ_BSbp1_c4849/f1p0/3301	0.684848	0.0350915	positive
P-Hydroxybenzyl Alcohol	i3_HQ_BSbp1_c2626/f2p0/3831	0.648485	0.0490426	positive
P-Hydroxybenzyl Alcohol	i1_LQ_BSbp1_c19481/f1p1/1951	0.69697	0.0311411	positive
P-Hydroxybenzyl Alcohol	i1_HQ_BSbp1_c1867/f19p0/1988	0.709091	0.0275141	positive
P-Hydroxybenzyl Alcohol	i1_LQ_BSbp1_c71713/f1p0/1538	0.781818	0.0116513	positive
P-Hydroxybenzyl Alcohol	i2_LQ_BSbp1_c123958/f1p2/2712	0.733333	0.0211665	positive
P-Hydroxybenzyl Alcohol	i1_LQ_BSbp1_c37432/f1p0/1243	0.927273	0.000130162	positive
P-Hydroxybenzyl Alcohol	i1_LQ_BSbp1_c7638/f1p0/1719	0.709091	0.0275141	positive
P-Hydroxybenzyl Alcohol	i3_LQ_BSbp1_c58394/f1p24/3785	0.818182	0.00681113	positive
P-Hydroxybenzyl Alcohol	i3_HQ_BSbp1_c21372/f2p0/3281	0.854545	0.00350474	positive
P-Hydroxybenzyl Alcohol	i2_LQ_BSbp1_c76901/f1p3/2130	0.648485	0.0490426	positive
P-Hydroxybenzyl Alcohol	i4_LQ_BSbp1_c8464/f1p0/4959	0.709091	0.0275141	positive
P-Hydroxybenzyl Alcohol	i0_HQ_BSbp1_c9295/f2p0/633	0.709091	0.0275141	positive
P-Hydroxybenzyl Alcohol	i3_HQ_BSbp1_c36279/f2p2/3787	0.757576	0.0159208	positive
P-Hydroxybenzyl Alcohol	i2_LQ_BSbp1_c101897/f1p4/2438	0.840554	0.00232178	positive
P-Hydroxybenzyl Alcohol	i2_LQ_BSbp1_c60109/f1p1/2087	0.648485	0.0490426	positive
P-Hydroxybenzyl Alcohol	i2_HQ_BSbp1_c10110/f2p0/2450	0.915152	0.000466722	positive
P-Hydroxybenzyl Alcohol	i1_LQ_BSbp1_c15324/f1p3/1074	0.672727	0.0393814	positive
P-Hydroxybenzyl Alcohol	i0_HQ_BSbp1_c29599/f2p0/788	0.866667	0.00268142	positive
P-Hydroxybenzyl Alcohol	i0_LQ_BSbp1_c151627/f1p1/819	0.793939	0.00984414	positive
P-Hydroxybenzyl Alcohol	i2_LQ_BSbp1_c70107/f1p3/2006	0.878788	0.00197706	positive
P-Hydroxybenzyl Alcohol	i1_LQ_BSbp1_c73695/f1p0/1724	0.769697	0.0136718	positive
P-Hydroxybenzyl Alcohol	i1_HQ_BSbp1_c16790/f4p0/1622	0.721212	0.0241946	positive
P-Hydroxybenzyl Alcohol	i1_LQ_BSbp1_c37650/f1p0/1417	0.806061	0.00823557	positive
P-Hydroxybenzyl Alcohol	i1_HQ_BSbp1_c7003/f2p0/1273	0.866667	0.00268142	positive
P-Hydroxybenzyl Alcohol	i7_LQ_BSbp1_c1307/f1p0/7564	0.854545	0.00350474	positive
P-Hydroxybenzyl Alcohol	i4_LQ_BSbp1_c10623/f1p5/4158	0.69697	0.0311411	positive
P-Hydroxybenzyl Alcohol	i1_LQ_BSbp1_c34318/f1p7/1768	0.951515	0	positive
P-Hydroxybenzyl Alcohol	i3_LQ_BSbp1_c60692/f1p36/3655	0.806061	0.00823557	positive
P-Hydroxybenzyl Alcohol	i3_LQ_BSbp1_c45926/f1p0/3500	0.769697	0.0136718	positive
P-Hydroxybenzyl Alcohol	i5_LQ_BSbp1_c3328/f1p0/5704	0.878788	0.00197706	positive
P-Hydroxybenzyl Alcohol	i3_LQ_BSbp1_c4030/f1p0/3460	0.818182	0.00681113	positive
P-Hydroxybenzyl Alcohol	i0_LQ_BSbp1_c23905/f1p0/711	0.806061	0.00823557	positive
P-Hydroxybenzyl Alcohol	i2_LQ_BSbp1_c82639/f1p49/2280	0.830303	0.0055568	positive
P-Hydroxybenzyl Alcohol	i3_HQ_BSbp1_c90185/f2p0/3515	0.793939	0.00984414	positive
P-Hydroxybenzyl Alcohol	i3_HQ_BSbp1_c55207/f3p1/3055	0.648485	0.0490426	positive
P-Hydroxybenzyl Alcohol	i2_LQ_BSbp1_c19503/f1p3/2800	0.769697	0.0136718	positive
P-Hydroxybenzyl Alcohol	i2_LQ_BSbp1_c133494/f1p72/2426	0.745455	0.0184138	positive
P-Hydroxybenzyl Alcohol	i1_LQ_BSbp1_c12302/f1p9/1277	0.806061	0.00823557	positive
P-Hydroxybenzyl Alcohol	i0_HQ_BSbp1_c13595/f2p0/682	0.781818	0.0116513	positive
P-Hydroxybenzyl Alcohol	i0_LQ_BSbp1_c57315/f1p3/611	0.709091	0.0275141	positive
P-Hydroxybenzyl Alcohol	i0_LQ_BSbp1_c37004/f1p160/498	0.830303	0.0055568	positive
P-Hydroxybenzyl Alcohol	i1_LQ_BSbp1_c21192/f1p15/1555	0.830303	0.0055568	positive
P-Hydroxybenzyl Alcohol	i1_LQ_BSbp1_c18360/f1p5/1915	0.672727	0.0393814	positive
P-Hydroxybenzyl Alcohol	i1_HQ_BSbp1_c23559/f2p0/1539	0.672727	0.0393814	positive
P-Hydroxybenzyl Alcohol	i3_LQ_BSbp1_c39281/f1p19/3368	0.757576	0.0159208	positive
P-Hydroxybenzyl Alcohol	i0_HQ_BSbp1_c151435/f31p3/813	0.757576	0.0159208	positive
P-Hydroxybenzyl Alcohol	i2_LQ_BSbp1_c30514/f1p1/2060	0.818182	0.00681113	positive
P-Hydroxybenzyl Alcohol	i1_HQ_BSbp1_c4374/f3p0/1454	0.769697	0.0136718	positive
P-Hydroxybenzyl Alcohol	i1_HQ_BSbp1_c2515/f6p0/1594	0.866667	0.00268142	positive
P-Hydroxybenzyl Alcohol	i2_HQ_BSbp1_c170836/f3p11/2188	0.878788	0.00197706	positive
P-Hydroxybenzyl Alcohol	i1_LQ_BSbp1_c20372/f1p0/1738	0.842424	0.00445903	positive
P-Hydroxybenzyl Alcohol	i2_HQ_BSbp1_c195096/f3p0/2224	0.842424	0.00445903	positive
P-Hydroxybenzyl Alcohol	i1_HQ_BSbp1_c9212/f2p0/1716	0.818182	0.00681113	positive
P-Hydroxybenzyl Alcohol	i2_LQ_BSbp1_c177941/f1p11/2911	0.757576	0.0159208	positive
P-Hydroxybenzyl Alcohol	i1_LQ_BSbp1_c25225/f1p0/1835	0.769697	0.0136718	positive
P-Hydroxybenzyl Alcohol	i2_HQ_BSbp1_c13274/f8p1/2485	0.757576	0.0159208	positive
P-Hydroxybenzyl Alcohol	i2_LQ_BSbp1_c107977/f1p3/2575	0.915152	0.000466722	positive
P-Hydroxybenzyl Alcohol	i0_LQ_BSbp1_c58239/f2p5/625	0.915152	0.000466722	positive
P-Hydroxybenzyl Alcohol	i1_LQ_BSbp1_c33036/f1p1/1874	0.69697	0.0311411	positive
P-Hydroxybenzyl Alcohol	i3_LQ_BSbp1_c79524/f1p4/3512	0.69697	0.0311411	positive
P-Hydroxybenzyl Alcohol	i2_LQ_BSbp1_c11233/f1p3/3280	0.806061	0.00823557	positive
P-Hydroxybenzyl Alcohol	i2_LQ_BSbp1_c38657/f1p6/2393	0.806061	0.00823557	positive
P-Hydroxybenzyl Alcohol	i1_LQ_BSbp1_c3145/f1p4/1546	0.854545	0.00350474	positive
P-Hydroxybenzyl Alcohol	i0_LQ_BSbp1_c61024/f1p0/1008	0.890909	0.00138027	positive
P-Hydroxybenzyl Alcohol	i4_LQ_BSbp1_c19649/f1p0/4076	0.793939	0.00984414	positive
P-Hydroxybenzyl Alcohol	i1_LQ_BSbp1_c104345/f1p0/1013	0.648485	0.0490426	positive
P-Hydroxybenzyl Alcohol	i2_LQ_BSbp1_c14773/f1p5/2099	0.721212	0.0241946	positive
P-Hydroxybenzyl Alcohol	i3_LQ_BSbp1_c9290/f1p0/3226	0.769697	0.0136718	positive
P-Hydroxybenzyl Alcohol	i3_LQ_BSbp1_c81507/f1p6/3671	0.793939	0.00984414	positive
P-Hydroxybenzyl Alcohol	i2_LQ_BSbp1_c18816/f1p5/1567	0.842424	0.00445903	positive
P-Hydroxybenzyl Alcohol	i4_LQ_BSbp1_c19726/f1p4/4391	0.721212	0.0241946	positive
P-Hydroxybenzyl Alcohol	i1_LQ_BSbp1_c52648/f1p0/1503	0.830303	0.0055568	positive
P-Hydroxybenzyl Alcohol	i0_HQ_BSbp1_c52237/f5p0/946	0.769697	0.0136718	positive
P-Hydroxybenzyl Alcohol	i0_LQ_BSbp1_c11055/f1p19/939	0.866667	0.00268142	positive
P-Hydroxybenzyl Alcohol	i3_LQ_BSbp1_c28604/f1p0/3212	0.721212	0.0241946	positive
P-Hydroxybenzyl Alcohol	i2_LQ_BSbp1_c154259/f1p3/2400	0.648485	0.0490426	positive
P-Hydroxybenzyl Alcohol	i0_HQ_BSbp1_c57199/f6p0/457	0.842424	0.00445903	positive
P-Hydroxybenzyl Alcohol	i2_LQ_BSbp1_c106614/f1p4/2878	0.701233	0.0238505	positive
P-Hydroxybenzyl Alcohol	i3_LQ_BSbp1_c36529/f1p0/3131	0.745455	0.0184138	positive
P-Hydroxybenzyl Alcohol	i3_LQ_BSbp1_c5915/f1p0/3416	0.818182	0.00681113	positive
P-Hydroxybenzyl Alcohol	i1_LQ_BSbp1_c19378/f1p0/1483	0.769697	0.0136718	positive
P-Hydroxybenzyl Alcohol	i1_HQ_BSbp1_c7400/f9p0/1262	0.866667	0.00268142	positive
P-Hydroxybenzyl Alcohol	i3_HQ_BSbp1_c75834/f4p0/3078	0.769697	0.0136718	positive
P-Hydroxybenzyl Alcohol	i2_HQ_BSbp1_c196831/f2p0/2065	0.793939	0.00984414	positive
P-Hydroxybenzyl Alcohol	i4_LQ_BSbp1_c18396/f1p0/4114	0.735566	0.0153235	positive
P-Hydroxybenzyl Alcohol	i1_LQ_BSbp1_c52213/f1p11/1800	0.781818	0.0116513	positive
P-Hydroxybenzyl Alcohol	i0_LQ_BSbp1_c32809/f1p0/576	0.951515	0	positive
P-Hydroxybenzyl Alcohol	i2_LQ_BSbp1_c41038/f1p0/2971	0.754658	0.0116449	positive
P-Hydroxybenzyl Alcohol	i1_LQ_BSbp1_c103457/f1p9/1009	0.709091	0.0275141	positive
P-Hydroxybenzyl Alcohol	i3_HQ_BSbp1_c55769/f12p0/3823	0.927273	0.000130162	positive
P-Hydroxybenzyl Alcohol	i2_LQ_BSbp1_c168385/f1p1/2363	0.648649	0.0424702	positive
P-Hydroxybenzyl Alcohol	i0_LQ_BSbp1_c28898/f1p8/880	0.866667	0.00268142	positive
P-Hydroxybenzyl Alcohol	i1_LQ_BSbp1_c92087/f2p0/1056	0.866667	0.00268142	positive
P-Hydroxybenzyl Alcohol	i1_LQ_BSbp1_c5411/f1p0/1468	0.866667	0.00268142	positive
P-Hydroxybenzyl Alcohol	i0_LQ_BSbp1_c63740/f1p0/505	0.672727	0.0393814	positive
P-Hydroxybenzyl Alcohol	i1_HQ_BSbp1_c16721/f3p0/1368	0.769697	0.0136718	positive
P-Hydroxybenzyl Alcohol	i2_LQ_BSbp1_c10410/f1p2/2395	0.806061	0.00823557	positive
P-Hydroxybenzyl Alcohol	i1_HQ_BSbp1_c10160/f2p0/1193	0.890909	0.00138027	positive
P-Hydroxybenzyl Alcohol	i2_LQ_BSbp1_c27282/f1p4/2984	0.650318	0.0417648	positive
P-Hydroxybenzyl Alcohol	i1_LQ_BSbp1_c72546/f1p0/1298	0.745455	0.0184138	positive
P-Hydroxybenzyl Alcohol	i3_LQ_BSbp1_c10160/f1p0/3841	0.806061	0.00823557	positive
P-Hydroxybenzyl Alcohol	i2_HQ_BSbp1_c13703/f3p0/2162	0.915152	0.000466722	positive
P-Hydroxybenzyl Alcohol	i0_LQ_BSbp1_c77640/f1p11/810	0.793939	0.00984414	positive
P-Hydroxybenzyl Alcohol	i1_LQ_BSbp1_c32878/f1p0/1655	0.806061	0.00823557	positive
P-Hydroxybenzyl Alcohol	i1_LQ_BSbp1_c88938/f1p0/1826	0.818182	0.00681113	positive
P-Hydroxybenzyl Alcohol	i6_LQ_BSbp1_c1145/f1p0/6325	0.745455	0.0184138	positive
P-Hydroxybenzyl Alcohol	i2_HQ_BSbp1_c11528/f3p12/2806	0.915152	0.000466722	positive
P-Hydroxybenzyl Alcohol	i1_HQ_BSbp1_c67741/f2p0/1863	0.793939	0.00984414	positive
P-Hydroxybenzyl Alcohol	i4_LQ_BSbp1_c21083/f1p3/4338	0.866667	0.00268142	positive
P-Hydroxybenzyl Alcohol	i4_LQ_BSbp1_c22916/f1p3/4067	0.856668	0.00154747	positive
P-Hydroxybenzyl Alcohol	i1_LQ_BSbp1_c83113/f1p2/1036	0.927273	0.000130162	positive
P-Hydroxybenzyl Alcohol	i1_LQ_BSbp1_c45758/f1p0/1075	0.793939	0.00984414	positive
P-Hydroxybenzyl Alcohol	i1_LQ_BSbp1_c70239/f1p0/1175	0.915152	0.000466722	positive
P-Hydroxybenzyl Alcohol	i1_LQ_BSbp1_c56026/f1p16/1704	0.927273	0.000130162	positive
P-Hydroxybenzyl Alcohol	i4_HQ_BSbp1_c2180/f2p0/4126	0.672727	0.0393814	positive
P-Hydroxybenzyl Alcohol	i1_LQ_BSbp1_c20394/f1p1/1434	0.769697	0.0136718	positive
P-Hydroxybenzyl Alcohol	i2_LQ_BSbp1_c19606/f1p2/2889	0.878788	0.00197706	positive
P-Hydroxybenzyl Alcohol	i4_LQ_BSbp1_c8696/f1p12/4945	0.818182	0.00681113	positive
P-Hydroxybenzyl Alcohol	i1_LQ_BSbp1_c38678/f1p0/1791	0.745455	0.0184138	positive
P-Hydroxybenzyl Alcohol	i1_LQ_BSbp1_c37477/f1p4/1648	0.818182	0.00681113	positive
P-Hydroxybenzyl Alcohol	i2_LQ_BSbp1_c151144/f1p4/3006	0.806061	0.00823557	positive
P-Hydroxybenzyl Alcohol	i0_LQ_BSbp1_c1777/f1p0/911	0.915152	0.000466722	positive
P-Hydroxybenzyl Alcohol	i4_LQ_BSbp1_c4422/f1p0/4538	0.757576	0.0159208	positive
P-Hydroxybenzyl Alcohol	i1_LQ_BSbp1_c76332/f1p0/1927	0.684848	0.0350915	positive
P-Hydroxybenzyl Alcohol	i1_HQ_BSbp1_c3903/f6p0/1691	0.721212	0.0241946	positive
P-Hydroxybenzyl Alcohol	i1_LQ_BSbp1_c51850/f1p0/1395	0.806061	0.00823557	positive
P-Hydroxybenzyl Alcohol	i3_LQ_BSbp1_c36835/f1p0/3835	0.69697	0.0311411	positive
P-Hydroxybenzyl Alcohol	i2_LQ_BSbp1_c102593/f1p5/2308	0.644065	0.0444496	positive
P-Hydroxybenzyl Alcohol	i0_LQ_BSbp1_c68912/f1p0/479	0.842424	0.00445903	positive
P-Hydroxybenzyl Alcohol	i2_LQ_BSbp1_c23482/f1p6/2752	0.778119	0.00803314	positive
P-Hydroxybenzyl Alcohol	i3_LQ_BSbp1_c92732/f1p0/3314	0.684848	0.0350915	positive
P-Hydroxybenzyl Alcohol	i3_LQ_BSbp1_c63517/f1p0/3668	0.69697	0.0311411	positive
P-Hydroxybenzyl Alcohol	i2_LQ_BSbp1_c77626/f1p11/2454	0.939394	0	positive
P-Hydroxybenzyl Alcohol	i1_HQ_BSbp1_c5271/f2p13/1924	0.915152	0.000466722	positive
P-Hydroxybenzyl Alcohol	i2_LQ_BSbp1_c176238/f1p4/2468	0.684848	0.0350915	positive
P-Hydroxybenzyl Alcohol	i3_LQ_BSbp1_c83268/f1p0/3169	0.808135	0.00466982	positive
P-Hydroxybenzyl Alcohol	i3_HQ_BSbp1_c18326/f6p8/3647	0.781818	0.0116513	positive
P-Hydroxybenzyl Alcohol	i0_LQ_BSbp1_c11719/f1p13/819	0.69697	0.0311411	positive
P-Hydroxybenzyl Alcohol	i2_LQ_BSbp1_c101619/f1p8/2138	0.683349	0.0293767	positive
P-Hydroxybenzyl Alcohol	i3_LQ_BSbp1_c39171/f1p3/3896	0.866667	0.00268142	positive
P-Hydroxybenzyl Alcohol	i1_LQ_BSbp1_c76744/f1p10/1180	0.818182	0.00681113	positive
P-Hydroxybenzyl Alcohol	i2_LQ_BSbp1_c210427/f1p1/2029	0.818182	0.00681113	positive
P-Hydroxybenzyl Alcohol	i3_LQ_BSbp1_c52920/f1p5/3062	0.64438	0.0443115	positive
P-Hydroxybenzyl Alcohol	i1_LQ_BSbp1_c26707/f1p5/1484	0.878788	0.00197706	positive
P-Hydroxybenzyl Alcohol	i4_LQ_BSbp1_c11404/f1p0/4430	0.733333	0.0211665	positive
P-Hydroxybenzyl Alcohol	i3_LQ_BSbp1_c58951/f1p0/3165	0.672727	0.0393814	positive
P-Hydroxybenzyl Alcohol	i0_LQ_BSbp1_c23753/f1p0/853	0.806061	0.00823557	positive
P-Hydroxybenzyl Alcohol	i0_LQ_BSbp1_c80844/f1p0/686	0.866667	0.00268142	positive
P-Hydroxybenzyl Alcohol	i4_LQ_BSbp1_c13999/f1p0/4663	0.733333	0.0211665	positive
P-Hydroxybenzyl Alcohol	i3_HQ_BSbp1_c36229/f2p3/3866	0.745455	0.0184138	positive
P-Hydroxybenzyl Alcohol	i2_LQ_BSbp1_c37072/f1p4/3027	0.927273	0.000130162	positive
P-Hydroxybenzyl Alcohol	i1_LQ_BSbp1_c38649/f1p11/1855	0.77204	0.00887954	positive
P-Hydroxybenzyl Alcohol	i1_LQ_BSbp1_c6852/f1p0/1998	0.648485	0.0490426	positive
P-Hydroxybenzyl Alcohol	i0_HQ_BSbp1_c1699/f2p0/997	0.890909	0.00138027	positive
P-Hydroxybenzyl Alcohol	i4_LQ_BSbp1_c6985/f1p4/4201	0.769697	0.0136718	positive
P-Hydroxybenzyl Alcohol	i2_LQ_BSbp1_c42386/f1p7/2416	0.733333	0.0211665	positive
P-Hydroxybenzyl Alcohol	i0_LQ_BSbp1_c65721/f1p0/910	0.818182	0.00681113	positive
P-Hydroxybenzyl Alcohol	i2_LQ_BSbp1_c42082/f1p1/2188	0.662617	0.0368064	positive
P-Hydroxybenzyl Alcohol	i5_LQ_BSbp1_c3658/f1p3/5207	0.632222	0.0498461	positive
P-Hydroxybenzyl Alcohol	i0_LQ_BSbp1_c65125/f1p0/977	0.951515	0	positive
P-Hydroxybenzyl Alcohol	i3_LQ_BSbp1_c25474/f1p3/3327	0.951515	0	positive
P-Hydroxybenzyl Alcohol	i1_LQ_BSbp1_c35157/f1p0/1711	0.854545	0.00350474	positive
P-Hydroxybenzyl Alcohol	i5_LQ_BSbp1_c7022/f1p1/5032	0.890909	0.00138027	positive
P-Hydroxybenzyl Alcohol	i1_LQ_BSbp1_c50409/f1p0/1641	0.842424	0.00445903	positive
P-Hydroxybenzyl Alcohol	i3_LQ_BSbp1_c60183/f1p0/3588	0.769697	0.0136718	positive
P-Hydroxybenzyl Alcohol	i3_LQ_BSbp1_c36682/f1p0/3494	0.733333	0.0211665	positive
P-Hydroxybenzyl Alcohol	i1_LQ_BSbp1_c68815/f1p0/1770	0.939394	0	positive
P-Hydroxybenzyl Alcohol	i5_LQ_BSbp1_c1361/f1p0/5252	0.721212	0.0241946	positive
P-Hydroxybenzyl Alcohol	i3_LQ_BSbp1_c9291/f1p0/3727	0.672727	0.0393814	positive
P-Hydroxybenzyl Alcohol	i4_LQ_BSbp1_c6737/f1p0/4815	0.69697	0.0311411	positive
P-Hydroxybenzyl Alcohol	i0_LQ_BSbp1_c28372/f1p0/980	0.660606	0.0440266	positive
P-Hydroxybenzyl Alcohol	i4_LQ_BSbp1_c9384/f1p0/4758	0.757576	0.0159208	positive
P-Hydroxybenzyl Alcohol	i1_LQ_BSbp1_c72013/f1p0/1183	0.69697	0.0311411	positive
P-Hydroxybenzyl Alcohol	i1_LQ_BSbp1_c55977/f1p0/1340	0.842424	0.00445903	positive
P-Hydroxybenzyl Alcohol	i0_LQ_BSbp1_c82741/f1p0/919	0.842424	0.00445903	positive
P-Hydroxybenzyl Alcohol	i3_LQ_BSbp1_c31055/f1p0/3075	0.818182	0.00681113	positive
P-Hydroxybenzyl Alcohol	i3_LQ_BSbp1_c5868/f1p2/3399	0.757576	0.0159208	positive
P-Hydroxybenzyl Alcohol	i1_LQ_BSbp1_c38653/f1p6/1945	0.842424	0.00445903	positive
P-Hydroxybenzyl Alcohol	i1_HQ_BSbp1_c32596/f3p0/1712	0.660606	0.0440266	positive
P-Hydroxybenzyl Alcohol	i1_LQ_BSbp1_c10134/f1p0/1321	0.793939	0.00984414	positive
P-Hydroxybenzyl Alcohol	i2_LQ_BSbp1_c62287/f1p161/2201	0.684848	0.0350915	positive
P-Hydroxybenzyl Alcohol	i1_LQ_BSbp1_c56404/f1p3/1731	0.915152	0.000466722	positive
P-Hydroxybenzyl Alcohol	i3_LQ_BSbp1_c7049/f1p6/3202	0.721212	0.0241946	positive
P-Hydroxybenzyl Alcohol	i2_LQ_BSbp1_c183963/f1p10/2119	0.721212	0.0241946	positive
P-Hydroxybenzyl Alcohol	i3_LQ_BSbp1_c90947/f1p0/3240	0.793939	0.00984414	positive
P-Hydroxybenzyl Alcohol	i1_LQ_BSbp1_c75010/f1p14/1934	0.90303	0.000880225	positive
P-Hydroxybenzyl Alcohol	i1_LQ_BSbp1_c26156/f1p0/1506	0.656491	0.0392233	positive
P-Hydroxybenzyl Alcohol	i0_LQ_BSbp1_c84596/f1p1/845	0.769697	0.0136718	positive
P-Hydroxybenzyl Alcohol	i2_HQ_BSbp1_c35246/f6p0/2513	0.769697	0.0136718	positive
P-Hydroxybenzyl Alcohol	i1_HQ_BSbp1_c80013/f2p4/1050	0.709091	0.0275141	positive
P-Hydroxybenzyl Alcohol	i3_LQ_BSbp1_c28233/f1p0/3904	0.709091	0.0275141	positive
P-Hydroxybenzyl Alcohol	i2_LQ_BSbp1_c10218/f1p11/2178	0.818182	0.00681113	positive
P-Hydroxybenzyl Alcohol	i1_LQ_BSbp1_c77262/f1p7/1373	0.806061	0.00823557	positive
P-Hydroxybenzyl Alcohol	i1_LQ_BSbp1_c74698/f1p0/1629	0.90303	0.000880225	positive
P-Hydroxybenzyl Alcohol	i1_LQ_BSbp1_c6224/f1p0/1599	0.806061	0.00823557	positive
P-Hydroxybenzyl Alcohol	i0_LQ_BSbp1_c151839/f3p0/923	0.90303	0.000880225	positive
P-Hydroxybenzyl Alcohol	i4_LQ_BSbp1_c8531/f1p5/4405	0.866667	0.00268142	positive
P-Hydroxybenzyl Alcohol	i3_LQ_BSbp1_c6248/f1p0/3367	0.915152	0.000466722	positive
P-Hydroxybenzyl Alcohol	i2_LQ_BSbp1_c127192/f1p0/2158	0.793939	0.00984414	positive
P-Hydroxybenzyl Alcohol	i1_LQ_BSbp1_c23136/f1p0/1493	0.684848	0.0350915	positive
P-Hydroxybenzyl Alcohol	i2_LQ_BSbp1_c10517/f1p9/2450	0.721212	0.0241946	positive
P-Hydroxybenzyl Alcohol	i2_LQ_BSbp1_c36965/f1p0/2843	0.793939	0.00984414	positive
P-Hydroxybenzyl Alcohol	i1_LQ_BSbp1_c5086/f1p27/1374	0.890909	0.00138027	positive
P-Hydroxybenzyl Alcohol	i4_LQ_BSbp1_c10126/f1p0/4316	0.70517	0.0227377	positive
P-Hydroxybenzyl Alcohol	i1_LQ_BSbp1_c18155/f1p0/1889	0.890909	0.00138027	positive
P-Hydroxybenzyl Alcohol	i5_LQ_BSbp1_c6184/f1p1/5586	0.660606	0.0440266	positive
P-Hydroxybenzyl Alcohol	i1_LQ_BSbp1_c20142/f1p0/1509	0.927273	0.000130162	positive
P-Hydroxybenzyl Alcohol	i6_LQ_BSbp1_c2032/f1p0/6660	0.865096	0.00122739	positive
P-Hydroxybenzyl Alcohol	i2_LQ_BSbp1_c155758/f1p7/2534	0.951515	0	positive
P-Hydroxybenzyl Alcohol	i1_LQ_BSbp1_c9769/f1p0/1968	0.69697	0.0311411	positive
P-Hydroxybenzyl Alcohol	i3_LQ_BSbp1_c7598/f1p0/3216	0.672727	0.0393814	positive
P-Hydroxybenzyl Alcohol	i2_HQ_BSbp1_c59368/f3p7/2111	0.733333	0.0211665	positive
P-Hydroxybenzyl Alcohol	i1_HQ_BSbp1_c86187/f33p0/1900	0.721212	0.0241946	positive
P-Hydroxybenzyl Alcohol	i3_LQ_BSbp1_c28375/f1p4/3390	0.818182	0.00681113	positive
P-Hydroxybenzyl Alcohol	i1_LQ_BSbp1_c24078/f4p0/1350	0.745455	0.0184138	positive
P-Hydroxybenzyl Alcohol	i2_HQ_BSbp1_c60328/f2p1/2263	0.796356	0.005837	positive
P-Hydroxybenzyl Alcohol	i1_LQ_BSbp1_c26146/f1p20/1886	0.721212	0.0241946	positive
P-Hydroxybenzyl Alcohol	i2_LQ_BSbp1_c27163/f1p4/2706	0.757576	0.0159208	positive
P-Hydroxybenzyl Alcohol	i2_LQ_BSbp1_c132049/f1p3/2429	0.648485	0.0490426	positive
P-Hydroxybenzyl Alcohol	i1_LQ_BSbp1_c29566/f1p0/1034	0.757576	0.0159208	positive
P-Hydroxybenzyl Alcohol	i3_LQ_BSbp1_c41556/f1p8/3541	0.745455	0.0184138	positive
P-Hydroxybenzyl Alcohol	i2_HQ_BSbp1_c137795/f2p9/2019	0.69697	0.0311411	positive
P-Hydroxybenzyl Alcohol	i0_HQ_BSbp1_c58358/f3p0/728	0.769697	0.0136718	positive
P-Hydroxybenzyl Alcohol	i2_LQ_BSbp1_c209525/f1p1/1796	0.769697	0.0136718	positive
P-Hydroxybenzyl Alcohol	i1_LQ_BSbp1_c17665/f1p0/1643	0.781818	0.0116513	positive
P-Hydroxybenzyl Alcohol	i3_LQ_BSbp1_c71745/f1p0/3080	0.672727	0.0393814	positive
P-Hydroxybenzyl Alcohol	i1_HQ_BSbp1_c96536/f2p0/1338	0.757576	0.0159208	positive
P-Hydroxybenzyl Alcohol	i2_LQ_BSbp1_c69096/f1p3/2103	0.711249	0.0210909	positive
P-Hydroxybenzyl Alcohol	i2_HQ_BSbp1_c34624/f2p0/2255	0.818182	0.00681113	positive
P-Hydroxybenzyl Alcohol	i1_LQ_BSbp1_c22586/f1p0/1917	0.721212	0.0241946	positive
P-Hydroxybenzyl Alcohol	i5_LQ_BSbp1_c5778/f1p7/5104	0.684848	0.0350915	positive
P-Hydroxybenzyl Alcohol	i3_LQ_BSbp1_c22053/f1p1/3110	0.69697	0.0311411	positive
P-Hydroxybenzyl Alcohol	i2_LQ_BSbp1_c19436/f1p0/2275	0.792698	0.00623823	positive
P-Hydroxybenzyl Alcohol	i1_LQ_BSbp1_c40875/f1p0/1963	0.939394	0	positive
P-Hydroxybenzyl Alcohol	i3_LQ_BSbp1_c41331/f1p48/3871	0.878788	0.00197706	positive
P-Hydroxybenzyl Alcohol	i3_LQ_BSbp1_c22074/f1p4/3388	0.684848	0.0350915	positive
P-Hydroxybenzyl Alcohol	i1_HQ_BSbp1_c53544/f2p166/1979	0.830303	0.0055568	positive
P-Hydroxybenzyl Alcohol	i3_LQ_BSbp1_c64108/f1p0/3820	0.69697	0.0311411	positive
P-Hydroxybenzyl Alcohol	i2_LQ_BSbp1_c209186/f1p11/2010	0.709091	0.0275141	positive
P-Hydroxybenzyl Alcohol	i1_LQ_BSbp1_c8247/f1p0/1780	0.781818	0.0116513	positive
P-Hydroxybenzyl Alcohol	i2_HQ_BSbp1_c53067/f3p1/2555	0.660606	0.0440266	positive
P-Hydroxybenzyl Alcohol	i1_LQ_BSbp1_c40190/f1p0/1925	0.781818	0.0116513	positive
P-Hydroxybenzyl Alcohol	i0_LQ_BSbp1_c123768/f1p10/543	0.854545	0.00350474	positive
P-Hydroxybenzyl Alcohol	i2_LQ_BSbp1_c134019/f1p10/2619	0.842424	0.00445903	positive
P-Hydroxybenzyl Alcohol	i6_LQ_BSbp1_c2412/f1p7/6305	0.733333	0.0211665	positive
P-Hydroxybenzyl Alcohol	i1_LQ_BSbp1_c76143/f1p9/1948	0.890909	0.00138027	positive
P-Hydroxybenzyl Alcohol	i3_LQ_BSbp1_c43537/f1p11/3285	0.757576	0.0159208	positive
P-Hydroxybenzyl Alcohol	i5_LQ_BSbp1_c3524/f1p5/5307	0.769697	0.0136718	positive
P-Hydroxybenzyl Alcohol	i4_LQ_BSbp1_c14365/f1p7/4460	0.638301	0.0470245	positive
P-Hydroxybenzyl Alcohol	i1_LQ_BSbp1_c12701/f1p0/1342	0.709091	0.0275141	positive
P-Hydroxybenzyl Alcohol	i0_HQ_BSbp1_c151240/f7p0/896	0.878788	0.00197706	positive
P-Hydroxybenzyl Alcohol	i7_LQ_BSbp1_c223/f1p0/7874	0.826752	0.00317971	positive
P-Hydroxybenzyl Alcohol	i2_LQ_BSbp1_c77620/f1p0/2801	0.854545	0.00350474	positive
P-Hydroxybenzyl Alcohol	i1_LQ_BSbp1_c74054/f1p0/1316	0.660606	0.0440266	positive
P-Hydroxybenzyl Alcohol	i0_HQ_BSbp1_c258/f21p0/721	0.939394	0	positive
P-Hydroxybenzyl Alcohol	i3_LQ_BSbp1_c60339/f1p7/3168	0.842424	0.00445903	positive
P-Hydroxybenzyl Alcohol	i2_LQ_BSbp1_c134267/f1p8/2195	0.709091	0.0275141	positive
P-Hydroxybenzyl Alcohol	i0_HQ_BSbp1_c23099/f5p0/794	0.878788	0.00197706	positive
P-Hydroxybenzyl Alcohol	i2_LQ_BSbp1_c25881/f1p0/2285	0.757576	0.0159208	positive
P-Hydroxybenzyl Alcohol	i2_HQ_BSbp1_c91551/f2p2/2735	0.816012	0.00398914	positive
P-Hydroxybenzyl Alcohol	i2_LQ_BSbp1_c152525/f1p0/2308	0.660606	0.0440266	positive
P-Hydroxybenzyl Alcohol	i2_LQ_BSbp1_c62336/f1p4/2485	0.781818	0.0116513	positive
P-Hydroxybenzyl Alcohol	i3_LQ_BSbp1_c68809/f1p0/3781	0.721212	0.0241946	positive
P-Hydroxybenzyl Alcohol	i1_HQ_BSbp1_c16817/f8p0/1489	0.69697	0.0311411	positive
P-Hydroxybenzyl Alcohol	i1_HQ_BSbp1_c3488/f4p0/1863	0.842424	0.00445903	positive
P-Hydroxybenzyl Alcohol	i1_LQ_BSbp1_c104200/f1p6/1007	0.842424	0.00445903	positive
P-Hydroxybenzyl Alcohol	i1_LQ_BSbp1_c24568/f1p7/1808	0.854545	0.00350474	positive
P-Hydroxybenzyl Alcohol	i2_LQ_BSbp1_c100943/f1p27/2714	0.832831	0.00277789	positive
P-Hydroxybenzyl Alcohol	i4_LQ_BSbp1_c7674/f1p0/4765	0.648485	0.0490426	positive
P-Hydroxybenzyl Alcohol	i2_LQ_BSbp1_c26110/f1p9/2697	0.90303	0.000880225	positive
P-Hydroxybenzyl Alcohol	i1_LQ_BSbp1_c58184/f1p0/1867	0.709091	0.0275141	positive
P-Hydroxybenzyl Alcohol	i2_LQ_BSbp1_c150368/f1p7/2151	0.791471	0.00637708	positive
P-Hydroxybenzyl Alcohol	i2_LQ_BSbp1_c61770/f1p1/2584	0.747724	0.0128997	positive
P-Hydroxybenzyl Alcohol	i0_LQ_BSbp1_c8931/f1p31/881	0.806061	0.00823557	positive
P-Hydroxybenzyl Alcohol	i2_LQ_BSbp1_c102821/f1p0/2818	0.660606	0.0440266	positive
P-Hydroxybenzyl Alcohol	i1_HQ_BSbp1_c42889/f2p1/1040	0.69697	0.0311411	positive
P-Hydroxybenzyl Alcohol	i2_LQ_BSbp1_c152870/f1p15/3202	0.735566	0.0153235	positive
P-Hydroxybenzyl Alcohol	i3_LQ_BSbp1_c73997/f1p0/3051	0.830303	0.0055568	positive
P-Hydroxybenzyl Alcohol	i2_LQ_BSbp1_c18251/f1p44/2645	0.951515	0	positive
P-Hydroxybenzyl Alcohol	i0_LQ_BSbp1_c9323/f1p9/606	0.818182	0.00681113	positive
P-Hydroxybenzyl Alcohol	i1_LQ_BSbp1_c20340/f1p0/2033	0.757576	0.0159208	positive
P-Hydroxybenzyl Alcohol	i1_LQ_BSbp1_c72742/f1p0/1330	0.648485	0.0490426	positive
P-Hydroxybenzyl Alcohol	i3_LQ_BSbp1_c58363/f1p0/3173	0.648485	0.0490426	positive
P-Hydroxybenzyl Alcohol	i2_LQ_BSbp1_c35982/f1p6/2269	0.64438	0.0443115	positive
P-Hydroxybenzyl Alcohol	i2_LQ_BSbp1_c178684/f1p4/2104	0.854545	0.00350474	positive
P-Hydroxybenzyl Alcohol	i1_LQ_BSbp1_c41489/f1p0/1368	0.769697	0.0136718	positive
P-Hydroxybenzyl Alcohol	i3_LQ_BSbp1_c50714/f1p0/3022	0.793939	0.00984414	positive
P-Hydroxybenzyl Alcohol	i1_LQ_BSbp1_c63747/f1p0/1065	0.709091	0.0275141	positive
P-Hydroxybenzyl Alcohol	i2_LQ_BSbp1_c37344/f1p2/2661	0.830303	0.0055568	positive
P-Hydroxybenzyl Alcohol	i3_LQ_BSbp1_c66061/f1p0/3625	0.650459	0.0417055	positive
P-Hydroxybenzyl Alcohol	i3_LQ_BSbp1_c46540/f1p0/3814	0.757576	0.0159208	positive
P-Hydroxybenzyl Alcohol	i2_HQ_BSbp1_c42456/f4p17/2515	0.854545	0.00350474	positive
P-Hydroxybenzyl Alcohol	i1_HQ_BSbp1_c25666/f3p15/1917	0.890909	0.00138027	positive
P-Hydroxybenzyl Alcohol	i1_LQ_BSbp1_c50608/f1p1/1693	0.781818	0.0116513	positive
P-Hydroxybenzyl Alcohol	i3_LQ_BSbp1_c60734/f1p0/3216	0.672727	0.0393814	positive
P-Hydroxybenzyl Alcohol	i7_LQ_BSbp1_c338/f1p0/7401	0.757576	0.0159208	positive
P-Hydroxybenzyl Alcohol	i2_LQ_BSbp1_c14688/f1p24/2075	0.721212	0.0241946	positive
P-Hydroxybenzyl Alcohol	i1_LQ_BSbp1_c8244/f1p0/1823	0.854545	0.00350474	positive
P-Hydroxybenzyl Alcohol	i2_LQ_BSbp1_c43484/f6p4/2328	0.854545	0.00350474	positive
P-Hydroxybenzyl Alcohol	i3_LQ_BSbp1_c65074/f1p0/3209	0.648485	0.0490426	positive
P-Hydroxybenzyl Alcohol	i1_LQ_BSbp1_c11757/f1p0/1328	0.890909	0.00138027	positive
P-Hydroxybenzyl Alcohol	i0_LQ_BSbp1_c42787/f1p2/643	0.915152	0.000466722	positive
P-Hydroxybenzyl Alcohol	i1_LQ_BSbp1_c39110/f1p0/1993	0.793939	0.00984414	positive
P-Hydroxybenzyl Alcohol	i2_LQ_BSbp1_c21024/f1p4/2728	0.915152	0.000466722	positive
P-Hydroxybenzyl Alcohol	i2_LQ_BSbp1_c62011/f1p0/2133	0.793939	0.00984414	positive
P-Hydroxybenzyl Alcohol	i2_LQ_BSbp1_c105746/f1p0/2714	0.660606	0.0440266	positive
P-Hydroxybenzyl Alcohol	i2_LQ_BSbp1_c106019/f1p5/2452	0.745455	0.0184138	positive
P-Hydroxybenzyl Alcohol	i2_LQ_BSbp1_c107638/f1p4/2680	0.648485	0.0490426	positive
P-Hydroxybenzyl Alcohol	i0_LQ_BSbp1_c32978/f1p0/562	0.791471	0.00637708	positive
P-Hydroxybenzyl Alcohol	i3_LQ_BSbp1_c58522/f1p0/3645	0.793939	0.00984414	positive
P-Hydroxybenzyl Alcohol	i1_LQ_BSbp1_c19733/f1p26/1989	0.757576	0.0159208	positive
P-Hydroxybenzyl Alcohol	i2_LQ_BSbp1_c131032/f1p9/2354	0.809259	0.00456801	positive
P-Hydroxybenzyl Alcohol	i3_LQ_BSbp1_c10628/f1p12/3129	0.890909	0.00138027	positive
P-Hydroxybenzyl Alcohol	i2_HQ_BSbp1_c52815/f7p1/2181	0.721212	0.0241946	positive
P-Hydroxybenzyl Alcohol	i4_LQ_BSbp1_c8955/f1p4/4404	0.709091	0.0275141	positive
P-Hydroxybenzyl Alcohol	i1_HQ_BSbp1_c96439/f13p0/1175	0.830303	0.0055568	positive
P-Hydroxybenzyl Alcohol	i0_LQ_BSbp1_c65461/f1p0/417	0.793939	0.00984414	positive
P-Hydroxybenzyl Alcohol	i1_LQ_BSbp1_c45134/f1p0/1033	0.648485	0.0490426	positive
P-Hydroxybenzyl Alcohol	i2_LQ_BSbp1_c181896/f1p1/2820	0.733333	0.0211665	positive
P-Hydroxybenzyl Alcohol	i3_LQ_BSbp1_c3018/f1p0/3863	0.830303	0.0055568	positive
P-Hydroxybenzyl Alcohol	i0_LQ_BSbp1_c13542/f1p0/633	0.866667	0.00268142	positive
P-Hydroxybenzyl Alcohol	i0_LQ_BSbp1_c128390/f1p0/494	0.866667	0.00268142	positive
P-Hydroxybenzyl Alcohol	i1_LQ_BSbp1_c23295/f1p8/1685	0.721212	0.0241946	positive
P-Hydroxybenzyl Alcohol	i1_LQ_BSbp1_c14198/f1p0/1116	0.69697	0.0311411	positive
P-Hydroxybenzyl Alcohol	i3_LQ_BSbp1_c68646/f1p0/3483	0.781818	0.0116513	positive
P-Hydroxybenzyl Alcohol	i1_LQ_BSbp1_c56117/f1p0/1553	0.818182	0.00681113	positive
P-Hydroxybenzyl Alcohol	i2_LQ_BSbp1_c108929/f1p14/2196	0.745455	0.0184138	positive
P-Hydroxybenzyl Alcohol	i1_LQ_BSbp1_c57061/f1p0/1415	0.818182	0.00681113	positive
P-Hydroxybenzyl Alcohol	i1_HQ_BSbp1_c80068/f2p0/1084	0.793939	0.00984414	positive
P-Hydroxybenzyl Alcohol	i1_LQ_BSbp1_c29356/f1p1/1022	0.745455	0.0184138	positive
P-Hydroxybenzyl Alcohol	i2_LQ_BSbp1_c67012/f1p6/2067	0.890909	0.00138027	positive
P-Hydroxybenzyl Alcohol	i2_HQ_BSbp1_c38654/f2p81/2821	0.733333	0.0211665	positive
P-Hydroxybenzyl Alcohol	i4_LQ_BSbp1_c13052/f1p13/4591	0.818182	0.00681113	positive
P-Hydroxybenzyl Alcohol	i1_LQ_BSbp1_c76159/f1p0/1164	0.915152	0.000466722	positive
P-Hydroxybenzyl Alcohol	i0_LQ_BSbp1_c26896/f1p0/924	0.709091	0.0275141	positive
P-Hydroxybenzyl Alcohol	i1_HQ_BSbp1_c67876/f2p0/1719	0.854545	0.00350474	positive
P-Hydroxybenzyl Alcohol	i4_LQ_BSbp1_c20936/f1p0/4807	0.939394	0	positive
P-Hydroxybenzyl Alcohol	i1_LQ_BSbp1_c33960/f1p0/1986	0.709091	0.0275141	positive
P-Hydroxybenzyl Alcohol	i1_HQ_BSbp1_c50223/f3p5/1347	0.818182	0.00681113	positive
P-Hydroxybenzyl Alcohol	i1_LQ_BSbp1_c21748/f1p0/1637	0.660606	0.0440266	positive
P-Hydroxybenzyl Alcohol	i1_LQ_BSbp1_c33738/f1p0/1228	0.951515	0	positive
P-Hydroxybenzyl Alcohol	i4_LQ_BSbp1_c5974/f1p0/4447	0.890909	0.00138027	positive
P-Hydroxybenzyl Alcohol	i1_LQ_BSbp1_c44486/f1p0/1036	0.818182	0.00681113	positive
P-Hydroxybenzyl Alcohol	i2_LQ_BSbp1_c141146/f1p3/2061	0.719101	0.0190882	positive
P-Hydroxybenzyl Alcohol	i4_LQ_BSbp1_c20049/f1p0/4128	0.842424	0.00445903	positive
P-Hydroxybenzyl Alcohol	i1_HQ_BSbp1_c3630/f3p3/1326	0.806061	0.00823557	positive
P-Hydroxybenzyl Alcohol	i2_LQ_BSbp1_c46055/f1p19/2037	0.806061	0.00823557	positive
P-Hydroxybenzyl Alcohol	i2_HQ_BSbp1_c41572/f2p4/2327	0.660606	0.0440266	positive
P-Hydroxybenzyl Alcohol	i1_LQ_BSbp1_c27833/f1p0/1049	0.781818	0.0116513	positive
P-Hydroxybenzyl Alcohol	i2_HQ_BSbp1_c19637/f3p9/2526	0.854545	0.00350474	positive
P-Hydroxybenzyl Alcohol	i2_HQ_BSbp1_c20384/f2p1/2918	0.709091	0.0275141	positive
P-Hydroxybenzyl Alcohol	i2_LQ_BSbp1_c24004/f1p6/2066	0.877367	0.000851188	positive
P-Hydroxybenzyl Alcohol	i1_LQ_BSbp1_c6362/f1p1/1500	0.781818	0.0116513	positive
P-Hydroxybenzyl Alcohol	i2_LQ_BSbp1_c27257/f1p8/1946	0.69697	0.0311411	positive
P-Hydroxybenzyl Alcohol	i1_HQ_BSbp1_c40603/f2p0/1272	0.721212	0.0241946	positive
P-Hydroxybenzyl Alcohol	i3_HQ_BSbp1_c5941/f4p0/3755	0.69697	0.0311411	positive
P-Hydroxybenzyl Alcohol	i2_LQ_BSbp1_c108011/f1p12/2854	0.8997	0.000391674	positive
P-Hydroxybenzyl Alcohol	i2_LQ_BSbp1_c178638/f1p4/2296	0.638301	0.0470245	positive
P-Hydroxybenzyl Alcohol	i2_LQ_BSbp1_c125534/f1p16/2832	0.793939	0.00984414	positive
P-Hydroxybenzyl Alcohol	i2_LQ_BSbp1_c58528/f1p5/2220	0.769697	0.0136718	positive
P-Hydroxybenzyl Alcohol	i0_LQ_BSbp1_c69168/f1p0/788	0.830303	0.0055568	positive
P-Hydroxybenzyl Alcohol	i1_LQ_BSbp1_c4967/f1p7/1465	0.660606	0.0440266	positive
P-Hydroxybenzyl Alcohol	i2_HQ_BSbp1_c40698/f2p0/2298	0.871967	0.00100444	positive
P-Hydroxybenzyl Alcohol	i0_LQ_BSbp1_c7776/f1p1/933	0.793939	0.00984414	positive
P-Hydroxybenzyl Alcohol	i1_LQ_BSbp1_c22838/f1p0/1860	0.672727	0.0393814	positive
P-Hydroxybenzyl Alcohol	i1_LQ_BSbp1_c96201/f1p1/1917	0.818182	0.00681113	positive
P-Hydroxybenzyl Alcohol	i3_LQ_BSbp1_c59494/f1p4/3159	0.721212	0.0241946	positive
P-Hydroxybenzyl Alcohol	i3_LQ_BSbp1_c29038/f1p0/3453	0.87397	0.00094545	positive
P-Hydroxybenzyl Alcohol	i2_LQ_BSbp1_c141406/f1p17/2063	0.878788	0.00197706	positive
P-Hydroxybenzyl Alcohol	i1_LQ_BSbp1_c17618/f1p5/1485	0.915152	0.000466722	positive
P-Hydroxybenzyl Alcohol	i2_HQ_BSbp1_c174341/f2p44/2361	0.793939	0.00984414	positive
P-Hydroxybenzyl Alcohol	i2_LQ_BSbp1_c155014/f1p8/3092	0.69697	0.0311411	positive
P-Hydroxybenzyl Alcohol	i1_LQ_BSbp1_c12221/f1p7/1875	0.842424	0.00445903	positive
P-Hydroxybenzyl Alcohol	i2_LQ_BSbp1_c129734/f1p1/2221	0.890909	0.00138027	positive
P-Hydroxybenzyl Alcohol	i2_LQ_BSbp1_c134154/f1p3/2730	0.818182	0.00681113	positive
P-Hydroxybenzyl Alcohol	i2_LQ_BSbp1_c6815/f1p7/2927	0.672727	0.0393814	positive
P-Hydroxybenzyl Alcohol	i1_LQ_BSbp1_c37229/f1p1/1900	0.793939	0.00984414	positive
P-Hydroxybenzyl Alcohol	i1_LQ_BSbp1_c75689/f1p0/1251	0.830303	0.0055568	positive
P-Hydroxybenzyl Alcohol	i2_LQ_BSbp1_c39065/f1p4/2371	0.806061	0.00823557	positive
P-Hydroxybenzyl Alcohol	i2_LQ_BSbp1_c9505/f5p5/2182	0.854545	0.00350474	positive
P-Hydroxybenzyl Alcohol	i2_LQ_BSbp1_c149511/f1p29/2961	0.769697	0.0136718	positive
P-Hydroxybenzyl Alcohol	i1_LQ_BSbp1_c38034/f1p9/1603	0.793939	0.00984414	positive
P-Hydroxybenzyl Alcohol	i2_HQ_BSbp1_c12048/f9p5/2523	0.660606	0.0440266	positive
P-Hydroxybenzyl Alcohol	i1_LQ_BSbp1_c77550/f1p5/1156	0.757576	0.0159208	positive
P-Hydroxybenzyl Alcohol	i3_LQ_BSbp1_c81969/f1p0/3103	0.709091	0.0275141	positive
P-Hydroxybenzyl Alcohol	i4_HQ_BSbp1_c1928/f2p0/4481	0.745455	0.0184138	positive
P-Hydroxybenzyl Alcohol	i1_HQ_BSbp1_c2450/f8p0/1749	0.757576	0.0159208	positive
P-Hydroxybenzyl Alcohol	i1_LQ_BSbp1_c39669/f1p0/1564	0.660606	0.0440266	positive
P-Hydroxybenzyl Alcohol	i2_LQ_BSbp1_c150684/f1p0/2447	0.818182	0.00681113	positive
P-Hydroxybenzyl Alcohol	i3_LQ_BSbp1_c39297/f1p0/3130	0.757576	0.0159208	positive
P-Hydroxybenzyl Alcohol	i0_LQ_BSbp1_c40125/f1p1/742	0.806061	0.00823557	positive
P-Hydroxybenzyl Alcohol	i4_LQ_BSbp1_c15013/f1p10/4358	0.806061	0.00823557	positive
P-Hydroxybenzyl Alcohol	i2_LQ_BSbp1_c40422/f1p5/2346	0.830303	0.0055568	positive
P-Hydroxybenzyl Alcohol	i3_LQ_BSbp1_c45724/f1p0/3307	0.753803	0.0117948	positive
P-Hydroxybenzyl Alcohol	i1_LQ_BSbp1_c41226/f1p2/1758	0.672727	0.0393814	positive
P-Hydroxybenzyl Alcohol	i1_LQ_BSbp1_c77637/f1p55/1315	0.890909	0.00138027	positive
P-Hydroxybenzyl Alcohol	i2_HQ_BSbp1_c11749/f3p2/2995	0.745455	0.0184138	positive
P-Hydroxybenzyl Alcohol	i2_LQ_BSbp1_c133111/f1p1/2308	0.769697	0.0136718	positive
P-Hydroxybenzyl Alcohol	i1_LQ_BSbp1_c73996/f1p0/1877	0.797863	0.00567718	positive
P-Hydroxybenzyl Alcohol	i1_LQ_BSbp1_c2064/f6p4/1816	0.963636	0	positive
P-Hydroxybenzyl Alcohol	i3_HQ_BSbp1_c4358/f4p0/3751	0.769697	0.0136718	positive
P-Hydroxybenzyl Alcohol	i0_LQ_BSbp1_c26139/f1p1/893	0.781818	0.0116513	positive
P-Hydroxybenzyl Alcohol	i1_LQ_BSbp1_c75906/f1p0/1343	0.851068	0.00179113	positive
P-Hydroxybenzyl Alcohol	i3_LQ_BSbp1_c83700/f1p0/3138	0.648485	0.0490426	positive
P-Hydroxybenzyl Alcohol	i2_LQ_BSbp1_c19108/f1p6/2231	0.709091	0.0275141	positive
P-Hydroxybenzyl Alcohol	i1_LQ_BSbp1_c104731/f1p0/1004	0.73821	0.0147714	positive
P-Hydroxybenzyl Alcohol	i2_LQ_BSbp1_c41706/f1p1/2997	0.709091	0.0275141	positive
P-Hydroxybenzyl Alcohol	i0_LQ_BSbp1_c14465/f1p5/814	0.806061	0.00823557	positive
P-Hydroxybenzyl Alcohol	i1_LQ_BSbp1_c89579/f1p1/1976	0.875384	0.000905326	positive
P-Hydroxybenzyl Alcohol	i7_LQ_BSbp1_c871/f1p0/7570	0.842424	0.00445903	positive
P-Hydroxybenzyl Alcohol	i3_LQ_BSbp1_c45669/f1p0/3091	0.975758	0	positive
P-Hydroxybenzyl Alcohol	i2_LQ_BSbp1_c108835/f1p7/2740	0.927273	0.000130162	positive
P-Hydroxybenzyl Alcohol	i0_HQ_BSbp1_c735/f12p0/600	0.866667	0.00268142	positive
P-Hydroxybenzyl Alcohol	i2_HQ_BSbp1_c26677/f2p4/2791	0.721212	0.0241946	positive
P-Hydroxybenzyl Alcohol	i1_LQ_BSbp1_c26730/f1p2/1537	0.757576	0.0159208	positive
P-Hydroxybenzyl Alcohol	i1_LQ_BSbp1_c104760/f1p0/978	0.782275	0.00748847	positive
P-Hydroxybenzyl Alcohol	i3_LQ_BSbp1_c80473/f1p0/3903	0.924016	0.000132953	positive
P-Hydroxybenzyl Alcohol	i1_LQ_BSbp1_c75202/f1p0/1742	0.733333	0.0211665	positive
P-Hydroxybenzyl Alcohol	i2_LQ_BSbp1_c37921/f1p2/2681	0.721212	0.0241946	positive
P-Hydroxybenzyl Alcohol	i0_LQ_BSbp1_c2872/f1p0/808	0.781818	0.0116513	positive
P-Hydroxybenzyl Alcohol	i0_LQ_BSbp1_c65346/f1p0/602	0.878788	0.00197706	positive
P-Hydroxybenzyl Alcohol	i5_LQ_BSbp1_c2975/f1p3/5656	0.854545	0.00350474	positive
P-Hydroxybenzyl Alcohol	i2_LQ_BSbp1_c151280/f1p47/2330	0.830303	0.0055568	positive
P-Hydroxybenzyl Alcohol	i3_LQ_BSbp1_c2767/f1p0/3711	0.741645	0.0140752	positive
P-Hydroxybenzyl Alcohol	i2_LQ_BSbp1_c106111/f1p6/2375	0.648485	0.0490426	positive
P-Hydroxybenzyl Alcohol	i6_LQ_BSbp1_c2627/f1p0/6220	0.648485	0.0490426	positive
P-Hydroxybenzyl Alcohol	i0_HQ_BSbp1_c22868/f17p11/527	0.830303	0.0055568	positive
P-Hydroxybenzyl Alcohol	i2_LQ_BSbp1_c152127/f1p2/2152	0.781818	0.0116513	positive
P-Hydroxybenzyl Alcohol	i3_LQ_BSbp1_c9608/f1p0/3185	0.866667	0.00268142	positive
P-Hydroxybenzyl Alcohol	i2_LQ_BSbp1_c134862/f1p8/2188	0.762209	0.0103786	positive
P-Hydroxybenzyl Alcohol	i3_LQ_BSbp1_c62054/f1p3/3623	0.90303	0.000880225	positive
P-Hydroxybenzyl Alcohol	i6_LQ_BSbp1_c1802/f1p0/6691	0.680854	0.0302112	positive
P-Hydroxybenzyl Alcohol	i3_LQ_BSbp1_c31425/f1p0/3017	0.683349	0.0293767	positive
P-Hydroxybenzyl Alcohol	i0_LQ_BSbp1_c30839/f1p0/627	0.781818	0.0116513	positive
P-Hydroxybenzyl Alcohol	i1_LQ_BSbp1_c72132/f1p0/1463	0.684848	0.0350915	positive
P-Hydroxybenzyl Alcohol	i1_LQ_BSbp1_c57824/f1p3/1962	0.69697	0.0311411	positive
P-Hydroxybenzyl Alcohol	i3_HQ_BSbp1_c10089/f2p0/3658	0.684848	0.0350915	positive
P-Hydroxybenzyl Alcohol	i2_LQ_BSbp1_c75527/f1p10/2235	0.878788	0.00197706	positive
P-Hydroxybenzyl Alcohol	i1_LQ_BSbp1_c69732/f1p1/1838	0.660606	0.0440266	positive
P-Hydroxybenzyl Alcohol	i2_HQ_BSbp1_c88104/f2p9/2104	0.793939	0.00984414	positive
P-Hydroxybenzyl Alcohol	i2_LQ_BSbp1_c135044/f1p0/2678	0.648485	0.0490426	positive
P-Hydroxybenzyl Alcohol	i0_LQ_BSbp1_c123165/f1p0/947	0.781818	0.0116513	positive
P-Hydroxybenzyl Alcohol	i1_LQ_BSbp1_c44133/f1p0/1070	0.951515	0	positive
P-Hydroxybenzyl Alcohol	i3_LQ_BSbp1_c46073/f1p0/3170	0.818182	0.00681113	positive
P-Hydroxybenzyl Alcohol	i1_LQ_BSbp1_c22700/f1p0/1209	0.781818	0.0116513	positive
P-Hydroxybenzyl Alcohol	i0_LQ_BSbp1_c63794/f1p0/872	0.793939	0.00984414	positive
P-Hydroxybenzyl Alcohol	i1_LQ_BSbp1_c71307/f1p0/1482	0.939394	0	positive
P-Hydroxybenzyl Alcohol	i1_HQ_BSbp1_c23753/f2p0/1902	0.939394	0	positive
P-Hydroxybenzyl Alcohol	i1_LQ_BSbp1_c40015/f1p1/1350	0.806061	0.00823557	positive
P-Hydroxybenzyl Alcohol	i2_LQ_BSbp1_c133554/f1p8/2112	0.781818	0.0116513	positive
P-Hydroxybenzyl Alcohol	i3_LQ_BSbp1_c41046/f1p17/3749	0.648485	0.0490426	positive
P-Hydroxybenzyl Alcohol	i1_LQ_BSbp1_c19820/f1p0/1834	0.854545	0.00350474	positive
P-Hydroxybenzyl Alcohol	i4_LQ_BSbp1_c6100/f1p1/4565	0.757576	0.0159208	positive
P-Hydroxybenzyl Alcohol	i1_LQ_BSbp1_c55069/f2p0/1994	0.781818	0.0116513	positive
P-Hydroxybenzyl Alcohol	i1_HQ_BSbp1_c46125/f16p0/1228	0.878788	0.00197706	positive
P-Hydroxybenzyl Alcohol	i3_LQ_BSbp1_c13082/f1p0/3917	0.672727	0.0393814	positive
P-Hydroxybenzyl Alcohol	i2_LQ_BSbp1_c106063/f1p9/2124	0.660606	0.0440266	positive
P-Hydroxybenzyl Alcohol	i2_LQ_BSbp1_c95632/f5p2/2500	0.684848	0.0350915	positive
P-Hydroxybenzyl Alcohol	i1_LQ_BSbp1_c18572/f1p1/1424	0.69697	0.0311411	positive
P-Hydroxybenzyl Alcohol	i2_LQ_BSbp1_c82263/f1p1/2987	0.656538	0.0392044	positive
P-Hydroxybenzyl Alcohol	i1_LQ_BSbp1_c23247/f1p0/1837	0.745455	0.0184138	positive
P-Hydroxybenzyl Alcohol	i1_LQ_BSbp1_c23989/f1p0/1552	0.842424	0.00445903	positive
P-Hydroxybenzyl Alcohol	i8_LQ_BSbp1_c377/f1p0/8155	0.660606	0.0440266	positive
P-Hydroxybenzyl Alcohol	i1_LQ_BSbp1_c9194/f1p21/1369	0.806061	0.00823557	positive
P-Hydroxybenzyl Alcohol	i2_HQ_BSbp1_c80599/f3p10/2475	0.733333	0.0211665	positive
P-Hydroxybenzyl Alcohol	i2_LQ_BSbp1_c176744/f1p9/2184	0.644065	0.0444496	positive
P-Hydroxybenzyl Alcohol	i1_LQ_BSbp1_c81327/f1p0/1069	0.927273	0.000130162	positive
P-Hydroxybenzyl Alcohol	i1_HQ_BSbp1_c13027/f2p1/1850	0.878788	0.00197706	positive
P-Hydroxybenzyl Alcohol	i1_HQ_BSbp1_c24126/f2p9/1737	0.951515	0	positive
P-Hydroxybenzyl Alcohol	i1_LQ_BSbp1_c69460/f1p0/1243	0.830303	0.0055568	positive
P-Hydroxybenzyl Alcohol	i0_LQ_BSbp1_c4415/f1p7/666	0.842424	0.00445903	positive
P-Hydroxybenzyl Alcohol	i0_LQ_BSbp1_c36234/f1p22/764	0.878788	0.00197706	positive
P-Hydroxybenzyl Alcohol	i2_HQ_BSbp1_c174145/f2p2/2497	0.806061	0.00823557	positive
P-Hydroxybenzyl Alcohol	i1_HQ_BSbp1_c1098/f11p0/1973	0.769697	0.0136718	positive
P-Hydroxybenzyl Alcohol	i3_LQ_BSbp1_c26929/f1p0/3670	0.69697	0.0311411	positive
P-Hydroxybenzyl Alcohol	i2_LQ_BSbp1_c39106/f1p2/2735	0.806061	0.00823557	positive
P-Hydroxybenzyl Alcohol	i1_LQ_BSbp1_c104293/f1p0/1013	0.721212	0.0241946	positive
P-Hydroxybenzyl Alcohol	i5_LQ_BSbp1_c5005/f1p0/5608	0.863226	0.00129381	positive
P-Hydroxybenzyl Alcohol	i3_LQ_BSbp1_c11423/f1p5/3550	0.830303	0.0055568	positive
P-Hydroxybenzyl Alcohol	i3_LQ_BSbp1_c45582/f1p119/3502	0.742387	0.0139278	positive
P-Hydroxybenzyl Alcohol	i4_LQ_BSbp1_c18335/f1p3/4827	0.818182	0.00681113	positive
P-Hydroxybenzyl Alcohol	i0_LQ_BSbp1_c23804/f1p5/664	0.781818	0.0116513	positive
P-Hydroxybenzyl Alcohol	i1_LQ_BSbp1_c37455/f1p0/1333	0.656491	0.0392233	positive
P-Hydroxybenzyl Alcohol	i1_HQ_BSbp1_c79941/f2p9/1063	0.830303	0.0055568	positive
P-Hydroxybenzyl Alcohol	i1_HQ_BSbp1_c85389/f2p19/1134	0.709091	0.0275141	positive
P-Hydroxybenzyl Alcohol	i3_LQ_BSbp1_c3314/f1p0/3473	0.857147	0.00152784	positive
P-Hydroxybenzyl Alcohol	i2_LQ_BSbp1_c153513/f1p5/2630	0.656571	0.0391912	positive
P-Hydroxybenzyl Alcohol	i2_LQ_BSbp1_c105258/f1p0/2827	0.854545	0.00350474	positive
P-Hydroxybenzyl Alcohol	i1_LQ_BSbp1_c27977/f1p0/1087	0.769697	0.0136718	positive
P-Hydroxybenzyl Alcohol	i2_LQ_BSbp1_c125749/f1p7/2839	0.648485	0.0490426	positive
P-Hydroxybenzyl Alcohol	i0_HQ_BSbp1_c151296/f2p0/757	0.769697	0.0136718	positive
P-Hydroxybenzyl Alcohol	i1_LQ_BSbp1_c35395/f1p0/1515	0.781818	0.0116513	positive
P-Hydroxybenzyl Alcohol	i2_LQ_BSbp1_c197054/f1p11/2812	0.717845	0.0193993	positive
P-Hydroxybenzyl Alcohol	i0_LQ_BSbp1_c75312/f1p0/771	0.781818	0.0116513	positive
P-Hydroxybenzyl Alcohol	i1_LQ_BSbp1_c21738/f1p0/1550	0.660606	0.0440266	positive
P-Hydroxybenzyl Alcohol	i3_LQ_BSbp1_c62280/f1p0/3764	0.793939	0.00984414	positive
P-Hydroxybenzyl Alcohol	i1_LQ_BSbp1_c75035/f1p4/1624	0.806061	0.00823557	positive
P-Hydroxybenzyl Alcohol	i1_LQ_BSbp1_c14967/f1p0/1015	0.781818	0.0116513	positive
P-Hydroxybenzyl Alcohol	i1_HQ_BSbp1_c5003/f2p7/1972	0.745455	0.0184138	positive
P-Hydroxybenzyl Alcohol	i0_LQ_BSbp1_c70475/f1p0/548	0.753803	0.0117948	positive
P-Hydroxybenzyl Alcohol	i3_HQ_BSbp1_c92056/f5p0/3135	0.890909	0.00138027	positive
P-Hydroxybenzyl Alcohol	i1_LQ_BSbp1_c54192/f1p6/1372	0.745455	0.0184138	positive
P-Hydroxybenzyl Alcohol	i3_LQ_BSbp1_c68435/f1p10/3729	0.890909	0.00138027	positive
P-Hydroxybenzyl Alcohol	i2_LQ_BSbp1_c34452/f1p2/2220	0.793939	0.00984414	positive
P-Hydroxybenzyl Alcohol	i1_HQ_BSbp1_c3589/f2p0/1597	0.769697	0.0136718	positive
P-Hydroxybenzyl Alcohol	i1_HQ_BSbp1_c85291/f6p7/1210	0.806061	0.00823557	positive
P-Hydroxybenzyl Alcohol	i1_HQ_BSbp1_c6223/f2p0/1718	0.866667	0.00268142	positive
P-Hydroxybenzyl Alcohol	i4_HQ_BSbp1_c23697/f3p5/4919	0.757576	0.0159208	positive
P-Hydroxybenzyl Alcohol	i1_LQ_BSbp1_c58339/f1p0/1329	0.662617	0.0368064	positive
P-Hydroxybenzyl Alcohol	i0_LQ_BSbp1_c10171/f1p0/751	0.793939	0.00984414	positive
P-Hydroxybenzyl Alcohol	i0_LQ_BSbp1_c42665/f1p5/852	0.830303	0.0055568	positive
P-Hydroxybenzyl Alcohol	i2_HQ_BSbp1_c172841/f3p3/2664	0.866667	0.00268142	positive
P-Hydroxybenzyl Alcohol	i1_LQ_BSbp1_c72815/f1p0/1995	0.830303	0.0055568	positive
P-Hydroxybenzyl Alcohol	i1_HQ_BSbp1_c4717/f2p16/1330	0.818182	0.00681113	positive
P-Hydroxybenzyl Alcohol	i1_LQ_BSbp1_c81290/f1p1/1023	0.90303	0.000880225	positive
P-Hydroxybenzyl Alcohol	i2_HQ_BSbp1_c171402/f11p1/2152	0.806061	0.00823557	positive
P-Hydroxybenzyl Alcohol	i1_HQ_BSbp1_c49118/f2p0/1228	0.90303	0.000880225	positive
P-Hydroxybenzyl Alcohol	i4_LQ_BSbp1_c16402/f1p0/4007	0.757576	0.0159208	positive
P-Hydroxybenzyl Alcohol	i1_LQ_BSbp1_c8958/f1p0/1986	0.793939	0.00984414	positive
P-Hydroxybenzyl Alcohol	i4_LQ_BSbp1_c15484/f1p0/4037	0.709091	0.0275141	positive
P-Hydroxybenzyl Alcohol	i3_HQ_BSbp1_c9205/f2p3/3913	0.818182	0.00681113	positive
P-Hydroxybenzyl Alcohol	i2_LQ_BSbp1_c157784/f1p0/2850	0.769697	0.0136718	positive
P-Hydroxybenzyl Alcohol	i6_LQ_BSbp1_c1769/f1p0/6781	0.664972	0.0359046	positive
P-Hydroxybenzyl Alcohol	i4_LQ_BSbp1_c11442/f1p12/4998	0.69697	0.0311411	positive
P-Hydroxybenzyl Alcohol	i0_LQ_BSbp1_c26037/f1p0/520	0.769697	0.0136718	positive
P-Hydroxybenzyl Alcohol	i0_LQ_BSbp1_c31862/f2p0/478	0.806061	0.00823557	positive
P-Hydroxybenzyl Alcohol	i4_HQ_BSbp1_c2119/f2p0/4674	0.878788	0.00197706	positive
P-Hydroxybenzyl Alcohol	i1_LQ_BSbp1_c32885/f1p0/1636	0.709091	0.0275141	positive
P-Hydroxybenzyl Alcohol	i1_LQ_BSbp1_c19213/f1p0/1755	0.721212	0.0241946	positive
P-Hydroxybenzyl Alcohol	i0_LQ_BSbp1_c34216/f1p0/981	0.769697	0.0136718	positive
P-Hydroxybenzyl Alcohol	i2_HQ_BSbp1_c24100/f3p2/2423	0.842424	0.00445903	positive
P-Hydroxybenzyl Alcohol	i1_LQ_BSbp1_c13176/f1p0/1417	0.757576	0.0159208	positive
P-Hydroxybenzyl Alcohol	i1_LQ_BSbp1_c58278/f1p0/1918	0.757576	0.0159208	positive
P-Hydroxybenzyl Alcohol	i1_LQ_BSbp1_c77122/f1p0/1752	0.866667	0.00268142	positive
P-Hydroxybenzyl Alcohol	i1_LQ_BSbp1_c35932/f1p0/1347	0.672727	0.0393814	positive
P-Hydroxybenzyl Alcohol	i1_HQ_BSbp1_c11867/f6p5/1879	0.818182	0.00681113	positive
P-Hydroxybenzyl Alcohol	i2_LQ_BSbp1_c128620/f1p4/3797	0.672727	0.0393814	positive
P-Hydroxybenzyl Alcohol	i1_LQ_BSbp1_c74316/f1p0/1961	0.672727	0.0393814	positive
P-Hydroxybenzyl Alcohol	i5_LQ_BSbp1_c2668/f1p0/5927	0.769697	0.0136718	positive
P-Hydroxybenzyl Alcohol	i5_LQ_BSbp1_c5219/f1p0/5692	0.733333	0.0211665	positive
P-Hydroxybenzyl Alcohol	i0_LQ_BSbp1_c81803/f1p0/934	0.731607	0.0161765	positive
P-Hydroxybenzyl Alcohol	i3_LQ_BSbp1_c10846/f1p0/3518	0.866667	0.00268142	positive
P-Hydroxybenzyl Alcohol	i1_HQ_BSbp1_c47174/f6p0/1754	0.769697	0.0136718	positive
P-Hydroxybenzyl Alcohol	i0_LQ_BSbp1_c68722/f1p0/448	0.672727	0.0393814	positive
P-Hydroxybenzyl Alcohol	i1_LQ_BSbp1_c7497/f1p3/1841	0.709091	0.0275141	positive
P-Hydroxybenzyl Alcohol	i0_LQ_BSbp1_c39008/f1p1/669	0.975758	0	positive
P-Hydroxybenzyl Alcohol	i0_LQ_BSbp1_c24041/f1p0/660	0.721212	0.0241946	positive
P-Hydroxybenzyl Alcohol	i3_LQ_BSbp1_c15051/f1p30/3077	0.793939	0.00984414	positive
P-Hydroxybenzyl Alcohol	i7_LQ_BSbp1_c271/f1p0/7894	0.793939	0.00984414	positive
P-Hydroxybenzyl Alcohol	i4_LQ_BSbp1_c12741/f1p14/4098	0.854545	0.00350474	positive
P-Hydroxybenzyl Alcohol	i0_HQ_BSbp1_c7860/f2p0/981	0.915152	0.000466722	positive
P-Hydroxybenzyl Alcohol	i2_LQ_BSbp1_c109813/f1p6/2103	0.631949	0.0499751	positive
P-Hydroxybenzyl Alcohol	i2_LQ_BSbp1_c94013/f1p6/2019	0.769697	0.0136718	positive
P-Hydroxybenzyl Alcohol	i4_LQ_BSbp1_c20628/f1p2/4561	0.806061	0.00823557	positive
P-Hydroxybenzyl Alcohol	i1_LQ_BSbp1_c34319/f1p5/1618	0.69697	0.0311411	positive
P-Hydroxybenzyl Alcohol	i1_HQ_BSbp1_c86176/f10p0/1255	0.890909	0.00138027	positive
P-Hydroxybenzyl Alcohol	i0_LQ_BSbp1_c8231/f2p5/748	0.830303	0.0055568	positive
P-Hydroxybenzyl Alcohol	i3_LQ_BSbp1_c63039/f1p0/3345	0.830303	0.0055568	positive
P-Hydroxybenzyl Alcohol	i1_LQ_BSbp1_c58214/f1p0/1721	0.721212	0.0241946	positive
P-Hydroxybenzyl Alcohol	i7_LQ_BSbp1_c412/f1p0/8035	0.660606	0.0440266	positive
P-Hydroxybenzyl Alcohol	i1_LQ_BSbp1_c58369/f1p5/1344	0.733333	0.0211665	positive
P-Hydroxybenzyl Alcohol	i4_LQ_BSbp1_c11319/f1p0/4943	0.818182	0.00681113	positive
P-Hydroxybenzyl Alcohol	i1_LQ_BSbp1_c9508/f1p7/1449	0.64422	0.0443814	positive
P-Hydroxybenzyl Alcohol	i0_LQ_BSbp1_c67592/f1p0/675	0.745455	0.0184138	positive
P-Hydroxybenzyl Alcohol	i3_LQ_BSbp1_c37269/f1p0/3701	0.678834	0.0308988	positive
P-Hydroxybenzyl Alcohol	i0_LQ_BSbp1_c42355/f1p0/614	0.915152	0.000466722	positive
P-Hydroxybenzyl Alcohol	i2_LQ_BSbp1_c79364/f1p3/2098	0.769697	0.0136718	positive
P-Hydroxybenzyl Alcohol	i1_LQ_BSbp1_c25704/f1p0/1236	0.781818	0.0116513	positive
P-Hydroxybenzyl Alcohol	i1_LQ_BSbp1_c82421/f1p0/1028	0.781818	0.0116513	positive
P-Hydroxybenzyl Alcohol	i2_LQ_BSbp1_c58088/f1p2/2673	0.64438	0.0443115	positive
P-Hydroxybenzyl Alcohol	i2_LQ_BSbp1_c49110/f1p6/2086	0.782275	0.00748847	positive
P-Hydroxybenzyl Alcohol	i1_HQ_BSbp1_c97367/f17p0/1335	0.769697	0.0136718	positive
P-Hydroxybenzyl Alcohol	i1_LQ_BSbp1_c38967/f1p2/1519	0.890909	0.00138027	positive
P-Hydroxybenzyl Alcohol	i2_HQ_BSbp1_c98959/f2p19/2157	0.830303	0.0055568	positive
P-Hydroxybenzyl Alcohol	i5_HQ_BSbp1_c7742/f3p0/5101	0.672727	0.0393814	positive
P-Hydroxybenzyl Alcohol	i1_LQ_BSbp1_c7121/f1p0/1655	0.890909	0.00138027	positive
P-Hydroxybenzyl Alcohol	i2_LQ_BSbp1_c151634/f1p6/2307	0.878788	0.00197706	positive
P-Hydroxybenzyl Alcohol	i1_LQ_BSbp1_c19395/f1p4/1143	0.878788	0.00197706	positive
P-Hydroxybenzyl Alcohol	i9_LQ_BSbp1_c134/f1p0/9493	0.733333	0.0211665	positive
P-Hydroxybenzyl Alcohol	i0_LQ_BSbp1_c81328/f1p7/967	0.709091	0.0275141	positive
P-Hydroxybenzyl Alcohol	i2_LQ_BSbp1_c82153/f1p10/2519	0.660606	0.0440266	positive
P-Hydroxybenzyl Alcohol	i3_HQ_BSbp1_c53737/f6p18/3293	0.709091	0.0275141	positive
P-Hydroxybenzyl Alcohol	i1_HQ_BSbp1_c6196/f2p0/1948	0.733333	0.0211665	positive
P-Hydroxybenzyl Alcohol	i2_LQ_BSbp1_c178435/f1p6/2408	0.842424	0.00445903	positive
P-Hydroxybenzyl Alcohol	i3_LQ_BSbp1_c25164/f1p79/3710	0.660606	0.0440266	positive
P-Hydroxybenzyl Alcohol	i2_LQ_BSbp1_c12581/f1p7/2856	0.733333	0.0211665	positive
P-Hydroxybenzyl Alcohol	i0_LQ_BSbp1_c118165/f1p0/705	0.721212	0.0241946	positive
P-Hydroxybenzyl Alcohol	i1_LQ_BSbp1_c55521/f1p6/1835	0.818182	0.00681113	positive
P-Hydroxybenzyl Alcohol	i2_LQ_BSbp1_c22307/f1p3/2445	0.672727	0.0393814	positive
P-Hydroxybenzyl Alcohol	i1_LQ_BSbp1_c76777/f1p0/1393	0.769697	0.0136718	positive
P-Hydroxybenzyl Alcohol	i3_HQ_BSbp1_c7839/f2p0/3360	0.842424	0.00445903	positive
P-Hydroxybenzyl Alcohol	i0_LQ_BSbp1_c38388/f1p0/949	0.672727	0.0393814	positive
P-Hydroxybenzyl Alcohol	i1_LQ_BSbp1_c22852/f1p1/1288	0.820672	0.00362171	positive
P-Hydroxybenzyl Alcohol	i1_LQ_BSbp1_c12238/f1p0/1478	0.806061	0.00823557	positive
P-Hydroxybenzyl Alcohol	i2_HQ_BSbp1_c105841/f2p4/2261	0.733333	0.0211665	positive
P-Hydroxybenzyl Alcohol	i1_LQ_BSbp1_c17605/f1p0/1352	0.69697	0.0311411	positive
P-Hydroxybenzyl Alcohol	i2_LQ_BSbp1_c158530/f1p20/2455	0.733333	0.0211665	positive
P-Hydroxybenzyl Alcohol	i3_LQ_BSbp1_c47636/f1p0/3873	0.711249	0.0210909	positive
P-Hydroxybenzyl Alcohol	i2_LQ_BSbp1_c81665/f1p1/2121	0.745455	0.0184138	positive
P-Hydroxybenzyl Alcohol	i2_LQ_BSbp1_c5353/f1p2/2203	0.745455	0.0184138	positive
P-Hydroxybenzyl Alcohol	i1_HQ_BSbp1_c43152/f3p0/1209	0.709091	0.0275141	positive
P-Hydroxybenzyl Alcohol	i2_LQ_BSbp1_c104513/f1p4/2893	0.660606	0.0440266	positive
P-Hydroxybenzyl Alcohol	i4_LQ_BSbp1_c4461/f1p0/4112	0.842424	0.00445903	positive
P-Hydroxybenzyl Alcohol	i1_HQ_BSbp1_c2535/f3p1/1708	0.818182	0.00681113	positive
P-Hydroxybenzyl Alcohol	i0_LQ_BSbp1_c69477/f1p0/876	0.830303	0.0055568	positive
P-Hydroxybenzyl Alcohol	i3_LQ_BSbp1_c23016/f1p2/3979	0.648485	0.0490426	positive
P-Hydroxybenzyl Alcohol	i2_HQ_BSbp1_c94427/f4p4/2143	0.757576	0.0159208	positive
P-Hydroxybenzyl Alcohol	i0_LQ_BSbp1_c40069/f1p0/959	0.842424	0.00445903	positive
P-Hydroxybenzyl Alcohol	i2_LQ_BSbp1_c22112/f1p9/2968	0.806061	0.00823557	positive
P-Hydroxybenzyl Alcohol	i5_LQ_BSbp1_c7315/f1p15/5158	0.890909	0.00138027	positive
P-Hydroxybenzyl Alcohol	i3_LQ_BSbp1_c83334/f1p0/3157	0.769697	0.0136718	positive
P-Hydroxybenzyl Alcohol	i1_LQ_BSbp1_c20654/f1p3/1580	0.90303	0.000880225	positive
P-Hydroxybenzyl Alcohol	i1_LQ_BSbp1_c98877/f1p0/1987	0.866667	0.00268142	positive
P-Hydroxybenzyl Alcohol	i2_LQ_BSbp1_c66705/f1p0/2033	0.733333	0.0211665	positive
P-Hydroxybenzyl Alcohol	i1_LQ_BSbp1_c3535/f1p0/1918	0.781818	0.0116513	positive
P-Hydroxybenzyl Alcohol	i1_HQ_BSbp1_c31638/f7p0/1241	0.830303	0.0055568	positive
P-Hydroxybenzyl Alcohol	i1_LQ_BSbp1_c72999/f1p0/1999	0.793939	0.00984414	positive
P-Hydroxybenzyl Alcohol	i1_LQ_BSbp1_c104193/f1p0/1010	0.709091	0.0275141	positive
P-Hydroxybenzyl Alcohol	i1_LQ_BSbp1_c72143/f1p0/1828	0.672727	0.0393814	positive
P-Hydroxybenzyl Alcohol	i0_HQ_BSbp1_c39975/f2p5/784	0.854545	0.00350474	positive
P-Hydroxybenzyl Alcohol	i3_LQ_BSbp1_c64386/f1p0/3113	0.890909	0.00138027	positive
P-Hydroxybenzyl Alcohol	i3_HQ_BSbp1_c10963/f4p0/3425	0.733333	0.0211665	positive
P-Hydroxybenzyl Alcohol	i3_HQ_BSbp1_c1794/f4p0/3651	0.793939	0.00984414	positive
P-Hydroxybenzyl Alcohol	i1_HQ_BSbp1_c65868/f4p0/1720	0.709091	0.0275141	positive
P-Hydroxybenzyl Alcohol	i4_LQ_BSbp1_c19869/f1p17/4314	0.842424	0.00445903	positive
P-Hydroxybenzyl Alcohol	i1_LQ_BSbp1_c50006/f1p0/1880	0.638301	0.0470245	positive
P-Hydroxybenzyl Alcohol	i1_LQ_BSbp1_c73888/f1p0/1390	0.951515	0	positive
P-Hydroxybenzyl Alcohol	i1_LQ_BSbp1_c14718/f1p1/1076	0.757576	0.0159208	positive
P-Hydroxybenzyl Alcohol	i3_LQ_BSbp1_c82937/f1p0/3824	0.660606	0.0440266	positive
P-Hydroxybenzyl Alcohol	i0_LQ_BSbp1_c30374/f1p0/635	0.793939	0.00984414	positive
P-Hydroxybenzyl Alcohol	i2_HQ_BSbp1_c27533/f2p1/2276	0.842424	0.00445903	positive
P-Hydroxybenzyl Alcohol	i3_LQ_BSbp1_c27564/f1p0/3119	0.866667	0.00268142	positive
P-Hydroxybenzyl Alcohol	i5_LQ_BSbp1_c4605/f1p0/5136	0.769697	0.0136718	positive
P-Hydroxybenzyl Alcohol	i0_LQ_BSbp1_c116576/f1p0/693	0.709091	0.0275141	positive
P-Hydroxybenzyl Alcohol	i3_LQ_BSbp1_c8360/f1p0/3179	0.818182	0.00681113	positive
P-Hydroxybenzyl Alcohol	i3_LQ_BSbp1_c37322/f1p28/3741	0.963636	0	positive
P-Hydroxybenzyl Alcohol	i1_LQ_BSbp1_c39128/f1p65/1824	0.857147	0.00152784	positive
P-Hydroxybenzyl Alcohol	i0_LQ_BSbp1_c2844/f1p2/903	0.830303	0.0055568	positive
P-Hydroxybenzyl Alcohol	i0_LQ_BSbp1_c70743/f1p0/1011	0.854545	0.00350474	positive
P-Hydroxybenzyl Alcohol	i2_HQ_BSbp1_c5813/f3p1/2432	0.69697	0.0311411	positive
P-Hydroxybenzyl Alcohol	i4_LQ_BSbp1_c15615/f1p0/4036	0.709091	0.0275141	positive
P-Hydroxybenzyl Alcohol	i3_LQ_BSbp1_c11406/f1p11/3287	0.842424	0.00445903	positive
P-Hydroxybenzyl Alcohol	i3_LQ_BSbp1_c24322/f1p0/3484	0.745455	0.0184138	positive
P-Hydroxybenzyl Alcohol	i3_LQ_BSbp1_c67781/f1p0/3410	0.781818	0.0116513	positive
P-Hydroxybenzyl Alcohol	i0_LQ_BSbp1_c25031/f1p0/470	0.709091	0.0275141	positive
P-Hydroxybenzyl Alcohol	i2_LQ_BSbp1_c78727/f1p43/2478	0.711249	0.0210909	positive
P-Hydroxybenzyl Alcohol	i1_LQ_BSbp1_c32637/f1p0/1473	0.709091	0.0275141	positive
P-Hydroxybenzyl Alcohol	i2_LQ_BSbp1_c149770/f1p20/2390	0.842424	0.00445903	positive
P-Hydroxybenzyl Alcohol	i2_LQ_BSbp1_c6018/f1p28/2590	0.660606	0.0440266	positive
P-Hydroxybenzyl Alcohol	i2_LQ_BSbp1_c124783/f1p2/2460	0.778119	0.00803314	positive
P-Hydroxybenzyl Alcohol	i1_LQ_BSbp1_c52032/f1p0/1430	0.69697	0.0311411	positive
P-Hydroxybenzyl Alcohol	i0_LQ_BSbp1_c11238/f1p0/788	0.721212	0.0241946	positive
P-Hydroxybenzyl Alcohol	i0_HQ_BSbp1_c14556/f2p0/744	0.890909	0.00138027	positive
P-Hydroxybenzyl Alcohol	i2_LQ_BSbp1_c183525/f1p1/2264	0.721212	0.0241946	positive
P-Hydroxybenzyl Alcohol	i2_LQ_BSbp1_c157234/f1p3/2251	0.757576	0.0159208	positive
P-Hydroxybenzyl Alcohol	i1_LQ_BSbp1_c40861/f1p19/1347	0.648485	0.0490426	positive
P-Hydroxybenzyl Alcohol	i1_LQ_BSbp1_c39424/f1p1/1706	0.830303	0.0055568	positive
P-Hydroxybenzyl Alcohol	i1_LQ_BSbp1_c92453/f1p0/1448	0.866667	0.00268142	positive
P-Hydroxybenzyl Alcohol	i2_HQ_BSbp1_c62072/f2p1/2691	0.830303	0.0055568	positive
P-Hydroxybenzyl Alcohol	i2_LQ_BSbp1_c192966/f1p24/1956	0.781818	0.0116513	positive
P-Hydroxybenzyl Alcohol	i1_LQ_BSbp1_c85191/f2p0/1112	0.842424	0.00445903	positive
P-Hydroxybenzyl Alcohol	i1_HQ_BSbp1_c1960/f3p0/1675	0.69697	0.0311411	positive
P-Hydroxybenzyl Alcohol	i1_LQ_BSbp1_c54927/f1p0/1887	0.830303	0.0055568	positive
P-Hydroxybenzyl Alcohol	i2_HQ_BSbp1_c195415/f3p1/2142	0.818182	0.00681113	positive
P-Hydroxybenzyl Alcohol	i6_LQ_BSbp1_c2781/f1p0/6185	0.660606	0.0440266	positive
P-Hydroxybenzyl Alcohol	i0_HQ_BSbp1_c1014/f5p3/804	0.806061	0.00823557	positive
P-Hydroxybenzyl Alcohol	i4_LQ_BSbp1_c4248/f1p0/4115	0.745455	0.0184138	positive
P-Hydroxybenzyl Alcohol	i1_HQ_BSbp1_c9240/f2p0/1509	0.793939	0.00984414	positive
P-Hydroxybenzyl Alcohol	i1_LQ_BSbp1_c17473/f1p0/1896	0.842424	0.00445903	positive
P-Hydroxybenzyl Alcohol	i2_LQ_BSbp1_c84128/f1p2/2407	0.796356	0.005837	positive
P-Hydroxybenzyl Alcohol	i1_LQ_BSbp1_c39927/f1p0/1603	0.721212	0.0241946	positive
P-Hydroxybenzyl Alcohol	i1_HQ_BSbp1_c46945/f32p0/1189	0.854545	0.00350474	positive
P-Hydroxybenzyl Alcohol	i2_LQ_BSbp1_c177682/f1p1/2348	0.806061	0.00823557	positive
P-Hydroxybenzyl Alcohol	i1_LQ_BSbp1_c53652/f1p0/1924	0.652973	0.0406584	positive
P-Hydroxybenzyl Alcohol	i4_LQ_BSbp1_c2418/f1p1/4971	0.648485	0.0490426	positive
P-Hydroxybenzyl Alcohol	i1_HQ_BSbp1_c3732/f4p0/1731	0.709091	0.0275141	positive
P-Hydroxybenzyl Alcohol	i1_LQ_BSbp1_c43444/f1p0/1038	0.672727	0.0393814	positive
P-Hydroxybenzyl Alcohol	i2_LQ_BSbp1_c3414/f1p0/2762	0.878788	0.00197706	positive
P-Hydroxybenzyl Alcohol	i2_LQ_BSbp1_c34062/f1p2/2250	0.878788	0.00197706	positive
P-Hydroxybenzyl Alcohol	i1_HQ_BSbp1_c23692/f2p44/1530	0.709091	0.0275141	positive
P-Hydroxybenzyl Alcohol	i1_LQ_BSbp1_c7909/f1p21/1295	0.830303	0.0055568	positive
P-Hydroxybenzyl Alcohol	i2_HQ_BSbp1_c42218/f2p8/2742	0.721212	0.0241946	positive
P-Hydroxybenzyl Alcohol	i5_LQ_BSbp1_c1794/f1p0/5545	0.863226	0.00129381	positive
P-Hydroxybenzyl Alcohol	i5_HQ_BSbp1_c569/f3p0/5377	0.69697	0.0311411	positive
P-Hydroxybenzyl Alcohol	i1_LQ_BSbp1_c72988/f1p0/1939	0.660606	0.0440266	positive
P-Hydroxybenzyl Alcohol	i2_LQ_BSbp1_c147409/f1p2/2231	0.69697	0.0311411	positive
P-Hydroxybenzyl Alcohol	i0_HQ_BSbp1_c59165/f2p0/643	0.757576	0.0159208	positive
P-Hydroxybenzyl Alcohol	i1_LQ_BSbp1_c49662/f1p0/1781	0.830303	0.0055568	positive
P-Hydroxybenzyl Alcohol	i2_LQ_BSbp1_c85363/f1p10/2099	0.733333	0.0211665	positive
P-Hydroxybenzyl Alcohol	i3_LQ_BSbp1_c19191/f1p0/3478	0.854545	0.00350474	positive
P-Hydroxybenzyl Alcohol	i1_HQ_BSbp1_c34796/f4p0/1246	0.757576	0.0159208	positive
P-Hydroxybenzyl Alcohol	i6_LQ_BSbp1_c2454/f1p0/6578	0.745455	0.0184138	positive
P-Hydroxybenzyl Alcohol	i3_HQ_BSbp1_c70821/f3p0/3069	0.781818	0.0116513	positive
P-Hydroxybenzyl Alcohol	i1_LQ_BSbp1_c55659/f1p3/1700	0.842424	0.00445903	positive
P-Hydroxybenzyl Alcohol	i2_LQ_BSbp1_c130910/f1p4/2901	0.733333	0.0211665	positive
P-Hydroxybenzyl Alcohol	i2_LQ_BSbp1_c25632/f1p18/1961	0.975758	0	positive
P-Hydroxybenzyl Alcohol	i2_LQ_BSbp1_c105781/f1p2/2534	0.830303	0.0055568	positive
P-Hydroxybenzyl Alcohol	i1_LQ_BSbp1_c44588/f1p0/1038	0.927273	0.000130162	positive
P-Hydroxybenzyl Alcohol	i1_LQ_BSbp1_c39547/f1p0/1966	0.842424	0.00445903	positive
P-Hydroxybenzyl Alcohol	i1_LQ_BSbp1_c19680/f1p0/1755	0.939394	0	positive
P-Hydroxybenzyl Alcohol	i5_LQ_BSbp1_c5729/f1p0/5482	0.781818	0.0116513	positive
P-Hydroxybenzyl Alcohol	i1_LQ_BSbp1_c62658/f1p0/1500	0.830303	0.0055568	positive
P-Hydroxybenzyl Alcohol	i2_LQ_BSbp1_c79920/f1p0/2089	0.842424	0.00445903	positive
P-Hydroxybenzyl Alcohol	i2_LQ_BSbp1_c100549/f1p5/2556	0.854545	0.00350474	positive
P-Hydroxybenzyl Alcohol	i5_LQ_BSbp1_c7227/f1p0/5035	0.684848	0.0350915	positive
P-Hydroxybenzyl Alcohol	i0_LQ_BSbp1_c14549/f1p0/589	0.866667	0.00268142	positive
P-Hydroxybenzyl Alcohol	i0_LQ_BSbp1_c76238/f1p0/583	0.878788	0.00197706	positive
P-Hydroxybenzyl Alcohol	i2_LQ_BSbp1_c105801/f1p6/2287	0.842424	0.00445903	positive
P-Hydroxybenzyl Alcohol	i2_LQ_BSbp1_c42563/f1p1/2316	0.818182	0.00681113	positive
P-Hydroxybenzyl Alcohol	i1_HQ_BSbp1_c49095/f3p0/1305	0.927273	0.000130162	positive
P-Hydroxybenzyl Alcohol	i1_HQ_BSbp1_c95618/f12p0/1615	0.866667	0.00268142	positive
P-Hydroxybenzyl Alcohol	i1_LQ_BSbp1_c75597/f1p0/1637	0.818182	0.00681113	positive
P-Hydroxybenzyl Alcohol	i2_LQ_BSbp1_c101335/f1p18/2946	0.842424	0.00445903	positive
P-Hydroxybenzyl Alcohol	i3_LQ_BSbp1_c15549/f1p0/3057	0.745455	0.0184138	positive
P-Hydroxybenzyl Alcohol	i1_LQ_BSbp1_c18008/f1p5/1343	0.660606	0.0440266	positive
P-Hydroxybenzyl Alcohol	i2_LQ_BSbp1_c76733/f1p6/2743	0.765961	0.00978704	positive
P-Hydroxybenzyl Alcohol	i2_LQ_BSbp1_c127103/f1p4/2838	0.745455	0.0184138	positive
P-Hydroxybenzyl Alcohol	i2_LQ_BSbp1_c102709/f1p0/2398	0.709091	0.0275141	positive
P-Hydroxybenzyl Alcohol	i2_LQ_BSbp1_c178318/f1p0/2524	0.745455	0.0184138	positive
P-Hydroxybenzyl Alcohol	i2_LQ_BSbp1_c35781/f1p1/2260	0.729487	0.0166469	positive
P-Hydroxybenzyl Alcohol	i0_HQ_BSbp1_c1084/f12p0/403	0.818182	0.00681113	positive
P-Hydroxybenzyl Alcohol	i1_LQ_BSbp1_c50663/f1p0/1944	0.745455	0.0184138	positive
P-Hydroxybenzyl Alcohol	i5_LQ_BSbp1_c4598/f1p0/5994	0.757576	0.0159208	positive
P-Hydroxybenzyl Alcohol	i6_LQ_BSbp1_c801/f1p0/6677	0.781818	0.0116513	positive
P-Hydroxybenzyl Alcohol	i4_HQ_BSbp1_c2367/f2p3/4993	0.793939	0.00984414	positive
P-Hydroxybenzyl Alcohol	i1_LQ_BSbp1_c89778/f1p0/1390	0.939394	0	positive
P-Hydroxybenzyl Alcohol	i1_LQ_BSbp1_c3340/f1p0/1607	0.684848	0.0350915	positive
P-Hydroxybenzyl Alcohol	i3_LQ_BSbp1_c44056/f1p0/3264	0.802435	0.00521146	positive
P-Hydroxybenzyl Alcohol	i2_LQ_BSbp1_c38010/f1p18/2291	0.927273	0.000130162	positive
P-Hydroxybenzyl Alcohol	i5_LQ_BSbp1_c3199/f1p7/5935	0.806061	0.00823557	positive
P-Hydroxybenzyl Alcohol	i1_LQ_BSbp1_c104567/f1p0/1002	0.757576	0.0159208	positive
P-Hydroxybenzyl Alcohol	i4_LQ_BSbp1_c10245/f1p0/4989	0.866667	0.00268142	positive
P-Hydroxybenzyl Alcohol	i4_LQ_BSbp1_c15101/f1p5/4227	0.818182	0.00681113	positive
P-Hydroxybenzyl Alcohol	i0_LQ_BSbp1_c67314/f1p0/567	0.765961	0.00978704	positive
P-Hydroxybenzyl Alcohol	i1_LQ_BSbp1_c34976/f1p0/1339	0.830303	0.0055568	positive
P-Hydroxybenzyl Alcohol	i1_LQ_BSbp1_c50659/f1p0/1757	0.806061	0.00823557	positive
P-Hydroxybenzyl Alcohol	i0_HQ_BSbp1_c23653/f2p0/854	0.709091	0.0275141	positive
P-Hydroxybenzyl Alcohol	i1_LQ_BSbp1_c55942/f1p0/1856	0.924016	0.000132953	positive
P-Hydroxybenzyl Alcohol	i1_LQ_BSbp1_c55600/f1p0/1149	0.806061	0.00823557	positive
P-Hydroxybenzyl Alcohol	i2_LQ_BSbp1_c3821/f1p0/2332	0.927273	0.000130162	positive
P-Hydroxybenzyl Alcohol	i3_LQ_BSbp1_c67962/f1p1/3269	0.70517	0.0227377	positive
P-Hydroxybenzyl Alcohol	i0_LQ_BSbp1_c3764/f1p0/782	0.781818	0.0116513	positive
P-Hydroxybenzyl Alcohol	i3_LQ_BSbp1_c8849/f1p7/3701	0.69697	0.0311411	positive
P-Hydroxybenzyl Alcohol	i4_LQ_BSbp1_c15030/f1p0/4481	0.709091	0.0275141	positive
P-Hydroxybenzyl Alcohol	i3_LQ_BSbp1_c5494/f1p0/3534	0.757576	0.0159208	positive
P-Hydroxybenzyl Alcohol	i3_LQ_BSbp1_c96863/f1p0/3001	0.662617	0.0368064	positive
P-Hydroxybenzyl Alcohol	i1_LQ_BSbp1_c21211/f1p0/1752	0.757576	0.0159208	positive
P-Hydroxybenzyl Alcohol	i1_HQ_BSbp1_c5934/f2p4/1549	0.745455	0.0184138	positive
P-Hydroxybenzyl Alcohol	i3_LQ_BSbp1_c60782/f1p0/3308	0.733333	0.0211665	positive
P-Hydroxybenzyl Alcohol	i1_LQ_BSbp1_c63652/f1p0/1081	0.660606	0.0440266	positive
P-Hydroxybenzyl Alcohol	i3_LQ_BSbp1_c20006/f1p9/3301	0.709091	0.0275141	positive
P-Hydroxybenzyl Alcohol	i1_HQ_BSbp1_c2014/f10p0/1265	0.648485	0.0490426	positive
P-Hydroxybenzyl Alcohol	i1_LQ_BSbp1_c84548/f1p4/1056	0.660606	0.0440266	positive
P-Hydroxybenzyl Alcohol	i2_HQ_BSbp1_c33526/f4p9/2262	0.781818	0.0116513	positive
P-Hydroxybenzyl Alcohol	i1_HQ_BSbp1_c6551/f3p0/1630	0.660606	0.0440266	positive
P-Hydroxybenzyl Alcohol	i5_LQ_BSbp1_c5694/f1p0/5709	0.866667	0.00268142	positive
P-Hydroxybenzyl Alcohol	i3_LQ_BSbp1_c59707/f1p0/3924	0.769697	0.0136718	positive
P-Hydroxybenzyl Alcohol	i0_LQ_BSbp1_c14332/f1p0/824	0.866667	0.00268142	positive
P-Hydroxybenzyl Alcohol	i4_LQ_BSbp1_c6239/f1p5/4555	0.660606	0.0440266	positive
P-Hydroxybenzyl Alcohol	i4_LQ_BSbp1_c21151/f1p1/4285	0.830303	0.0055568	positive
P-Hydroxybenzyl Alcohol	i2_LQ_BSbp1_c102589/f1p4/2878	0.796356	0.005837	positive
P-Hydroxybenzyl Alcohol	i0_LQ_BSbp1_c75562/f1p0/533	0.890909	0.00138027	positive
P-Hydroxybenzyl Alcohol	i4_LQ_BSbp1_c9100/f1p5/4280	0.684848	0.0350915	positive
P-Hydroxybenzyl Alcohol	i3_LQ_BSbp1_c66100/f1p0/3211	0.733333	0.0211665	positive
P-Hydroxybenzyl Alcohol	i1_LQ_BSbp1_c51865/f1p0/1686	0.890909	0.00138027	positive
P-Hydroxybenzyl Alcohol	i1_LQ_BSbp1_c76979/f1p0/1629	0.769697	0.0136718	positive
P-Hydroxybenzyl Alcohol	i1_LQ_BSbp1_c3410/f1p6/1809	0.672727	0.0393814	positive
P-Hydroxybenzyl Alcohol	i3_LQ_BSbp1_c43946/f1p0/3441	0.830303	0.0055568	positive
P-Hydroxybenzyl Alcohol	i1_LQ_BSbp1_c7145/f1p3/1556	0.735566	0.0153235	positive
P-Hydroxybenzyl Alcohol	i3_LQ_BSbp1_c62496/f1p0/3511	0.830303	0.0055568	positive
P-Hydroxybenzyl Alcohol	i1_LQ_BSbp1_c52933/f1p10/1594	0.818182	0.00681113	positive
P-Hydroxybenzyl Alcohol	i0_HQ_BSbp1_c11028/f2p0/993	0.769697	0.0136718	positive
P-Hydroxybenzyl Alcohol	i1_LQ_BSbp1_c72027/f1p0/1885	0.866667	0.00268142	positive
P-Hydroxybenzyl Alcohol	i5_LQ_BSbp1_c2970/f1p7/5237	0.781818	0.0116513	positive
P-Hydroxybenzyl Alcohol	i0_LQ_BSbp1_c24521/f1p2/909	0.769697	0.0136718	positive
P-Hydroxybenzyl Alcohol	i3_LQ_BSbp1_c25095/f1p1/3217	0.648485	0.0490426	positive
P-Hydroxybenzyl Alcohol	i1_LQ_BSbp1_c52939/f1p0/1947	0.890909	0.00138027	positive
P-Hydroxybenzyl Alcohol	i3_LQ_BSbp1_c68616/f1p0/3987	0.662617	0.0368064	positive
P-Hydroxybenzyl Alcohol	i0_LQ_BSbp1_c5473/f1p0/724	0.769697	0.0136718	positive
P-Hydroxybenzyl Alcohol	i1_LQ_BSbp1_c22114/f1p1/1505	0.648485	0.0490426	positive
P-Hydroxybenzyl Alcohol	i3_LQ_BSbp1_c45874/f1p0/3281	0.733333	0.0211665	positive
P-Hydroxybenzyl Alcohol	i1_HQ_BSbp1_c17087/f4p0/1252	0.769697	0.0136718	positive
P-Hydroxybenzyl Alcohol	i1_LQ_BSbp1_c76990/f1p0/1605	0.733333	0.0211665	positive
P-Hydroxybenzyl Alcohol	i1_LQ_BSbp1_c57416/f1p0/1938	0.866667	0.00268142	positive
P-Hydroxybenzyl Alcohol	i3_LQ_BSbp1_c52710/f1p3/3025	0.660606	0.0440266	positive
P-Hydroxybenzyl Alcohol	i2_LQ_BSbp1_c107287/f1p5/2223	0.90303	0.000880225	positive
P-Hydroxybenzyl Alcohol	i1_LQ_BSbp1_c52377/f1p0/1126	0.69697	0.0311411	positive
P-Hydroxybenzyl Alcohol	i3_LQ_BSbp1_c5880/f1p2/3514	0.648485	0.0490426	positive
P-Hydroxybenzyl Alcohol	i1_LQ_BSbp1_c39936/f1p5/1361	0.818182	0.00681113	positive
P-Hydroxybenzyl Alcohol	i2_HQ_BSbp1_c13858/f3p2/2771	0.717845	0.0193993	positive
P-Hydroxybenzyl Alcohol	i0_LQ_BSbp1_c31927/f1p0/635	0.69697	0.0311411	positive
P-Hydroxybenzyl Alcohol	i0_HQ_BSbp1_c9057/f2p0/646	0.854545	0.00350474	positive
P-Hydroxybenzyl Alcohol	i3_LQ_BSbp1_c26590/f1p10/3274	0.747724	0.0128997	positive
P-Hydroxybenzyl Alcohol	i2_LQ_BSbp1_c177661/f1p1/2548	0.700649	0.0240185	positive
P-Hydroxybenzyl Alcohol	i1_LQ_BSbp1_c70209/f1p0/1979	0.830303	0.0055568	positive
P-Hydroxybenzyl Alcohol	i2_LQ_BSbp1_c4575/f1p5/2303	0.757576	0.0159208	positive
P-Hydroxybenzyl Alcohol	i2_HQ_BSbp1_c11301/f10p1/2816	0.793939	0.00984414	positive
P-Hydroxybenzyl Alcohol	i2_HQ_BSbp1_c13080/f2p2/2156	0.806061	0.00823557	positive
P-Hydroxybenzyl Alcohol	i1_LQ_BSbp1_c50439/f1p0/1207	0.745455	0.0184138	positive
P-Hydroxybenzyl Alcohol	i0_LQ_BSbp1_c65224/f1p0/849	0.854545	0.00350474	positive
P-Hydroxybenzyl Alcohol	i1_LQ_BSbp1_c21438/f1p0/1654	0.854545	0.00350474	positive
P-Hydroxybenzyl Alcohol	i3_LQ_BSbp1_c81346/f1p7/3832	0.721212	0.0241946	positive
P-Hydroxybenzyl Alcohol	i1_LQ_BSbp1_c26346/f1p18/1820	0.818182	0.00681113	positive
P-Hydroxybenzyl Alcohol	i4_LQ_BSbp1_c5651/f1p3/4775	0.745455	0.0184138	positive
P-Hydroxybenzyl Alcohol	i1_HQ_BSbp1_c86137/f5p0/1148	0.648485	0.0490426	positive
P-Hydroxybenzyl Alcohol	i0_LQ_BSbp1_c63603/f1p0/896	0.842424	0.00445903	positive
P-Hydroxybenzyl Alcohol	i1_LQ_BSbp1_c6280/f1p0/1782	0.769697	0.0136718	positive
P-Hydroxybenzyl Alcohol	i1_HQ_BSbp1_c2067/f2p0/1436	0.69697	0.0311411	positive
P-Hydroxybenzyl Alcohol	i3_LQ_BSbp1_c42133/f1p0/3236	0.818182	0.00681113	positive
P-Hydroxybenzyl Alcohol	i2_LQ_BSbp1_c124412/f1p3/2842	0.733333	0.0211665	positive
P-Hydroxybenzyl Alcohol	i1_HQ_BSbp1_c86138/f5p0/1150	0.830303	0.0055568	positive
P-Hydroxybenzyl Alcohol	i3_LQ_BSbp1_c24290/f1p0/3162	0.660606	0.0440266	positive
P-Hydroxybenzyl Alcohol	i1_LQ_BSbp1_c71675/f1p0/2000	0.781818	0.0116513	positive
P-Hydroxybenzyl Alcohol	i2_HQ_BSbp1_c123747/f2p3/2877	0.806061	0.00823557	positive
P-Hydroxybenzyl Alcohol	i2_LQ_BSbp1_c4465/f1p41/2461	0.842424	0.00445903	positive
P-Hydroxybenzyl Alcohol	i5_LQ_BSbp1_c6091/f1p0/5448	0.781818	0.0116513	positive
P-Hydroxybenzyl Alcohol	i3_LQ_BSbp1_c24828/f1p8/3228	0.793939	0.00984414	positive
P-Hydroxybenzyl Alcohol	i0_LQ_BSbp1_c2370/f1p0/679	0.830303	0.0055568	positive
P-Hydroxybenzyl Alcohol	i1_LQ_BSbp1_c58204/f1p0/1724	0.818182	0.00681113	positive
P-Hydroxybenzyl Alcohol	i1_LQ_BSbp1_c72703/f1p0/1350	0.721212	0.0241946	positive
P-Hydroxybenzyl Alcohol	i2_LQ_BSbp1_c60083/f1p8/2951	0.808514	0.00463528	positive
P-Hydroxybenzyl Alcohol	i1_LQ_BSbp1_c17458/f1p2/1297	0.769697	0.0136718	positive
P-Hydroxybenzyl Alcohol	i0_LQ_BSbp1_c68808/f1p0/546	0.745455	0.0184138	positive
P-Hydroxybenzyl Alcohol	i4_LQ_BSbp1_c6007/f1p1/4079	0.826752	0.00317971	positive
P-Hydroxybenzyl Alcohol	i0_LQ_BSbp1_c30024/f1p2/895	0.709091	0.0275141	positive
P-Hydroxybenzyl Alcohol	i1_LQ_BSbp1_c13231/f1p0/1794	0.757576	0.0159208	positive
P-Hydroxybenzyl Alcohol	i0_LQ_BSbp1_c13359/f1p0/654	0.684848	0.0350915	positive
P-Hydroxybenzyl Alcohol	i2_LQ_BSbp1_c99766/f1p4/2790	0.806061	0.00823557	positive
P-Hydroxybenzyl Alcohol	i1_LQ_BSbp1_c7944/f1p0/1777	0.660606	0.0440266	positive
P-Hydroxybenzyl Alcohol	i1_LQ_BSbp1_c72428/f1p0/1729	0.806061	0.00823557	positive
P-Hydroxybenzyl Alcohol	i3_HQ_BSbp1_c6034/f2p0/3153	0.721212	0.0241946	positive
P-Hydroxybenzyl Alcohol	i2_LQ_BSbp1_c181716/f1p8/2589	0.769697	0.0136718	positive
P-Hydroxybenzyl Alcohol	i2_LQ_BSbp1_c83093/f1p4/2287	0.69697	0.0311411	positive
P-Hydroxybenzyl Alcohol	i2_LQ_BSbp1_c176131/f1p5/2253	0.693012	0.0262929	positive
P-Hydroxybenzyl Alcohol	i2_LQ_BSbp1_c57897/f1p17/2941	0.656538	0.0392044	positive
P-Hydroxybenzyl Alcohol	i3_LQ_BSbp1_c23692/f1p44/3794	0.818182	0.00681113	positive
P-Hydroxybenzyl Alcohol	i1_LQ_BSbp1_c69525/f1p0/1989	0.793939	0.00984414	positive
P-Hydroxybenzyl Alcohol	i0_HQ_BSbp1_c151404/f2p12/657	0.830303	0.0055568	positive
P-Hydroxybenzyl Alcohol	i4_LQ_BSbp1_c13710/f1p1/4286	0.854545	0.00350474	positive
P-Hydroxybenzyl Alcohol	i1_LQ_BSbp1_c50870/f1p0/1795	0.854545	0.00350474	positive
P-Hydroxybenzyl Alcohol	i2_LQ_BSbp1_c156599/f1p9/2150	0.915152	0.000466722	positive
P-Hydroxybenzyl Alcohol	i1_LQ_BSbp1_c73229/f1p0/1475	0.69697	0.0311411	positive
P-Hydroxybenzyl Alcohol	i1_LQ_BSbp1_c9353/f1p2/1532	0.648485	0.0490426	positive
P-Hydroxybenzyl Alcohol	i2_LQ_BSbp1_c24981/f1p3/2633	0.721212	0.0241946	positive
P-Hydroxybenzyl Alcohol	i3_HQ_BSbp1_c24456/f3p0/3118	0.818182	0.00681113	positive
P-Hydroxybenzyl Alcohol	i2_LQ_BSbp1_c149271/f1p12/2697	0.854545	0.00350474	positive
P-Hydroxybenzyl Alcohol	i2_LQ_BSbp1_c21885/f1p16/2337	0.806061	0.00823557	positive
P-Hydroxybenzyl Alcohol	i0_LQ_BSbp1_c63524/f1p0/299	0.729487	0.0166469	positive
P-Hydroxybenzyl Alcohol	i1_LQ_BSbp1_c70584/f1p0/1421	0.769697	0.0136718	positive
P-Hydroxybenzyl Alcohol	i6_LQ_BSbp1_c3036/f1p5/6046	0.806061	0.00823557	positive
P-Hydroxybenzyl Alcohol	i4_LQ_BSbp1_c20645/f1p2/4691	0.842424	0.00445903	positive
P-Hydroxybenzyl Alcohol	i1_LQ_BSbp1_c34154/f1p0/1880	0.842424	0.00445903	positive
P-Hydroxybenzyl Alcohol	i2_LQ_BSbp1_c57820/f1p1/2281	0.735566	0.0153235	positive
P-Hydroxybenzyl Alcohol	i3_LQ_BSbp1_c26592/f1p0/3338	0.769697	0.0136718	positive
P-Hydroxybenzyl Alcohol	i0_LQ_BSbp1_c71105/f1p0/792	0.684848	0.0350915	positive
P-Hydroxybenzyl Alcohol	i2_HQ_BSbp1_c9474/f5p6/2251	0.866667	0.00268142	positive
P-Hydroxybenzyl Alcohol	i0_HQ_BSbp1_c407/f14p0/919	0.878788	0.00197706	positive
P-Hydroxybenzyl Alcohol	i0_HQ_BSbp1_c3788/f3p0/732	0.866667	0.00268142	positive
P-Hydroxybenzyl Alcohol	i1_LQ_BSbp1_c49014/f3p0/1561	0.818182	0.00681113	positive
P-Hydroxybenzyl Alcohol	i1_LQ_BSbp1_c73708/f1p0/1584	0.87397	0.00094545	positive
P-Hydroxybenzyl Alcohol	i0_HQ_BSbp1_c3451/f3p0/766	0.781818	0.0116513	positive
P-Hydroxybenzyl Alcohol	i2_LQ_BSbp1_c135316/f1p12/2348	0.793939	0.00984414	positive
P-Hydroxybenzyl Alcohol	i2_LQ_BSbp1_c157084/f1p15/2539	0.818182	0.00681113	positive
P-Hydroxybenzyl Alcohol	i2_LQ_BSbp1_c153606/f1p5/2601	0.745455	0.0184138	positive
P-Hydroxybenzyl Alcohol	i2_LQ_BSbp1_c58274/f1p23/2065	0.818182	0.00681113	positive
P-Hydroxybenzyl Alcohol	i2_LQ_BSbp1_c193675/f1p3/2118	0.745455	0.0184138	positive
P-Hydroxybenzyl Alcohol	i3_LQ_BSbp1_c5432/f1p0/3450	0.662617	0.0368064	positive
P-Hydroxybenzyl Alcohol	i1_HQ_BSbp1_c25650/f2p0/1625	0.818182	0.00681113	positive
P-Hydroxybenzyl Alcohol	i1_LQ_BSbp1_c37236/f1p2/1744	0.721212	0.0241946	positive
P-Hydroxybenzyl Alcohol	i2_LQ_BSbp1_c108492/f1p1/2260	0.745455	0.0184138	positive
P-Hydroxybenzyl Alcohol	i0_LQ_BSbp1_c60079/f1p12/768	0.69697	0.0311411	positive
P-Hydroxybenzyl Alcohol	i2_LQ_BSbp1_c76924/f1p8/1878	0.790277	0.00651422	positive
P-Hydroxybenzyl Alcohol	i3_LQ_BSbp1_c3667/f1p47/3417	0.684848	0.0350915	positive
P-Hydroxybenzyl Alcohol	i3_LQ_BSbp1_c47672/f1p0/3666	0.863226	0.00129381	positive
P-Hydroxybenzyl Alcohol	i0_LQ_BSbp1_c65198/f1p0/784	0.769697	0.0136718	positive
P-Hydroxybenzyl Alcohol	i1_LQ_BSbp1_c71131/f1p0/1962	0.830303	0.0055568	positive
P-Hydroxybenzyl Alcohol	i0_LQ_BSbp1_c65487/f1p0/880	0.90303	0.000880225	positive
P-Hydroxybenzyl Alcohol	i2_LQ_BSbp1_c127202/f1p7/2883	0.830303	0.0055568	positive
P-Hydroxybenzyl Alcohol	i1_HQ_BSbp1_c17354/f5p0/1615	0.733333	0.0211665	positive
P-Hydroxybenzyl Alcohol	i1_LQ_BSbp1_c75041/f1p0/1359	0.818182	0.00681113	positive
P-Hydroxybenzyl Alcohol	i1_LQ_BSbp1_c34993/f1p10/1814	0.83891	0.00241399	positive
P-Hydroxybenzyl Alcohol	i1_LQ_BSbp1_c49211/f1p6/1927	0.951515	0	positive
P-Hydroxybenzyl Alcohol	i3_LQ_BSbp1_c62088/f1p0/3659	0.781818	0.0116513	positive
P-Hydroxybenzyl Alcohol	i3_LQ_BSbp1_c83458/f1p0/3284	0.793939	0.00984414	positive
P-Hydroxybenzyl Alcohol	i2_LQ_BSbp1_c55912/f1p1/2644	0.757576	0.0159208	positive
P-Hydroxybenzyl Alcohol	i2_LQ_BSbp1_c159340/f1p7/2150	0.684848	0.0350915	positive
P-Hydroxybenzyl Alcohol	i0_LQ_BSbp1_c60821/f1p0/624	0.733333	0.0211665	positive
P-Hydroxybenzyl Alcohol	i2_LQ_BSbp1_c175056/f1p6/2910	0.842424	0.00445903	positive
P-Hydroxybenzyl Alcohol	i3_LQ_BSbp1_c65700/f1p0/3376	0.684848	0.0350915	positive
P-Hydroxybenzyl Alcohol	i3_LQ_BSbp1_c36673/f1p0/3586	0.793939	0.00984414	positive
P-Hydroxybenzyl Alcohol	i2_LQ_BSbp1_c76908/f2p0/2246	0.781818	0.0116513	positive
P-Hydroxybenzyl Alcohol	i1_LQ_BSbp1_c74343/f1p0/1777	0.793939	0.00984414	positive
P-Hydroxybenzyl Alcohol	i1_HQ_BSbp1_c12229/f11p0/1993	0.878788	0.00197706	positive
P-Hydroxybenzyl Alcohol	i2_LQ_BSbp1_c182693/f1p7/2500	0.660606	0.0440266	positive
P-Hydroxybenzyl Alcohol	i2_LQ_BSbp1_c78106/f1p6/2060	0.856668	0.00154747	positive
P-Hydroxybenzyl Alcohol	i0_LQ_BSbp1_c83690/f1p0/506	0.711249	0.0210909	positive
P-Hydroxybenzyl Alcohol	i4_LQ_BSbp1_c11059/f1p6/4141	0.806061	0.00823557	positive
P-Hydroxybenzyl Alcohol	i2_LQ_BSbp1_c53460/f1p2/2605	0.951515	0	positive
P-Hydroxybenzyl Alcohol	i1_LQ_BSbp1_c99399/f1p0/1550	0.69697	0.0311411	positive
P-Hydroxybenzyl Alcohol	i0_LQ_BSbp1_c25871/f1p0/639	0.793939	0.00984414	positive
P-Hydroxybenzyl Alcohol	i3_LQ_BSbp1_c71559/f1p0/3207	0.830303	0.0055568	positive
P-Hydroxybenzyl Alcohol	i2_HQ_BSbp1_c56936/f3p3/2677	0.709091	0.0275141	positive
P-Hydroxybenzyl Alcohol	i3_LQ_BSbp1_c68363/f1p1/3306	0.757576	0.0159208	positive
P-Hydroxybenzyl Alcohol	i2_LQ_BSbp1_c132632/f1p16/2523	0.915152	0.000466722	positive
P-Hydroxybenzyl Alcohol	i3_LQ_BSbp1_c5850/f1p5/4012	0.69697	0.0311411	positive
P-Hydroxybenzyl Alcohol	i2_LQ_BSbp1_c182542/f1p5/2856	0.806061	0.00823557	positive
P-Hydroxybenzyl Alcohol	i2_LQ_BSbp1_c131741/f1p7/2925	0.745455	0.0184138	positive
P-Hydroxybenzyl Alcohol	i1_LQ_BSbp1_c10298/f1p5/1987	0.820672	0.00362171	positive
P-Hydroxybenzyl Alcohol	i3_LQ_BSbp1_c26051/f1p5/3668	0.684848	0.0350915	positive
P-Hydroxybenzyl Alcohol	i2_LQ_BSbp1_c11658/f1p14/2198	0.684848	0.0350915	positive
P-Hydroxybenzyl Alcohol	i1_LQ_BSbp1_c77218/f1p6/1897	0.878788	0.00197706	positive
P-Hydroxybenzyl Alcohol	i1_LQ_BSbp1_c12566/f1p0/1729	0.793939	0.00984414	positive
P-Hydroxybenzyl Alcohol	i2_LQ_BSbp1_c181581/f1p2/2460	0.854545	0.00350474	positive
P-Hydroxybenzyl Alcohol	i3_LQ_BSbp1_c81200/f1p0/3665	0.684848	0.0350915	positive
P-Hydroxybenzyl Alcohol	i4_LQ_BSbp1_c10116/f1p4/4793	0.660606	0.0440266	positive
P-Hydroxybenzyl Alcohol	i6_LQ_BSbp1_c1428/f1p0/6599	0.830303	0.0055568	positive
P-Hydroxybenzyl Alcohol	i3_HQ_BSbp1_c89467/f43p0/3466	0.660606	0.0440266	positive
P-Hydroxybenzyl Alcohol	i0_LQ_BSbp1_c2203/f1p0/604	0.672727	0.0393814	positive
P-Hydroxybenzyl Alcohol	i2_LQ_BSbp1_c133711/f1p1/2452	0.866667	0.00268142	positive
P-Hydroxybenzyl Alcohol	i2_LQ_BSbp1_c29886/f1p13/1902	0.672727	0.0393814	positive
P-Hydroxybenzyl Alcohol	i0_LQ_BSbp1_c9208/f1p1/671	0.869305	0.00108699	positive
P-Hydroxybenzyl Alcohol	i1_LQ_BSbp1_c37300/f1p8/1700	0.854545	0.00350474	positive
P-Hydroxybenzyl Alcohol	i2_LQ_BSbp1_c150081/f1p3/2324	0.757576	0.0159208	positive
P-Hydroxybenzyl Alcohol	i0_LQ_BSbp1_c67889/f1p0/753	0.781818	0.0116513	positive
P-Hydroxybenzyl Alcohol	i2_LQ_BSbp1_c38520/f1p5/2445	0.818182	0.00681113	positive
P-Hydroxybenzyl Alcohol	i1_LQ_BSbp1_c9005/f1p0/1849	0.866667	0.00268142	positive
P-Hydroxybenzyl Alcohol	i1_LQ_BSbp1_c53415/f1p4/1671	0.721212	0.0241946	positive
P-Hydroxybenzyl Alcohol	i1_HQ_BSbp1_c12695/f9p11/1759	0.915152	0.000466722	positive
P-Hydroxybenzyl Alcohol	i1_LQ_BSbp1_c19382/f1p27/1822	0.830303	0.0055568	positive
P-Hydroxybenzyl Alcohol	i3_LQ_BSbp1_c21934/f1p6/3205	0.769697	0.0136718	positive
P-Hydroxybenzyl Alcohol	i0_LQ_BSbp1_c6868/f1p0/477	0.818182	0.00681113	positive
P-Hydroxybenzyl Alcohol	i4_LQ_BSbp1_c10071/f1p0/4197	0.793939	0.00984414	positive
P-Hydroxybenzyl Alcohol	i4_LQ_BSbp1_c12831/f1p0/4175	0.757576	0.0159208	positive
P-Hydroxybenzyl Alcohol	i1_LQ_BSbp1_c38484/f1p0/1503	0.793939	0.00984414	positive
P-Hydroxybenzyl Alcohol	i3_LQ_BSbp1_c38743/f1p4/3095	0.660606	0.0440266	positive
P-Hydroxybenzyl Alcohol	i1_HQ_BSbp1_c2398/f2p0/1552	0.672727	0.0393814	positive
P-Hydroxybenzyl Alcohol	i0_LQ_BSbp1_c40441/f1p0/688	0.854545	0.00350474	positive
P-Hydroxybenzyl Alcohol	i2_LQ_BSbp1_c30381/f1p6/2036	0.842424	0.00445903	positive
P-Hydroxybenzyl Alcohol	i3_LQ_BSbp1_c13405/f1p8/3215	0.818182	0.00681113	positive
P-Hydroxybenzyl Alcohol	i0_LQ_BSbp1_c61215/f1p0/579	0.842424	0.00445903	positive
P-Hydroxybenzyl Alcohol	i1_LQ_BSbp1_c32264/f1p0/1167	0.866667	0.00268142	positive
P-Hydroxybenzyl Alcohol	i0_LQ_BSbp1_c80311/f1p1/630	0.90303	0.000880225	positive
P-Hydroxybenzyl Alcohol	i0_HQ_BSbp1_c1139/f11p0/452	0.781818	0.0116513	positive
P-Hydroxybenzyl Alcohol	i1_HQ_BSbp1_c41547/f2p1/1300	0.830303	0.0055568	positive
P-Hydroxybenzyl Alcohol	i2_LQ_BSbp1_c76466/f1p5/2637	0.769697	0.0136718	positive
P-Hydroxybenzyl Alcohol	i0_LQ_BSbp1_c2619/f1p21/831	0.927273	0.000130162	positive
P-Hydroxybenzyl Alcohol	i0_LQ_BSbp1_c60099/f1p0/742	0.854545	0.00350474	positive
P-Hydroxybenzyl Alcohol	i1_LQ_BSbp1_c76295/f1p0/1590	0.818182	0.00681113	positive
P-Hydroxybenzyl Alcohol	i2_LQ_BSbp1_c117598/f1p12/2026	0.866667	0.00268142	positive
P-Hydroxybenzyl Alcohol	i6_LQ_BSbp1_c2247/f1p0/6842	0.878788	0.00197706	positive
P-Hydroxybenzyl Alcohol	i1_LQ_BSbp1_c35788/f1p0/2003	0.650459	0.0417055	positive
P-Hydroxybenzyl Alcohol	i0_LQ_BSbp1_c7371/f1p19/575	0.915152	0.000466722	positive
P-Hydroxybenzyl Alcohol	i3_LQ_BSbp1_c62084/f1p2/3367	0.684848	0.0350915	positive
P-Hydroxybenzyl Alcohol	i5_LQ_BSbp1_c7037/f1p0/5066	0.745455	0.0184138	positive
P-Hydroxybenzyl Alcohol	i1_LQ_BSbp1_c13077/f1p0/1357	0.745455	0.0184138	positive
P-Hydroxybenzyl Alcohol	i0_LQ_BSbp1_c70580/f1p5/741	0.721212	0.0241946	positive
P-Hydroxybenzyl Alcohol	i2_LQ_BSbp1_c63044/f1p0/2222	0.915152	0.000466722	positive
P-Hydroxybenzyl Alcohol	i1_LQ_BSbp1_c37002/f1p0/1405	0.709091	0.0275141	positive
P-Hydroxybenzyl Alcohol	i0_LQ_BSbp1_c78355/f1p15/606	0.890909	0.00138027	positive
P-Hydroxybenzyl Alcohol	i0_LQ_BSbp1_c5870/f1p0/770	0.648485	0.0490426	positive
P-Hydroxybenzyl Alcohol	i2_LQ_BSbp1_c158441/f1p65/2235	0.890909	0.00138027	positive
P-Hydroxybenzyl Alcohol	i2_LQ_BSbp1_c56499/f2p0/2566	0.650459	0.0417055	positive
P-Hydroxybenzyl Alcohol	i3_LQ_BSbp1_c20283/f1p0/3213	0.90303	0.000880225	positive
P-Hydroxybenzyl Alcohol	i3_LQ_BSbp1_c86831/f1p0/3033	0.793939	0.00984414	positive
P-Hydroxybenzyl Alcohol	i2_LQ_BSbp1_c62767/f2p18/2885	0.69697	0.0311411	positive
P-Hydroxybenzyl Alcohol	i1_LQ_BSbp1_c38669/f1p0/1952	0.915152	0.000466722	positive
P-Hydroxybenzyl Alcohol	i2_LQ_BSbp1_c56652/f1p32/1941	0.745455	0.0184138	positive
P-Hydroxybenzyl Alcohol	i0_LQ_BSbp1_c30918/f1p9/863	0.769697	0.0136718	positive
P-Hydroxybenzyl Alcohol	i4_LQ_BSbp1_c18283/f1p10/4355	0.709091	0.0275141	positive
P-Hydroxybenzyl Alcohol	i4_LQ_BSbp1_c18380/f1p0/4226	0.69697	0.0311411	positive
P-Hydroxybenzyl Alcohol	i3_LQ_BSbp1_c27194/f1p5/3797	0.745455	0.0184138	positive
P-Hydroxybenzyl Alcohol	i0_HQ_BSbp1_c1373/f7p0/830	0.69697	0.0311411	positive
P-Hydroxybenzyl Alcohol	i3_HQ_BSbp1_c30313/f2p0/3024	0.781818	0.0116513	positive
P-Hydroxybenzyl Alcohol	i1_HQ_BSbp1_c13065/f3p31/1932	0.818182	0.00681113	positive
P-Hydroxybenzyl Alcohol	i4_LQ_BSbp1_c11802/f1p8/4390	0.703272	0.0232695	positive
P-Hydroxybenzyl Alcohol	i1_LQ_BSbp1_c19595/f1p2/1967	0.806061	0.00823557	positive
P-Hydroxybenzyl Alcohol	i2_HQ_BSbp1_c195218/f3p1/1920	0.648485	0.0490426	positive
P-Hydroxybenzyl Alcohol	i3_LQ_BSbp1_c63597/f1p0/3614	0.806061	0.00823557	positive
P-Hydroxybenzyl Alcohol	i4_LQ_BSbp1_c18477/f1p0/4988	0.757576	0.0159208	positive
P-Hydroxybenzyl Alcohol	i2_LQ_BSbp1_c80104/f1p4/2253	0.672727	0.0393814	positive
P-Hydroxybenzyl Alcohol	i1_LQ_BSbp1_c56137/f1p0/1942	0.745455	0.0184138	positive
P-Hydroxybenzyl Alcohol	i3_LQ_BSbp1_c15590/f1p0/3101	0.709091	0.0275141	positive
P-Hydroxybenzyl Alcohol	i1_LQ_BSbp1_c52881/f1p0/1306	0.818182	0.00681113	positive
P-Hydroxybenzyl Alcohol	i1_LQ_BSbp1_c36963/f1p0/1663	0.854545	0.00350474	positive
P-Hydroxybenzyl Alcohol	i2_LQ_BSbp1_c14387/f1p1/2087	0.745455	0.0184138	positive
P-Hydroxybenzyl Alcohol	i4_LQ_BSbp1_c7414/f1p7/4228	0.684848	0.0350915	positive
P-Hydroxybenzyl Alcohol	i1_HQ_BSbp1_c85482/f24p0/1757	0.721212	0.0241946	positive
P-Hydroxybenzyl Alcohol	i2_LQ_BSbp1_c25378/f1p20/2508	0.878788	0.00197706	positive
P-Hydroxybenzyl Alcohol	i3_LQ_BSbp1_c36299/f3p0/3351	0.672727	0.0393814	positive
P-Hydroxybenzyl Alcohol	i5_LQ_BSbp1_c1500/f1p0/5436	0.769697	0.0136718	positive
P-Hydroxybenzyl Alcohol	i3_LQ_BSbp1_c82330/f1p0/3079	0.660606	0.0440266	positive
P-Hydroxybenzyl Alcohol	i1_LQ_BSbp1_c51291/f1p0/1876	0.781818	0.0116513	positive
P-Hydroxybenzyl Alcohol	i2_LQ_BSbp1_c106888/f1p1/2618	0.660606	0.0440266	positive
P-Hydroxybenzyl Alcohol	i3_HQ_BSbp1_c90828/f48p0/3698	0.806061	0.00823557	positive
P-Hydroxybenzyl Alcohol	i2_LQ_BSbp1_c66328/f1p9/2092	0.709091	0.0275141	positive
P-Hydroxybenzyl Alcohol	i2_LQ_BSbp1_c3046/f1p16/2981	0.878788	0.00197706	positive
P-Hydroxybenzyl Alcohol	i1_LQ_BSbp1_c18471/f1p2/1666	0.83891	0.00241399	positive
P-Hydroxybenzyl Alcohol	i2_LQ_BSbp1_c5651/f1p3/2280	0.890909	0.00138027	positive
P-Hydroxybenzyl Alcohol	i0_LQ_BSbp1_c13209/f1p14/989	0.854545	0.00350474	positive
P-Hydroxybenzyl Alcohol	i2_LQ_BSbp1_c34061/f1p223/2778	0.842424	0.00445903	positive
P-Hydroxybenzyl Alcohol	i2_LQ_BSbp1_c196661/f1p4/2842	0.660606	0.0440266	positive
P-Hydroxybenzyl Alcohol	i4_HQ_BSbp1_c4849/f2p0/4460	0.753803	0.0117948	positive
P-Hydroxybenzyl Alcohol	i0_LQ_BSbp1_c36940/f1p2/840	0.842424	0.00445903	positive
P-Hydroxybenzyl Alcohol	i1_LQ_BSbp1_c39345/f1p179/1250	0.69697	0.0311411	positive
P-Hydroxybenzyl Alcohol	i0_LQ_BSbp1_c119880/f1p0/924	0.64438	0.0443115	positive
P-Hydroxybenzyl Alcohol	i1_LQ_BSbp1_c38832/f1p0/1928	0.648485	0.0490426	positive
P-Hydroxybenzyl Alcohol	i2_LQ_BSbp1_c58964/f1p4/2913	0.693012	0.0262929	positive
P-Hydroxybenzyl Alcohol	i1_LQ_BSbp1_c51441/f1p0/1160	0.818182	0.00681113	positive
P-Hydroxybenzyl Alcohol	i3_LQ_BSbp1_c96823/f1p5/3005	0.757576	0.0159208	positive
P-Hydroxybenzyl Alcohol	i7_LQ_BSbp1_c1211/f1p0/7991	0.759882	0.010758	positive
P-Hydroxybenzyl Alcohol	i2_HQ_BSbp1_c194802/f2p8/2629	0.854545	0.00350474	positive
P-Hydroxybenzyl Alcohol	i3_LQ_BSbp1_c32590/f1p0/3044	0.709091	0.0275141	positive
P-Hydroxybenzyl Alcohol	i1_HQ_BSbp1_c99968/f5p0/1076	0.90303	0.000880225	positive
P-Hydroxybenzyl Alcohol	i1_LQ_BSbp1_c103498/f1p7/1001	0.844989	0.0020858	positive
P-Hydroxybenzyl Alcohol	i0_LQ_BSbp1_c28092/f1p0/668	0.754658	0.0116449	positive
P-Hydroxybenzyl Alcohol	i1_LQ_BSbp1_c11413/f1p0/1263	0.745455	0.0184138	positive
P-Hydroxybenzyl Alcohol	i1_LQ_BSbp1_c24192/f1p0/1257	0.890909	0.00138027	positive
P-Hydroxybenzyl Alcohol	i4_LQ_BSbp1_c3368/f1p0/4542	0.818182	0.00681113	positive
P-Hydroxybenzyl Alcohol	i0_LQ_BSbp1_c29803/f1p0/998	0.866667	0.00268142	positive
P-Hydroxybenzyl Alcohol	i0_LQ_BSbp1_c29460/f2p0/591	0.854545	0.00350474	positive
P-Hydroxybenzyl Alcohol	i2_LQ_BSbp1_c126430/f1p3/2362	0.709091	0.0275141	positive
P-Hydroxybenzyl Alcohol	i1_LQ_BSbp1_c43621/f1p0/1105	0.806061	0.00823557	positive
P-Hydroxybenzyl Alcohol	i2_LQ_BSbp1_c53569/f1p2/2324	0.854545	0.00350474	positive
P-Hydroxybenzyl Alcohol	i3_HQ_BSbp1_c90044/f2p0/3365	0.781818	0.0116513	positive
P-Hydroxybenzyl Alcohol	i1_LQ_BSbp1_c33171/f1p0/1249	0.781818	0.0116513	positive
P-Hydroxybenzyl Alcohol	i1_LQ_BSbp1_c53561/f1p0/1700	0.951515	0	positive
P-Hydroxybenzyl Alcohol	i5_LQ_BSbp1_c2863/f1p0/5821	0.672727	0.0393814	positive
P-Hydroxybenzyl Alcohol	i1_LQ_BSbp1_c13367/f1p0/1807	0.781818	0.0116513	positive
P-Hydroxybenzyl Alcohol	i3_LQ_BSbp1_c65975/f1p0/3829	0.866667	0.00268142	positive
P-Hydroxybenzyl Alcohol	i2_LQ_BSbp1_c41504/f1p7/2742	0.818182	0.00681113	positive
P-Hydroxybenzyl Alcohol	i2_LQ_BSbp1_c38850/f1p7/2423	0.684848	0.0350915	positive
P-Hydroxybenzyl Alcohol	i3_LQ_BSbp1_c3831/f1p0/3532	0.878788	0.00197706	positive
P-Hydroxybenzyl Alcohol	i4_LQ_BSbp1_c9124/f1p0/4802	0.793939	0.00984414	positive
P-Hydroxybenzyl Alcohol	i0_LQ_BSbp1_c23710/f3p11/723	0.866667	0.00268142	positive
P-Hydroxybenzyl Alcohol	i3_LQ_BSbp1_c22218/f1p0/3235	0.878788	0.00197706	positive
P-Hydroxybenzyl Alcohol	i0_HQ_BSbp1_c9051/f4p0/629	0.721212	0.0241946	positive
P-Hydroxybenzyl Alcohol	i1_LQ_BSbp1_c32335/f1p0/1554	0.69697	0.0311411	positive
P-Hydroxybenzyl Alcohol	i1_LQ_BSbp1_c32812/f1p0/1845	0.733333	0.0211665	positive
P-Hydroxybenzyl Alcohol	i1_LQ_BSbp1_c23835/f1p0/1345	0.830303	0.0055568	positive
P-Hydroxybenzyl Alcohol	i3_LQ_BSbp1_c50886/f1p0/3053	0.769697	0.0136718	positive
P-Hydroxybenzyl Alcohol	i1_HQ_BSbp1_c95742/f4p1/1970	0.648485	0.0490426	positive
P-Hydroxybenzyl Alcohol	i4_HQ_BSbp1_c17029/f5p0/4698	0.818182	0.00681113	positive
P-Hydroxybenzyl Alcohol	i3_LQ_BSbp1_c2693/f1p0/3461	0.769697	0.0136718	positive
P-Hydroxybenzyl Alcohol	i0_LQ_BSbp1_c78398/f1p0/918	0.781818	0.0116513	positive
P-Hydroxybenzyl Alcohol	i2_LQ_BSbp1_c149178/f1p1/2219	0.721212	0.0241946	positive
P-Hydroxybenzyl Alcohol	i2_LQ_BSbp1_c107783/f1p6/1958	0.709091	0.0275141	positive
P-Hydroxybenzyl Alcohol	i0_LQ_BSbp1_c27945/f3p0/678	0.818182	0.00681113	positive
P-Hydroxybenzyl Alcohol	i1_LQ_BSbp1_c5457/f1p0/1545	0.842424	0.00445903	positive
P-Hydroxybenzyl Alcohol	i1_LQ_BSbp1_c77217/f1p2/1299	0.769697	0.0136718	positive
P-Hydroxybenzyl Alcohol	i1_LQ_BSbp1_c21377/f1p0/1412	0.672727	0.0393814	positive
P-Hydroxybenzyl Alcohol	i3_LQ_BSbp1_c23888/f1p0/3309	0.69697	0.0311411	positive
P-Hydroxybenzyl Alcohol	i2_LQ_BSbp1_c201869/f1p0/2011	0.854545	0.00350474	positive
P-Hydroxybenzyl Alcohol	i1_LQ_BSbp1_c22015/f1p0/1991	0.745455	0.0184138	positive
P-Hydroxybenzyl Alcohol	i2_LQ_BSbp1_c61404/f1p0/2322	0.781818	0.0116513	positive
P-Hydroxybenzyl Alcohol	i4_LQ_BSbp1_c20277/f1p1/4310	0.842424	0.00445903	positive
P-Hydroxybenzyl Alcohol	i2_HQ_BSbp1_c58413/f2p9/2040	0.781818	0.0116513	positive
P-Hydroxybenzyl Alcohol	i1_HQ_BSbp1_c67770/f2p0/1695	0.69697	0.0311411	positive
P-Hydroxybenzyl Alcohol	i0_LQ_BSbp1_c2943/f1p15/645	0.781818	0.0116513	positive
P-Hydroxybenzyl Alcohol	i2_LQ_BSbp1_c128765/f1p19/2773	0.681033	0.0301509	positive
P-Hydroxybenzyl Alcohol	i2_LQ_BSbp1_c128366/f1p8/2490	0.784198	0.00724549	positive
P-Hydroxybenzyl Alcohol	i2_LQ_BSbp1_c30168/f1p9/2041	0.866667	0.00268142	positive
P-Hydroxybenzyl Alcohol	i0_HQ_BSbp1_c10844/f2p6/606	0.769697	0.0136718	positive
P-Hydroxybenzyl Alcohol	i1_LQ_BSbp1_c77441/f1p0/1156	0.733333	0.0211665	positive
P-Hydroxybenzyl Alcohol	i1_LQ_BSbp1_c74931/f1p0/1994	0.818182	0.00681113	positive
P-Hydroxybenzyl Alcohol	i4_LQ_BSbp1_c5100/f1p8/4547	0.842424	0.00445903	positive
P-Hydroxybenzyl Alcohol	i1_LQ_BSbp1_c71023/f1p0/1890	0.878788	0.00197706	positive
P-Hydroxybenzyl Alcohol	i0_LQ_BSbp1_c128198/f1p0/853	0.733333	0.0211665	positive
P-Hydroxybenzyl Alcohol	i2_LQ_BSbp1_c40880/f1p42/2606	0.796356	0.005837	positive
P-Hydroxybenzyl Alcohol	i2_LQ_BSbp1_c13845/f1p0/2138	0.854545	0.00350474	positive
P-Hydroxybenzyl Alcohol	i2_LQ_BSbp1_c38413/f1p8/2986	0.709091	0.0275141	positive
P-Hydroxybenzyl Alcohol	i5_HQ_BSbp1_c7943/f3p6/5753	0.709091	0.0275141	positive
P-Hydroxybenzyl Alcohol	i3_LQ_BSbp1_c26309/f1p6/3762	0.648485	0.0490426	positive
P-Hydroxybenzyl Alcohol	i2_LQ_BSbp1_c108338/f1p0/2161	0.684848	0.0350915	positive
P-Hydroxybenzyl Alcohol	i0_HQ_BSbp1_c35812/f3p5/674	0.915152	0.000466722	positive
P-Hydroxybenzyl Alcohol	i1_LQ_BSbp1_c75195/f1p1/1813	0.818182	0.00681113	positive
P-Hydroxybenzyl Alcohol	i4_LQ_BSbp1_c2427/f1p0/4548	0.670744	0.0337581	positive
P-Hydroxybenzyl Alcohol	i1_LQ_BSbp1_c15088/f1p0/1055	0.842424	0.00445903	positive
P-Hydroxybenzyl Alcohol	i2_HQ_BSbp1_c25279/f2p5/2121	0.684848	0.0350915	positive
P-Hydroxybenzyl Alcohol	i1_LQ_BSbp1_c20702/f1p0/1771	0.648485	0.0490426	positive
P-Hydroxybenzyl Alcohol	i4_LQ_BSbp1_c14136/f1p0/4529	0.830303	0.0055568	positive
P-Hydroxybenzyl Alcohol	i0_LQ_BSbp1_c12363/f1p0/680	0.818182	0.00681113	positive
P-Hydroxybenzyl Alcohol	i2_LQ_BSbp1_c47167/f1p4/2042	0.830303	0.0055568	positive
P-Hydroxybenzyl Alcohol	i3_LQ_BSbp1_c39595/f1p0/3681	0.733333	0.0211665	positive
P-Hydroxybenzyl Alcohol	i5_LQ_BSbp1_c6950/f1p0/5052	0.721212	0.0241946	positive
P-Hydroxybenzyl Alcohol	i0_LQ_BSbp1_c11040/f1p0/536	0.890909	0.00138027	positive
P-Hydroxybenzyl Alcohol	i2_LQ_BSbp1_c60222/f1p0/2178	0.721212	0.0241946	positive
P-Hydroxybenzyl Alcohol	i4_LQ_BSbp1_c19501/f1p7/4206	0.721212	0.0241946	positive
P-Hydroxybenzyl Alcohol	i2_HQ_BSbp1_c34774/f2p6/2393	0.709091	0.0275141	positive
P-Hydroxybenzyl Alcohol	i1_LQ_BSbp1_c40988/f1p2/1687	0.648485	0.0490426	positive
P-Hydroxybenzyl Alcohol	i1_LQ_BSbp1_c71793/f1p0/1662	0.793939	0.00984414	positive
P-Hydroxybenzyl Alcohol	i5_HQ_BSbp1_c918/f2p0/5739	0.733333	0.0211665	positive
P-Hydroxybenzyl Alcohol	i4_LQ_BSbp1_c18435/f1p0/4559	0.854545	0.00350474	positive
P-Hydroxybenzyl Alcohol	i0_HQ_BSbp1_c1395/f3p10/821	0.818182	0.00681113	positive
P-Hydroxybenzyl Alcohol	i3_LQ_BSbp1_c20860/f1p0/3175	0.806061	0.00823557	positive
P-Hydroxybenzyl Alcohol	i4_LQ_BSbp1_c6980/f1p0/4491	0.709091	0.0275141	positive
P-Hydroxybenzyl Alcohol	i1_LQ_BSbp1_c29377/f1p2/1088	0.709091	0.0275141	positive
P-Hydroxybenzyl Alcohol	i0_LQ_BSbp1_c32772/f1p0/730	0.806061	0.00823557	positive
P-Hydroxybenzyl Alcohol	i1_HQ_BSbp1_c79758/f2p0/1023	0.890909	0.00138027	positive
P-Hydroxybenzyl Alcohol	i2_LQ_BSbp1_c113565/f1p10/2089	0.939394	0	positive
P-Hydroxybenzyl Alcohol	i3_LQ_BSbp1_c21636/f1p0/3465	0.90303	0.000880225	positive
P-Hydroxybenzyl Alcohol	i0_LQ_BSbp1_c13515/f1p0/771	0.818182	0.00681113	positive
P-Hydroxybenzyl Alcohol	i1_HQ_BSbp1_c24058/f2p0/1254	0.951515	0	positive
P-Hydroxybenzyl Alcohol	i1_LQ_BSbp1_c32260/f1p0/1934	0.854545	0.00350474	positive
P-Hydroxybenzyl Alcohol	i2_LQ_BSbp1_c42475/f1p4/3094	0.721212	0.0241946	positive
P-Hydroxybenzyl Alcohol	i2_LQ_BSbp1_c55854/f1p7/2800	0.915152	0.000466722	positive
P-Hydroxybenzyl Alcohol	i2_HQ_BSbp1_c2282/f5p3/2344	0.842424	0.00445903	positive
P-Hydroxybenzyl Alcohol	i4_LQ_BSbp1_c21243/f1p5/4535	0.793939	0.00984414	positive
P-Hydroxybenzyl Alcohol	i2_LQ_BSbp1_c75953/f1p0/2226	0.854545	0.00350474	positive
P-Hydroxybenzyl Alcohol	i4_LQ_BSbp1_c5668/f1p0/4450	0.939394	0	positive
P-Hydroxybenzyl Alcohol	i1_LQ_BSbp1_c4765/f1p0/1762	0.745455	0.0184138	positive
P-Hydroxybenzyl Alcohol	i2_LQ_BSbp1_c14634/f1p0/2018	0.890909	0.00138027	positive
P-Hydroxybenzyl Alcohol	i3_LQ_BSbp1_c12239/f1p2/3828	0.911858	0.000237144	positive
P-Hydroxybenzyl Alcohol	i1_HQ_BSbp1_c38488/f2p0/1253	0.915152	0.000466722	positive
P-Hydroxybenzyl Alcohol	i1_LQ_BSbp1_c15349/f1p0/1092	0.781818	0.0116513	positive
P-Hydroxybenzyl Alcohol	i2_LQ_BSbp1_c110065/f1p9/2773	0.656538	0.0392044	positive
P-Hydroxybenzyl Alcohol	i3_HQ_BSbp1_c54634/f9p4/3438	0.793939	0.00984414	positive
P-Hydroxybenzyl Alcohol	i3_LQ_BSbp1_c10054/f1p0/3486	0.842424	0.00445903	positive
P-Hydroxybenzyl Alcohol	i0_HQ_BSbp1_c623/f8p0/567	0.793939	0.00984414	positive
P-Hydroxybenzyl Alcohol	i2_LQ_BSbp1_c133449/f1p21/2231	0.842424	0.00445903	positive
P-Hydroxybenzyl Alcohol	i1_HQ_BSbp1_c2595/f3p0/1823	0.660606	0.0440266	positive
P-Hydroxybenzyl Alcohol	i2_LQ_BSbp1_c69582/f1p145/2080	0.854545	0.00350474	positive
P-Hydroxybenzyl Alcohol	i1_LQ_BSbp1_c37483/f1p0/1693	0.818182	0.00681113	positive
P-Hydroxybenzyl Alcohol	i2_LQ_BSbp1_c127399/f1p1/2090	0.806061	0.00823557	positive
P-Hydroxybenzyl Alcohol	i3_HQ_BSbp1_c77528/f28p0/3355	0.733333	0.0211665	positive
P-Hydroxybenzyl Alcohol	i2_LQ_BSbp1_c133030/f1p6/1935	0.818182	0.00681113	positive
P-Hydroxybenzyl Alcohol	i1_LQ_BSbp1_c29326/f1p0/1042	0.684848	0.0350915	positive
P-Hydroxybenzyl Alcohol	i3_LQ_BSbp1_c36677/f1p0/3826	0.878788	0.00197706	positive
P-Hydroxybenzyl Alcohol	i1_LQ_BSbp1_c61035/f1p5/1103	0.842424	0.00445903	positive
P-Hydroxybenzyl Alcohol	i3_LQ_BSbp1_c4971/f1p11/3393	0.924016	0.000132953	positive
P-Hydroxybenzyl Alcohol	i2_LQ_BSbp1_c74872/f1p0/2216	0.684848	0.0350915	positive
P-Hydroxybenzyl Alcohol	i2_LQ_BSbp1_c181542/f1p2/2921	0.650459	0.0417055	positive
P-Hydroxybenzyl Alcohol	i6_LQ_BSbp1_c1423/f1p0/6411	0.802435	0.00521146	positive
P-Hydroxybenzyl Alcohol	i1_LQ_BSbp1_c55160/f1p5/1287	0.818182	0.00681113	positive
P-Hydroxybenzyl Alcohol	i1_LQ_BSbp1_c49319/f1p0/1921	0.781818	0.0116513	positive
P-Hydroxybenzyl Alcohol	i2_HQ_BSbp1_c5228/f3p1/2164	0.83891	0.00241399	positive
P-Hydroxybenzyl Alcohol	i2_LQ_BSbp1_c203624/f1p7/2458	0.830303	0.0055568	positive
P-Hydroxybenzyl Alcohol	i1_LQ_BSbp1_c23884/f1p7/1951	0.90303	0.000880225	positive
P-Hydroxybenzyl Alcohol	i2_LQ_BSbp1_c93115/f1p19/2082	0.781818	0.0116513	positive
P-Hydroxybenzyl Alcohol	i1_LQ_BSbp1_c34241/f1p3/1716	0.721212	0.0241946	positive
P-Hydroxybenzyl Alcohol	i1_LQ_BSbp1_c12263/f1p0/1519	0.939394	0	positive
P-Hydroxybenzyl Alcohol	i1_LQ_BSbp1_c37470/f1p15/1806	0.830303	0.0055568	positive
P-Hydroxybenzyl Alcohol	i0_HQ_BSbp1_c1518/f8p0/685	0.793939	0.00984414	positive
P-Hydroxybenzyl Alcohol	i2_LQ_BSbp1_c125169/f1p8/2600	0.890909	0.00138027	positive
P-Hydroxybenzyl Alcohol	i4_LQ_BSbp1_c9643/f1p0/4322	0.915152	0.000466722	positive
P-Hydroxybenzyl Alcohol	i1_LQ_BSbp1_c34224/f1p14/1327	0.709091	0.0275141	positive
P-Hydroxybenzyl Alcohol	i3_HQ_BSbp1_c2132/f6p0/3159	0.709091	0.0275141	positive
P-Hydroxybenzyl Alcohol	i0_LQ_BSbp1_c15686/f1p5/785	0.890909	0.00138027	positive
P-Hydroxybenzyl Alcohol	i1_LQ_BSbp1_c37212/f1p8/1248	0.854545	0.00350474	positive
P-Hydroxybenzyl Alcohol	i2_LQ_BSbp1_c176480/f1p12/2183	0.793939	0.00984414	positive
P-Hydroxybenzyl Alcohol	i2_HQ_BSbp1_c125570/f2p3/2820	0.818182	0.00681113	positive
P-Hydroxybenzyl Alcohol	i2_LQ_BSbp1_c20916/f1p0/2376	0.672727	0.0393814	positive
P-Hydroxybenzyl Alcohol	i1_HQ_BSbp1_c7584/f2p0/1852	0.648485	0.0490426	positive
P-Hydroxybenzyl Alcohol	i1_LQ_BSbp1_c22496/f1p0/1328	0.951515	0	positive
P-Hydroxybenzyl Alcohol	i1_LQ_BSbp1_c18732/f1p23/1302	0.733333	0.0211665	positive
P-Hydroxybenzyl Alcohol	i1_LQ_BSbp1_c53520/f1p0/1710	0.757576	0.0159208	positive
P-Hydroxybenzyl Alcohol	i3_LQ_BSbp1_c66148/f1p0/3731	0.70517	0.0227377	positive
P-Hydroxybenzyl Alcohol	i3_LQ_BSbp1_c82488/f1p2/3344	0.648485	0.0490426	positive
P-Hydroxybenzyl Alcohol	i2_LQ_BSbp1_c35645/f1p2/2295	0.806061	0.00823557	positive
P-Hydroxybenzyl Alcohol	i2_LQ_BSbp1_c82389/f1p3/2558	0.806061	0.00823557	positive
P-Hydroxybenzyl Alcohol	i2_HQ_BSbp1_c25665/f2p0/2472	0.660606	0.0440266	positive
P-Hydroxybenzyl Alcohol	i3_HQ_BSbp1_c16043/f5p0/3852	0.866667	0.00268142	positive
P-Hydroxybenzyl Alcohol	i4_LQ_BSbp1_c3675/f1p0/4684	0.693012	0.0262929	positive
P-Hydroxybenzyl Alcohol	i1_LQ_BSbp1_c54237/f1p2/1610	0.69697	0.0311411	positive
P-Hydroxybenzyl Alcohol	i3_HQ_BSbp1_c11738/f2p32/3224	0.854545	0.00350474	positive
P-Hydroxybenzyl Alcohol	i2_LQ_BSbp1_c42710/f1p5/2447	0.684848	0.0350915	positive
P-Hydroxybenzyl Alcohol	i1_LQ_BSbp1_c11080/f1p10/1374	0.709091	0.0275141	positive
P-Hydroxybenzyl Alcohol	i4_HQ_BSbp1_c1691/f2p0/4818	0.915152	0.000466722	positive
P-Hydroxybenzyl Alcohol	i3_LQ_BSbp1_c28610/f1p0/3187	0.672727	0.0393814	positive
P-Hydroxybenzyl Alcohol	i1_LQ_BSbp1_c54241/f1p1/1906	0.684848	0.0350915	positive
P-Hydroxybenzyl Alcohol	i0_LQ_BSbp1_c14452/f1p0/915	0.842424	0.00445903	positive
P-Hydroxybenzyl Alcohol	i0_LQ_BSbp1_c81534/f1p0/593	0.90303	0.000880225	positive
P-Hydroxybenzyl Alcohol	i2_LQ_BSbp1_c26513/f1p2/2366	0.69697	0.0311411	positive
P-Hydroxybenzyl Alcohol	i1_LQ_BSbp1_c99891/f1p0/1948	0.781818	0.0116513	positive
P-Hydroxybenzyl Alcohol	i1_LQ_BSbp1_c20793/f1p3/1824	0.757576	0.0159208	positive
P-Hydroxybenzyl Alcohol	i4_LQ_BSbp1_c5159/f1p1/4979	0.668696	0.0345095	positive
P-Hydroxybenzyl Alcohol	i3_LQ_BSbp1_c47494/f1p0/3273	0.709091	0.0275141	positive
P-Hydroxybenzyl Alcohol	i3_LQ_BSbp1_c3645/f1p0/3973	0.757576	0.0159208	positive
P-Hydroxybenzyl Alcohol	i0_LQ_BSbp1_c30406/f1p0/792	0.866667	0.00268142	positive
P-Hydroxybenzyl Alcohol	i4_LQ_BSbp1_c5079/f1p9/4501	0.674775	0.0323118	positive
P-Hydroxybenzyl Alcohol	i1_LQ_BSbp1_c56229/f1p0/1326	0.842424	0.00445903	positive
P-Hydroxybenzyl Alcohol	i0_LQ_BSbp1_c80109/f1p1/617	0.684848	0.0350915	positive
P-Hydroxybenzyl Alcohol	i1_LQ_BSbp1_c52703/f1p0/1163	0.832831	0.00277789	positive
P-Hydroxybenzyl Alcohol	i0_LQ_BSbp1_c13504/f1p1/743	0.814593	0.00410613	positive
P-Hydroxybenzyl Alcohol	i1_LQ_BSbp1_c36605/f1p1/1129	0.796712	0.00579898	positive
P-Hydroxybenzyl Alcohol	i1_LQ_BSbp1_c24560/f1p0/1308	0.939394	0	positive
P-Hydroxybenzyl Alcohol	i0_LQ_BSbp1_c41504/f1p7/1093	0.830303	0.0055568	positive
P-Hydroxybenzyl Alcohol	i2_LQ_BSbp1_c62675/f1p8/2849	0.672727	0.0393814	positive
P-Hydroxybenzyl Alcohol	i2_LQ_BSbp1_c25025/f1p19/1712	0.709091	0.0275141	positive
P-Hydroxybenzyl Alcohol	i2_LQ_BSbp1_c7076/f1p30/2660	0.709091	0.0275141	positive
P-Hydroxybenzyl Alcohol	i1_HQ_BSbp1_c1565/f9p0/1752	0.842424	0.00445903	positive
P-Hydroxybenzyl Alcohol	i1_LQ_BSbp1_c8280/f1p0/1841	0.781818	0.0116513	positive
P-Hydroxybenzyl Alcohol	i3_LQ_BSbp1_c60135/f1p16/3211	0.757576	0.0159208	positive
P-Hydroxybenzyl Alcohol	i3_LQ_BSbp1_c22807/f2p0/3342	0.717845	0.0193993	positive
P-Hydroxybenzyl Alcohol	i1_LQ_BSbp1_c37789/f1p0/1882	0.830303	0.0055568	positive
P-Hydroxybenzyl Alcohol	i1_LQ_BSbp1_c73422/f1p1/1316	0.818182	0.00681113	positive
P-Hydroxybenzyl Alcohol	i2_LQ_BSbp1_c5162/f1p3/2732	0.854545	0.00350474	positive
P-Hydroxybenzyl Alcohol	i1_HQ_BSbp1_c67733/f2p0/1741	0.684848	0.0350915	positive
P-Hydroxybenzyl Alcohol	i1_LQ_BSbp1_c9766/f1p5/1774	0.806061	0.00823557	positive
P-Hydroxybenzyl Alcohol	i1_LQ_BSbp1_c75435/f1p7/1426	0.781818	0.0116513	positive
P-Hydroxybenzyl Alcohol	i6_LQ_BSbp1_c1434/f1p0/6790	0.818182	0.00681113	positive
P-Hydroxybenzyl Alcohol	i4_LQ_BSbp1_c11970/f1p12/4705	0.660606	0.0440266	positive
P-Hydroxybenzyl Alcohol	i1_LQ_BSbp1_c25394/f1p0/1322	0.745455	0.0184138	positive
P-Hydroxybenzyl Alcohol	i1_LQ_BSbp1_c45089/f1p0/1095	0.793939	0.00984414	positive
P-Hydroxybenzyl Alcohol	i2_LQ_BSbp1_c104463/f1p0/2878	0.684848	0.0350915	positive
P-Hydroxybenzyl Alcohol	i1_LQ_BSbp1_c39097/f1p9/1266	0.818182	0.00681113	positive
P-Hydroxybenzyl Alcohol	i4_LQ_BSbp1_c11867/f1p5/4898	0.851068	0.00179113	positive
P-Hydroxybenzyl Alcohol	i1_LQ_BSbp1_c68026/f1p0/1469	0.818182	0.00681113	positive
P-Hydroxybenzyl Alcohol	i1_LQ_BSbp1_c70211/f1p0/1615	0.830303	0.0055568	positive
P-Hydroxybenzyl Alcohol	i3_HQ_BSbp1_c53697/f3p0/3226	0.854545	0.00350474	positive
P-Hydroxybenzyl Alcohol	i2_LQ_BSbp1_c11794/f1p6/2103	0.769697	0.0136718	positive
P-Hydroxybenzyl Alcohol	i1_LQ_BSbp1_c73642/f1p0/1290	0.866667	0.00268142	positive
P-Hydroxybenzyl Alcohol	i2_LQ_BSbp1_c105329/f1p6/2976	0.717329	0.0195283	positive
P-Hydroxybenzyl Alcohol	i1_LQ_BSbp1_c76292/f1p2/1343	0.70517	0.0227377	positive
P-Hydroxybenzyl Alcohol	i1_LQ_BSbp1_c18760/f1p25/1868	0.733333	0.0211665	positive
P-Hydroxybenzyl Alcohol	i1_LQ_BSbp1_c12644/f1p3/1750	0.721212	0.0241946	positive
P-Hydroxybenzyl Alcohol	i5_LQ_BSbp1_c3884/f1p1/5788	0.733333	0.0211665	positive
P-Hydroxybenzyl Alcohol	i1_LQ_BSbp1_c20593/f1p0/1592	0.757576	0.0159208	positive
P-Hydroxybenzyl Alcohol	i1_HQ_BSbp1_c84910/f11p0/1530	0.721212	0.0241946	positive
P-Hydroxybenzyl Alcohol	i2_LQ_BSbp1_c81568/f1p4/2174	0.709091	0.0275141	positive
P-Hydroxybenzyl Alcohol	i2_LQ_BSbp1_c4518/f1p3/2407	0.793939	0.00984414	positive
P-Hydroxybenzyl Alcohol	i1_HQ_BSbp1_c84871/f37p0/1294	0.769697	0.0136718	positive
P-Hydroxybenzyl Alcohol	i2_LQ_BSbp1_c139170/f1p7/2167	0.634994	0.048546	positive
P-Hydroxybenzyl Alcohol	i5_LQ_BSbp1_c5382/f1p5/5388	0.963636	0	positive
P-Hydroxybenzyl Alcohol	i1_LQ_BSbp1_c43334/f1p1/1024	0.806061	0.00823557	positive
P-Hydroxybenzyl Alcohol	i1_LQ_BSbp1_c69144/f1p1/1771	0.660606	0.0440266	positive
P-Hydroxybenzyl Alcohol	i1_LQ_BSbp1_c75824/f1p0/1705	0.781818	0.0116513	positive
P-Hydroxybenzyl Alcohol	i3_LQ_BSbp1_c25674/f1p3/3183	0.830303	0.0055568	positive
P-Hydroxybenzyl Alcohol	i2_LQ_BSbp1_c25361/f1p1/3107	0.660606	0.0440266	positive
P-Hydroxybenzyl Alcohol	i2_HQ_BSbp1_c195631/f22p3/2331	0.818182	0.00681113	positive
P-Hydroxybenzyl Alcohol	i1_LQ_BSbp1_c75812/f1p0/1248	0.757576	0.0159208	positive
P-Hydroxybenzyl Alcohol	i7_LQ_BSbp1_c1295/f1p0/7282	0.721212	0.0241946	positive
P-Hydroxybenzyl Alcohol	i2_LQ_BSbp1_c54054/f1p5/2253	0.890909	0.00138027	positive
P-Hydroxybenzyl Alcohol	i1_LQ_BSbp1_c50124/f1p0/1829	0.650318	0.0417648	positive
P-Hydroxybenzyl Alcohol	i2_LQ_BSbp1_c107212/f1p15/2314	0.806061	0.00823557	positive
P-Hydroxybenzyl Alcohol	i2_LQ_BSbp1_c19297/f1p9/2981	0.906693	0.000295912	positive
P-Hydroxybenzyl Alcohol	i1_LQ_BSbp1_c7688/f1p9/2000	0.963636	0	positive
P-Hydroxybenzyl Alcohol	i1_LQ_BSbp1_c26177/f1p9/1321	0.781818	0.0116513	positive
P-Hydroxybenzyl Alcohol	i3_LQ_BSbp1_c21212/f1p0/3561	0.721212	0.0241946	positive
P-Hydroxybenzyl Alcohol	i2_LQ_BSbp1_c80229/f1p1/2629	0.660606	0.0440266	positive
P-Hydroxybenzyl Alcohol	i1_HQ_BSbp1_c65278/f8p0/1915	0.90303	0.000880225	positive
P-Hydroxybenzyl Alcohol	i1_LQ_BSbp1_c7841/f1p0/2026	0.660606	0.0440266	positive
P-Hydroxybenzyl Alcohol	i1_HQ_BSbp1_c9165/f2p0/1680	0.781818	0.0116513	positive
P-Hydroxybenzyl Alcohol	i2_LQ_BSbp1_c82715/f1p2/2691	0.757576	0.0159208	positive
P-Hydroxybenzyl Alcohol	i3_HQ_BSbp1_c90514/f12p0/3146	0.806061	0.00823557	positive
P-Hydroxybenzyl Alcohol	i1_LQ_BSbp1_c28620/f1p0/1046	0.781818	0.0116513	positive
P-Hydroxybenzyl Alcohol	i1_LQ_BSbp1_c11574/f1p7/1639	0.793939	0.00984414	positive
P-Hydroxybenzyl Alcohol	i1_HQ_BSbp1_c85526/f51p0/1315	0.648485	0.0490426	positive
P-Hydroxybenzyl Alcohol	i1_LQ_BSbp1_c57478/f1p5/1323	0.781818	0.0116513	positive
P-Hydroxybenzyl Alcohol	i4_LQ_BSbp1_c14292/f1p0/4600	0.784198	0.00724549	positive
P-Hydroxybenzyl Alcohol	i2_LQ_BSbp1_c141068/f1p11/2207	0.709091	0.0275141	positive
P-Hydroxybenzyl Alcohol	i4_LQ_BSbp1_c13491/f1p12/4606	0.796356	0.005837	positive
P-Hydroxybenzyl Alcohol	i3_HQ_BSbp1_c89337/f2p0/3289	-0.684848	0.0350915	negtive
P-Hydroxybenzyl Alcohol	i2_HQ_BSbp1_c119641/f6p4/2101	-0.793939	0.00984414	negtive
P-Hydroxybenzyl Alcohol	i3_LQ_BSbp1_c28087/f1p0/3829	-0.733333	0.0211665	negtive
P-Hydroxybenzyl Alcohol	i1_LQ_BSbp1_c41049/f1p0/1268	-0.709091	0.0275141	negtive
P-Hydroxybenzyl Alcohol	i3_LQ_BSbp1_c24939/f1p0/3278	-0.90303	0.000880225	negtive
P-Hydroxybenzyl Alcohol	i1_LQ_BSbp1_c12613/f1p2/1193	-0.866667	0.00268142	negtive
P-Hydroxybenzyl Alcohol	i3_LQ_BSbp1_c40846/f1p2/3216	-0.733333	0.0211665	negtive
P-Hydroxybenzyl Alcohol	i1_LQ_BSbp1_c14575/f1p0/1131	-0.890909	0.00138027	negtive
P-Hydroxybenzyl Alcohol	i1_HQ_BSbp1_c2468/f4p0/1746	-0.793939	0.00984414	negtive
P-Hydroxybenzyl Alcohol	i6_LQ_BSbp1_c1363/f1p0/6606	-0.842424	0.00445903	negtive
P-Hydroxybenzyl Alcohol	i3_LQ_BSbp1_c38633/f1p0/3147	-0.854545	0.00350474	negtive
P-Hydroxybenzyl Alcohol	i4_HQ_BSbp1_c17346/f3p0/4294	-0.939394	0	negtive
P-Hydroxybenzyl Alcohol	i2_HQ_BSbp1_c146992/f4p1/2726	-0.709091	0.0275141	negtive
P-Hydroxybenzyl Alcohol	i1_HQ_BSbp1_c32307/f2p0/1686	-0.69697	0.0311411	negtive
P-Hydroxybenzyl Alcohol	i1_LQ_BSbp1_c24366/f1p0/1465	-0.70517	0.0227377	negtive
P-Hydroxybenzyl Alcohol	i3_LQ_BSbp1_c67192/f1p0/3354	-0.721212	0.0241946	negtive
P-Hydroxybenzyl Alcohol	i1_LQ_BSbp1_c73739/f1p1/1676	-0.660606	0.0440266	negtive
P-Hydroxybenzyl Alcohol	i2_HQ_BSbp1_c162894/f3p3/2055	-0.745455	0.0184138	negtive
P-Hydroxybenzyl Alcohol	i4_LQ_BSbp1_c3816/f1p31/4063	-0.733333	0.0211665	negtive
P-Hydroxybenzyl Alcohol	i8_LQ_BSbp1_c409/f1p0/8556	-0.851068	0.00179113	negtive
P-Hydroxybenzyl Alcohol	i0_LQ_BSbp1_c77896/f1p0/610	-0.927273	0.000130162	negtive
P-Hydroxybenzyl Alcohol	i1_LQ_BSbp1_c19711/f1p1/1750	-0.854545	0.00350474	negtive
P-Hydroxybenzyl Alcohol	i1_LQ_BSbp1_c18577/f1p15/1549	-0.781818	0.0116513	negtive
P-Hydroxybenzyl Alcohol	i1_HQ_BSbp1_c41470/f2p7/1900	-0.660606	0.0440266	negtive
P-Hydroxybenzyl Alcohol	i3_LQ_BSbp1_c89744/f1p2/3699	-0.806061	0.00823557	negtive
P-Hydroxybenzyl Alcohol	i0_HQ_BSbp1_c151657/f29p13/638	-0.818182	0.00681113	negtive
P-Hydroxybenzyl Alcohol	i3_LQ_BSbp1_c7764/f1p43/3982	-0.818182	0.00681113	negtive
P-Hydroxybenzyl Alcohol	i1_HQ_BSbp1_c26353/f2p0/1413	-0.878788	0.00197706	negtive
P-Hydroxybenzyl Alcohol	i1_HQ_BSbp1_c18832/f3p0/1630	-0.866667	0.00268142	negtive
P-Hydroxybenzyl Alcohol	i2_HQ_BSbp1_c55817/f2p2/2580	-0.757576	0.0159208	negtive
P-Hydroxybenzyl Alcohol	i2_LQ_BSbp1_c14548/f1p6/1869	-0.806061	0.00823557	negtive
P-Hydroxybenzyl Alcohol	i0_LQ_BSbp1_c60985/f1p0/867	-0.757576	0.0159208	negtive
P-Hydroxybenzyl Alcohol	i2_HQ_BSbp1_c13879/f4p2/2174	-0.769697	0.0136718	negtive
P-Hydroxybenzyl Alcohol	i3_LQ_BSbp1_c20259/f1p20/3600	-0.820672	0.00362171	negtive
P-Hydroxybenzyl Alcohol	i2_LQ_BSbp1_c210135/f1p13/2679	-0.753803	0.0117948	negtive
P-Hydroxybenzyl Alcohol	i3_HQ_BSbp1_c2422/f8p0/3683	-0.915152	0.000466722	negtive
P-Hydroxybenzyl Alcohol	i3_LQ_BSbp1_c8018/f1p0/3125	-0.648485	0.0490426	negtive
P-Hydroxybenzyl Alcohol	i1_LQ_BSbp1_c10191/f2p0/1683	-0.818182	0.00681113	negtive
P-Hydroxybenzyl Alcohol	i1_LQ_BSbp1_c23182/f1p16/1683	-0.866667	0.00268142	negtive
P-Hydroxybenzyl Alcohol	i3_LQ_BSbp1_c44721/f1p0/3076	-0.704694	0.0228704	negtive
P-Hydroxybenzyl Alcohol	i5_HQ_BSbp1_c7582/f15p0/5474	-0.721212	0.0241946	negtive
P-Hydroxybenzyl Alcohol	i2_HQ_BSbp1_c197081/f11p1/2294	-0.818182	0.00681113	negtive
P-Hydroxybenzyl Alcohol	i1_LQ_BSbp1_c18367/f5p5/1499	-0.842424	0.00445903	negtive
P-Hydroxybenzyl Alcohol	i3_LQ_BSbp1_c51757/f1p0/3071	-0.890909	0.00138027	negtive
P-Hydroxybenzyl Alcohol	i2_LQ_BSbp1_c9230/f1p1/2360	-0.866667	0.00268142	negtive
P-Hydroxybenzyl Alcohol	i3_LQ_BSbp1_c40743/f1p0/3274	-0.69697	0.0311411	negtive
P-Hydroxybenzyl Alcohol	i3_LQ_BSbp1_c22781/f1p2/3819	-0.684848	0.0350915	negtive
P-Hydroxybenzyl Alcohol	i2_HQ_BSbp1_c1600/f28p6/2954	-0.69697	0.0311411	negtive
P-Hydroxybenzyl Alcohol	i1_HQ_BSbp1_c2524/f6p0/1760	-0.842424	0.00445903	negtive
P-Hydroxybenzyl Alcohol	i4_LQ_BSbp1_c5969/f1p0/4081	-0.733333	0.0211665	negtive
P-Hydroxybenzyl Alcohol	i1_LQ_BSbp1_c25966/f1p0/1578	-0.890909	0.00138027	negtive
P-Hydroxybenzyl Alcohol	i4_LQ_BSbp1_c5997/f1p12/4601	-0.83891	0.00241399	negtive
P-Hydroxybenzyl Alcohol	i1_LQ_BSbp1_c76590/f1p1/1266	-0.769697	0.0136718	negtive
P-Hydroxybenzyl Alcohol	i2_LQ_BSbp1_c183299/f1p4/2360	-0.709091	0.0275141	negtive
P-Hydroxybenzyl Alcohol	i2_LQ_BSbp1_c175760/f1p1/2525	-0.890909	0.00138027	negtive
P-Hydroxybenzyl Alcohol	i4_LQ_BSbp1_c19911/f1p0/4129	-0.830303	0.0055568	negtive
P-Hydroxybenzyl Alcohol	i4_LQ_BSbp1_c16449/f1p0/4039	-0.842424	0.00445903	negtive
P-Hydroxybenzyl Alcohol	i1_LQ_BSbp1_c20978/f1p0/1380	-0.939394	0	negtive
P-Hydroxybenzyl Alcohol	i0_HQ_BSbp1_c769/f7p0/983	-0.987879	0	negtive
P-Hydroxybenzyl Alcohol	i1_LQ_BSbp1_c38142/f1p7/1416	-0.866667	0.00268142	negtive
P-Hydroxybenzyl Alcohol	i3_LQ_BSbp1_c47314/f1p0/3107	-0.915152	0.000466722	negtive
P-Hydroxybenzyl Alcohol	i3_HQ_BSbp1_c55054/f2p0/3212	-0.757576	0.0159208	negtive
P-Hydroxybenzyl Alcohol	i3_LQ_BSbp1_c3806/f1p0/3401	-0.769697	0.0136718	negtive
P-Hydroxybenzyl Alcohol	i2_LQ_BSbp1_c160206/f1p14/2159	-0.793939	0.00984414	negtive
P-Hydroxybenzyl Alcohol	i4_LQ_BSbp1_c10539/f1p9/4285	-0.769697	0.0136718	negtive
P-Hydroxybenzyl Alcohol	i1_HQ_BSbp1_c40718/f2p1/1275	-0.854545	0.00350474	negtive
P-Hydroxybenzyl Alcohol	i2_LQ_BSbp1_c107514/f1p15/2574	-0.709091	0.0275141	negtive
P-Hydroxybenzyl Alcohol	i2_LQ_BSbp1_c129810/f1p1/2346	-0.70517	0.0227377	negtive
P-Hydroxybenzyl Alcohol	i2_HQ_BSbp1_c94325/f9p0/2237	-0.757576	0.0159208	negtive
P-Hydroxybenzyl Alcohol	i2_LQ_BSbp1_c7140/f1p0/2131	-0.681033	0.0301509	negtive
P-Hydroxybenzyl Alcohol	i1_LQ_BSbp1_c21376/f1p0/1483	-0.660606	0.0440266	negtive
P-Hydroxybenzyl Alcohol	i1_LQ_BSbp1_c58672/f1p0/1308	-0.69697	0.0311411	negtive
P-Hydroxybenzyl Alcohol	i4_HQ_BSbp1_c7984/f3p34/4242	-0.745455	0.0184138	negtive
P-Hydroxybenzyl Alcohol	i2_LQ_BSbp1_c61384/f1p5/2822	-0.830303	0.0055568	negtive
P-Hydroxybenzyl Alcohol	i2_LQ_BSbp1_c159699/f1p3/2330	-0.83891	0.00241399	negtive
P-Hydroxybenzyl Alcohol	i3_HQ_BSbp1_c89893/f3p0/3492	-0.866667	0.00268142	negtive
P-Hydroxybenzyl Alcohol	i0_LQ_BSbp1_c70959/f1p0/584	-0.648485	0.0490426	negtive
P-Hydroxybenzyl Alcohol	i1_LQ_BSbp1_c9722/f1p0/1473	-0.672727	0.0393814	negtive
P-Hydroxybenzyl Alcohol	i1_LQ_BSbp1_c70313/f1p7/1935	-0.830303	0.0055568	negtive
P-Hydroxybenzyl Alcohol	i1_LQ_BSbp1_c24480/f1p0/1698	-0.745455	0.0184138	negtive
P-Hydroxybenzyl Alcohol	i1_LQ_BSbp1_c2203/f4p0/1617	-0.878788	0.00197706	negtive
P-Hydroxybenzyl Alcohol	i2_HQ_BSbp1_c103468/f2p12/2594	-0.669077	0.034369	negtive
P-Hydroxybenzyl Alcohol	i2_HQ_BSbp1_c9446/f3p17/2105	-0.90303	0.000880225	negtive
P-Hydroxybenzyl Alcohol	i2_LQ_BSbp1_c153023/f1p10/2346	-0.672727	0.0393814	negtive
P-Hydroxybenzyl Alcohol	i3_LQ_BSbp1_c43481/f1p0/3121	-0.866667	0.00268142	negtive
P-Hydroxybenzyl Alcohol	i2_LQ_BSbp1_c9120/f1p8/2652	-0.733333	0.0211665	negtive
P-Hydroxybenzyl Alcohol	i2_LQ_BSbp1_c37568/f1p9/2335	-0.806061	0.00823557	negtive
P-Hydroxybenzyl Alcohol	i2_LQ_BSbp1_c178567/f1p5/2568	-0.939394	0	negtive
P-Hydroxybenzyl Alcohol	i0_LQ_BSbp1_c31283/f1p0/778	-0.939394	0	negtive
P-Hydroxybenzyl Alcohol	i2_LQ_BSbp1_c150509/f1p3/2859	-0.830303	0.0055568	negtive
P-Hydroxybenzyl Alcohol	i2_LQ_BSbp1_c81496/f1p4/2651	-0.830303	0.0055568	negtive
P-Hydroxybenzyl Alcohol	i3_LQ_BSbp1_c38182/f1p8/3851	-0.851068	0.00179113	negtive
P-Hydroxybenzyl Alcohol	i3_LQ_BSbp1_c64118/f1p0/3083	-0.866667	0.00268142	negtive
P-Hydroxybenzyl Alcohol	i3_HQ_BSbp1_c76617/f44p3/3372	-0.648485	0.0490426	negtive
P-Hydroxybenzyl Alcohol	i1_HQ_BSbp1_c9524/f4p3/1590	-0.806061	0.00823557	negtive
P-Hydroxybenzyl Alcohol	i1_LQ_BSbp1_c77497/f1p1/1442	-0.927273	0.000130162	negtive
P-Hydroxybenzyl Alcohol	i1_LQ_BSbp1_c57907/f1p0/1318	-0.802435	0.00521146	negtive
P-Hydroxybenzyl Alcohol	i1_LQ_BSbp1_c23816/f1p0/1179	-0.781818	0.0116513	negtive
P-Hydroxybenzyl Alcohol	i0_LQ_BSbp1_c6144/f1p3/750	-0.878788	0.00197706	negtive
P-Hydroxybenzyl Alcohol	i1_HQ_BSbp1_c2708/f2p0/1528	-0.951515	0	negtive
P-Hydroxybenzyl Alcohol	i3_LQ_BSbp1_c5687/f1p0/3659	-0.648485	0.0490426	negtive
P-Hydroxybenzyl Alcohol	i1_LQ_BSbp1_c33651/f1p0/1458	-0.781818	0.0116513	negtive
P-Hydroxybenzyl Alcohol	i4_HQ_BSbp1_c16919/f13p0/4703	-0.769697	0.0136718	negtive
P-Hydroxybenzyl Alcohol	i1_LQ_BSbp1_c22203/f1p14/1980	-0.866667	0.00268142	negtive
P-Hydroxybenzyl Alcohol	i2_LQ_BSbp1_c125101/f1p1/2762	-0.7792	0.00788889	negtive
P-Hydroxybenzyl Alcohol	i2_LQ_BSbp1_c60635/f1p2/2803	-0.660606	0.0440266	negtive
P-Hydroxybenzyl Alcohol	i1_LQ_BSbp1_c56794/f1p0/1245	-0.866667	0.00268142	negtive
P-Hydroxybenzyl Alcohol	i2_LQ_BSbp1_c77844/f1p0/2164	-0.890909	0.00138027	negtive
P-Hydroxybenzyl Alcohol	i1_LQ_BSbp1_c36859/f1p4/1659	-0.890909	0.00138027	negtive
P-Hydroxybenzyl Alcohol	i1_LQ_BSbp1_c75903/f1p0/1698	-0.740252	0.0143546	negtive
P-Hydroxybenzyl Alcohol	i1_LQ_BSbp1_c34829/f1p0/1796	-0.769697	0.0136718	negtive
P-Hydroxybenzyl Alcohol	i2_HQ_BSbp1_c94677/f8p1/2185	-0.842424	0.00445903	negtive
P-Hydroxybenzyl Alcohol	i2_LQ_BSbp1_c42787/f1p2/2529	-0.890909	0.00138027	negtive
P-Hydroxybenzyl Alcohol	i1_LQ_BSbp1_c70349/f1p0/1912	-0.939394	0	negtive
P-Hydroxybenzyl Alcohol	i2_LQ_BSbp1_c101372/f1p5/2094	-0.781818	0.0116513	negtive
P-Hydroxybenzyl Alcohol	i0_LQ_BSbp1_c12986/f1p0/563	-0.806061	0.00823557	negtive
P-Hydroxybenzyl Alcohol	i1_LQ_BSbp1_c72589/f1p0/1251	-0.69697	0.0311411	negtive
P-Hydroxybenzyl Alcohol	i2_HQ_BSbp1_c171142/f40p5/2898	-0.915152	0.000466722	negtive
P-Hydroxybenzyl Alcohol	i2_HQ_BSbp1_c54845/f4p0/2325	-0.890909	0.00138027	negtive
P-Hydroxybenzyl Alcohol	i4_LQ_BSbp1_c4017/f1p7/4222	-0.64438	0.0443115	negtive
P-Hydroxybenzyl Alcohol	i3_LQ_BSbp1_c7396/f1p0/3484	-0.878788	0.00197706	negtive
P-Hydroxybenzyl Alcohol	i2_HQ_BSbp1_c20601/f2p1/2108	-0.757576	0.0159208	negtive
P-Hydroxybenzyl Alcohol	i1_HQ_BSbp1_c26312/f3p0/1458	-0.878788	0.00197706	negtive
P-Hydroxybenzyl Alcohol	i1_LQ_BSbp1_c29595/f1p0/1035	-0.745455	0.0184138	negtive
P-Hydroxybenzyl Alcohol	i3_LQ_BSbp1_c61250/f1p0/3447	-0.769697	0.0136718	negtive
P-Hydroxybenzyl Alcohol	i2_LQ_BSbp1_c126510/f1p25/2679	-0.769697	0.0136718	negtive
P-Hydroxybenzyl Alcohol	i2_HQ_BSbp1_c39700/f4p0/2273	-0.745455	0.0184138	negtive
P-Hydroxybenzyl Alcohol	i0_LQ_BSbp1_c7142/f1p1/864	-0.878788	0.00197706	negtive
P-Hydroxybenzyl Alcohol	i1_LQ_BSbp1_c68805/f1p0/1426	-0.818182	0.00681113	negtive
P-Hydroxybenzyl Alcohol	i4_LQ_BSbp1_c9238/f1p0/4077	-0.814593	0.00410613	negtive
P-Hydroxybenzyl Alcohol	i1_LQ_BSbp1_c44386/f1p0/1066	-0.90303	0.000880225	negtive
P-Hydroxybenzyl Alcohol	i1_LQ_BSbp1_c45249/f1p0/1036	-0.757576	0.0159208	negtive
P-Hydroxybenzyl Alcohol	i6_HQ_BSbp1_c3145/f3p4/6707	-0.660606	0.0440266	negtive
P-Hydroxybenzyl Alcohol	i3_HQ_BSbp1_c90277/f19p0/3685	-0.818182	0.00681113	negtive
P-Hydroxybenzyl Alcohol	i2_HQ_BSbp1_c4325/f3p0/2712	-0.769697	0.0136718	negtive
P-Hydroxybenzyl Alcohol	i3_LQ_BSbp1_c19214/f2p0/3505	-0.877367	0.000851188	negtive
P-Hydroxybenzyl Alcohol	i2_HQ_BSbp1_c170009/f14p6/2577	-0.733333	0.0211665	negtive
P-Hydroxybenzyl Alcohol	i1_LQ_BSbp1_c14265/f1p0/1111	-0.90303	0.000880225	negtive
P-Hydroxybenzyl Alcohol	i1_LQ_BSbp1_c20617/f1p0/1669	-0.684848	0.0350915	negtive
P-Hydroxybenzyl Alcohol	i2_LQ_BSbp1_c133207/f1p5/2743	-0.90303	0.000880225	negtive
P-Hydroxybenzyl Alcohol	i5_LQ_BSbp1_c2612/f1p0/5674	-0.842424	0.00445903	negtive
P-Hydroxybenzyl Alcohol	i3_HQ_BSbp1_c2476/f5p0/3480	-0.866667	0.00268142	negtive
P-Hydroxybenzyl Alcohol	i2_LQ_BSbp1_c100882/f1p0/2272	-0.781818	0.0116513	negtive
P-Hydroxybenzyl Alcohol	i1_LQ_BSbp1_c71037/f1p1/1709	-0.905779	0.000307323	negtive
P-Hydroxybenzyl Alcohol	i3_HQ_BSbp1_c77780/f21p0/3692	-0.842424	0.00445903	negtive
P-Hydroxybenzyl Alcohol	i3_HQ_BSbp1_c71041/f2p0/3067	-0.733333	0.0211665	negtive
P-Hydroxybenzyl Alcohol	i1_LQ_BSbp1_c44484/f1p0/1065	-0.709091	0.0275141	negtive
P-Hydroxybenzyl Alcohol	i2_LQ_BSbp1_c124452/f1p2/2304	-0.650318	0.0417648	negtive
P-Hydroxybenzyl Alcohol	i6_LQ_BSbp1_c2160/f1p1/6241	-0.745455	0.0184138	negtive
P-Hydroxybenzyl Alcohol	i1_LQ_BSbp1_c72731/f1p0/1240	-0.793939	0.00984414	negtive
P-Hydroxybenzyl Alcohol	i0_LQ_BSbp1_c73857/f1p0/964	-0.806061	0.00823557	negtive
P-Hydroxybenzyl Alcohol	i4_HQ_BSbp1_c1737/f3p5/4832	-0.733333	0.0211665	negtive
[truncated: 3,135 more rows]

## Sheet: Dactylorhin A
Data1	Data2	rho	pvalue	relation
dactylorhin A	i2_HQ_BSbp1_c119641/f6p4/2101	0.781818	0.0116513	positive
dactylorhin A	i3_LQ_BSbp1_c28087/f1p0/3829	0.69697	0.0311411	positive
dactylorhin A	i2_LQ_BSbp1_c21265/f1p2/2633	0.733333	0.0211665	positive
dactylorhin A	i3_LQ_BSbp1_c24939/f1p0/3278	0.793939	0.00984414	positive
dactylorhin A	i11_LQ_BSbp1_c45/f1p0/11728	0.733333	0.0211665	positive
dactylorhin A	i1_LQ_BSbp1_c12613/f1p2/1193	0.672727	0.0393814	positive
dactylorhin A	i1_LQ_BSbp1_c14575/f1p0/1131	0.781818	0.0116513	positive
dactylorhin A	i2_HQ_BSbp1_c24359/f2p4/2734	0.670744	0.0337581	positive
dactylorhin A	i1_HQ_BSbp1_c2468/f4p0/1746	0.769697	0.0136718	positive
dactylorhin A	i6_LQ_BSbp1_c1363/f1p0/6606	0.878788	0.00197706	positive
dactylorhin A	i6_LQ_BSbp1_c1531/f1p0/6248	0.662617	0.0368064	positive
dactylorhin A	i3_LQ_BSbp1_c38633/f1p0/3147	0.721212	0.0241946	positive
dactylorhin A	i4_HQ_BSbp1_c17346/f3p0/4294	0.660606	0.0440266	positive
dactylorhin A	i1_HQ_BSbp1_c32307/f2p0/1686	0.672727	0.0393814	positive
dactylorhin A	i4_HQ_BSbp1_c12666/f2p4/4323	0.830303	0.0055568	positive
dactylorhin A	i2_LQ_BSbp1_c126592/f1p5/2621	0.769697	0.0136718	positive
dactylorhin A	i2_HQ_BSbp1_c162894/f3p3/2055	0.806061	0.00823557	positive
dactylorhin A	i3_LQ_BSbp1_c39039/f1p4/3199	0.721212	0.0241946	positive
dactylorhin A	i4_LQ_BSbp1_c3816/f1p31/4063	0.709091	0.0275141	positive
dactylorhin A	i8_LQ_BSbp1_c409/f1p0/8556	0.753803	0.0117948	positive
dactylorhin A	i1_LQ_BSbp1_c54809/f1p9/1875	0.793939	0.00984414	positive
dactylorhin A	i4_LQ_BSbp1_c18401/f1p0/4138	0.709091	0.0275141	positive
dactylorhin A	i0_LQ_BSbp1_c77896/f1p0/610	0.721212	0.0241946	positive
dactylorhin A	i3_LQ_BSbp1_c89744/f1p2/3699	0.684848	0.0350915	positive
dactylorhin A	i3_LQ_BSbp1_c7764/f1p43/3982	0.69697	0.0311411	positive
dactylorhin A	i1_HQ_BSbp1_c26353/f2p0/1413	0.709091	0.0275141	positive
dactylorhin A	i1_HQ_BSbp1_c18832/f3p0/1630	0.781818	0.0116513	positive
dactylorhin A	i1_HQ_BSbp1_c2277/f5p18/1418	0.769697	0.0136718	positive
dactylorhin A	i0_LQ_BSbp1_c60985/f1p0/867	0.721212	0.0241946	positive
dactylorhin A	i2_LQ_BSbp1_c177508/f1p0/2379	0.745455	0.0184138	positive
dactylorhin A	i2_HQ_BSbp1_c13879/f4p2/2174	0.721212	0.0241946	positive
dactylorhin A	i2_LQ_BSbp1_c53719/f1p0/2738	0.660606	0.0440266	positive
dactylorhin A	i3_LQ_BSbp1_c20259/f1p20/3600	0.778119	0.00803314	positive
dactylorhin A	i3_HQ_BSbp1_c2422/f8p0/3683	0.709091	0.0275141	positive
dactylorhin A	i2_HQ_BSbp1_c11602/f4p8/2437	0.733333	0.0211665	positive
dactylorhin A	i1_LQ_BSbp1_c10191/f2p0/1683	0.830303	0.0055568	positive
dactylorhin A	i2_LQ_BSbp1_c10793/f1p3/2988	0.672727	0.0393814	positive
dactylorhin A	i2_LQ_BSbp1_c179981/f1p0/2621	0.757576	0.0159208	positive
dactylorhin A	i1_LQ_BSbp1_c23182/f1p16/1683	0.648485	0.0490426	positive
dactylorhin A	i5_HQ_BSbp1_c7582/f15p0/5474	0.672727	0.0393814	positive
dactylorhin A	i2_HQ_BSbp1_c197081/f11p1/2294	0.709091	0.0275141	positive
dactylorhin A	i1_LQ_BSbp1_c18367/f5p5/1499	0.684848	0.0350915	positive
dactylorhin A	i4_LQ_BSbp1_c20680/f1p0/4056	0.866667	0.00268142	positive
dactylorhin A	i3_LQ_BSbp1_c51757/f1p0/3071	0.660606	0.0440266	positive
dactylorhin A	i2_HQ_BSbp1_c195138/f29p2/2795	0.648485	0.0490426	positive
dactylorhin A	i3_LQ_BSbp1_c22781/f1p2/3819	0.927273	0.000130162	positive
dactylorhin A	i2_HQ_BSbp1_c1600/f28p6/2954	0.69697	0.0311411	positive
dactylorhin A	i4_LQ_BSbp1_c5969/f1p0/4081	0.709091	0.0275141	positive
dactylorhin A	i2_LQ_BSbp1_c104652/f1p2/2721	0.69697	0.0311411	positive
dactylorhin A	i1_LQ_BSbp1_c76590/f1p1/1266	0.684848	0.0350915	positive
dactylorhin A	i2_LQ_BSbp1_c183299/f1p4/2360	0.648485	0.0490426	positive
dactylorhin A	i4_LQ_BSbp1_c16449/f1p0/4039	0.793939	0.00984414	positive
dactylorhin A	i2_LQ_BSbp1_c82107/f1p5/2238	0.684848	0.0350915	positive
dactylorhin A	i1_LQ_BSbp1_c20978/f1p0/1380	0.721212	0.0241946	positive
dactylorhin A	i3_LQ_BSbp1_c47314/f1p0/3107	0.660606	0.0440266	positive
dactylorhin A	i1_LQ_BSbp1_c52096/f1p0/1344	0.69697	0.0311411	positive
dactylorhin A	i3_LQ_BSbp1_c50684/f1p0/3022	0.733333	0.0211665	positive
dactylorhin A	i3_LQ_BSbp1_c3806/f1p0/3401	0.733333	0.0211665	positive
dactylorhin A	i1_HQ_BSbp1_c40718/f2p1/1275	0.781818	0.0116513	positive
dactylorhin A	i3_LQ_BSbp1_c42522/f1p0/3924	0.672727	0.0393814	positive
dactylorhin A	i3_LQ_BSbp1_c14460/f1p16/3051	0.854545	0.00350474	positive
dactylorhin A	i2_HQ_BSbp1_c94325/f9p0/2237	0.709091	0.0275141	positive
dactylorhin A	i2_LQ_BSbp1_c7140/f1p0/2131	0.7792	0.00788889	positive
dactylorhin A	i1_LQ_BSbp1_c21376/f1p0/1483	0.769697	0.0136718	positive
dactylorhin A	i2_LQ_BSbp1_c108684/f1p1/2370	0.733333	0.0211665	positive
dactylorhin A	i2_LQ_BSbp1_c61384/f1p5/2822	0.733333	0.0211665	positive
dactylorhin A	i2_LQ_BSbp1_c159699/f1p3/2330	0.863226	0.00129381	positive
dactylorhin A	i2_LQ_BSbp1_c27427/f1p2/2220	0.672727	0.0393814	positive
dactylorhin A	i2_LQ_BSbp1_c78186/f1p0/2708	0.911858	0.000237144	positive
dactylorhin A	i2_HQ_BSbp1_c9446/f3p17/2105	0.672727	0.0393814	positive
dactylorhin A	i4_LQ_BSbp1_c10526/f1p0/4346	0.854545	0.00350474	positive
dactylorhin A	i2_LQ_BSbp1_c124005/f1p5/2738	0.781818	0.0116513	positive
dactylorhin A	i2_LQ_BSbp1_c153023/f1p10/2346	0.721212	0.0241946	positive
dactylorhin A	i3_LQ_BSbp1_c43481/f1p0/3121	0.830303	0.0055568	positive
dactylorhin A	i2_LQ_BSbp1_c150509/f1p3/2859	0.672727	0.0393814	positive
dactylorhin A	i2_LQ_BSbp1_c109126/f1p15/2535	0.745455	0.0184138	positive
dactylorhin A	i2_LQ_BSbp1_c81496/f1p4/2651	0.733333	0.0211665	positive
dactylorhin A	i3_LQ_BSbp1_c64118/f1p0/3083	0.793939	0.00984414	positive
dactylorhin A	i1_HQ_BSbp1_c9524/f4p3/1590	0.878788	0.00197706	positive
dactylorhin A	i1_LQ_BSbp1_c77497/f1p1/1442	0.709091	0.0275141	positive
dactylorhin A	i0_LQ_BSbp1_c69399/f1p0/1001	0.890909	0.00138027	positive
dactylorhin A	i1_LQ_BSbp1_c23816/f1p0/1179	0.672727	0.0393814	positive
dactylorhin A	i3_LQ_BSbp1_c5687/f1p0/3659	0.648485	0.0490426	positive
dactylorhin A	i7_LQ_BSbp1_c346/f1p0/7506	0.735566	0.0153235	positive
dactylorhin A	i1_LQ_BSbp1_c22203/f1p14/1980	0.781818	0.0116513	positive
dactylorhin A	i1_LQ_BSbp1_c56794/f1p0/1245	0.757576	0.0159208	positive
dactylorhin A	i2_LQ_BSbp1_c77844/f1p0/2164	0.672727	0.0393814	positive
dactylorhin A	i1_LQ_BSbp1_c70349/f1p0/1912	0.721212	0.0241946	positive
dactylorhin A	i1_LQ_BSbp1_c57499/f1p0/1992	0.818182	0.00681113	positive
dactylorhin A	i0_LQ_BSbp1_c12986/f1p0/563	0.745455	0.0184138	positive
dactylorhin A	i2_HQ_BSbp1_c171142/f40p5/2898	0.684848	0.0350915	positive
dactylorhin A	i1_LQ_BSbp1_c23598/f1p0/1142	0.890909	0.00138027	positive
dactylorhin A	i3_HQ_BSbp1_c36296/f3p0/3822	0.709091	0.0275141	positive
dactylorhin A	i3_LQ_BSbp1_c7396/f1p0/3484	0.781818	0.0116513	positive
dactylorhin A	i1_LQ_BSbp1_c96575/f1p0/1227	0.648485	0.0490426	positive
dactylorhin A	i1_LQ_BSbp1_c20287/f1p1/1987	0.769697	0.0136718	positive
dactylorhin A	i1_HQ_BSbp1_c26312/f3p0/1458	0.781818	0.0116513	positive
dactylorhin A	i1_LQ_BSbp1_c29595/f1p0/1035	0.806061	0.00823557	positive
dactylorhin A	i1_LQ_BSbp1_c68805/f1p0/1426	0.733333	0.0211665	positive
dactylorhin A	i4_LQ_BSbp1_c9238/f1p0/4077	0.650459	0.0417055	positive
dactylorhin A	i2_HQ_BSbp1_c70812/f3p0/2939	0.672727	0.0393814	positive
dactylorhin A	i3_HQ_BSbp1_c89435/f16p0/3370	0.729487	0.0166469	positive
dactylorhin A	i1_LQ_BSbp1_c44386/f1p0/1066	0.672727	0.0393814	positive
dactylorhin A	i3_HQ_BSbp1_c90277/f19p0/3685	0.830303	0.0055568	positive
dactylorhin A	i1_LQ_BSbp1_c14265/f1p0/1111	0.769697	0.0136718	positive
dactylorhin A	i3_LQ_BSbp1_c23146/f1p0/3342	0.842424	0.00445903	positive
dactylorhin A	i1_LQ_BSbp1_c20617/f1p0/1669	0.854545	0.00350474	positive
dactylorhin A	i3_LQ_BSbp1_c65724/f1p0/3451	0.709091	0.0275141	positive
dactylorhin A	i5_LQ_BSbp1_c2612/f1p0/5674	0.721212	0.0241946	positive
dactylorhin A	i4_HQ_BSbp1_c24103/f48p1/4133	0.769697	0.0136718	positive
dactylorhin A	i3_LQ_BSbp1_c62099/f1p0/3211	0.705575	0.0226256	positive
dactylorhin A	i2_LQ_BSbp1_c100882/f1p0/2272	0.684848	0.0350915	positive
dactylorhin A	i3_LQ_BSbp1_c58910/f1p2/3486	0.632222	0.0498461	positive
dactylorhin A	i1_LQ_BSbp1_c71037/f1p1/1709	0.765961	0.00978704	positive
dactylorhin A	i3_HQ_BSbp1_c77780/f21p0/3692	0.866667	0.00268142	positive
dactylorhin A	i3_HQ_BSbp1_c71041/f2p0/3067	0.69697	0.0311411	positive
dactylorhin A	i1_LQ_BSbp1_c44484/f1p0/1065	0.684848	0.0350915	positive
dactylorhin A	i1_LQ_BSbp1_c72731/f1p0/1240	0.757576	0.0159208	positive
dactylorhin A	i0_LQ_BSbp1_c73857/f1p0/964	0.721212	0.0241946	positive
dactylorhin A	i1_LQ_BSbp1_c39867/f1p0/1913	0.753803	0.0117948	positive
dactylorhin A	i0_LQ_BSbp1_c34482/f1p0/812	0.806061	0.00823557	positive
dactylorhin A	i3_LQ_BSbp1_c21204/f1p4/3388	0.70517	0.0227377	positive
dactylorhin A	i0_HQ_BSbp1_c67930/f2p0/670	0.684848	0.0350915	positive
dactylorhin A	i2_LQ_BSbp1_c7409/f1p12/2516	0.733333	0.0211665	positive
dactylorhin A	i1_HQ_BSbp1_c29987/f6p47/1455	0.69697	0.0311411	positive
dactylorhin A	i3_LQ_BSbp1_c27616/f1p0/3626	0.648485	0.0490426	positive
dactylorhin A	i3_LQ_BSbp1_c72959/f1p0/3040	0.729487	0.0166469	positive
dactylorhin A	i6_HQ_BSbp1_c308/f3p0/6575	0.854545	0.00350474	positive
dactylorhin A	i1_LQ_BSbp1_c51823/f1p0/1338	0.781818	0.0116513	positive
dactylorhin A	i2_LQ_BSbp1_c154595/f1p5/2825	0.769697	0.0136718	positive
dactylorhin A	i0_LQ_BSbp1_c41562/f1p0/735	0.660606	0.0440266	positive
dactylorhin A	i1_HQ_BSbp1_c96174/f2p0/1243	0.684848	0.0350915	positive
dactylorhin A	i2_LQ_BSbp1_c58250/f1p6/2447	0.866667	0.00268142	positive
dactylorhin A	i4_LQ_BSbp1_c13685/f1p0/4361	0.793939	0.00984414	positive
dactylorhin A	i2_HQ_BSbp1_c18456/f3p3/2418	0.830303	0.0055568	positive
dactylorhin A	i1_LQ_BSbp1_c55577/f1p7/1881	0.660606	0.0440266	positive
dactylorhin A	i3_LQ_BSbp1_c97106/f1p0/3008	0.781818	0.0116513	positive
dactylorhin A	i2_LQ_BSbp1_c169712/f1p7/2102	0.672727	0.0393814	positive
dactylorhin A	i0_LQ_BSbp1_c82713/f1p0/656	0.709091	0.0275141	positive
dactylorhin A	i0_LQ_BSbp1_c5559/f1p0/634	0.842424	0.00445903	positive
dactylorhin A	i2_LQ_BSbp1_c56844/f1p2/2353	0.69697	0.0311411	positive
dactylorhin A	i2_HQ_BSbp1_c54895/f2p3/2175	0.660606	0.0440266	positive
dactylorhin A	i3_LQ_BSbp1_c82841/f1p0/3507	0.729487	0.0166469	positive
dactylorhin A	i1_LQ_BSbp1_c70126/f1p0/1970	0.745455	0.0184138	positive
dactylorhin A	i3_HQ_BSbp1_c76091/f11p0/3612	0.781818	0.0116513	positive
dactylorhin A	i1_LQ_BSbp1_c50386/f1p0/1371	0.648485	0.0490426	positive
dactylorhin A	i3_LQ_BSbp1_c20687/f1p3/3511	0.757576	0.0159208	positive
dactylorhin A	i1_LQ_BSbp1_c69942/f1p3/1303	0.757576	0.0159208	positive
dactylorhin A	i2_LQ_BSbp1_c106456/f1p2/2646	0.781818	0.0116513	positive
dactylorhin A	i2_LQ_BSbp1_c38727/f1p1/2400	0.721212	0.0241946	positive
dactylorhin A	i1_HQ_BSbp1_c7444/f2p0/1196	0.684848	0.0350915	positive
dactylorhin A	i2_HQ_BSbp1_c2581/f2p12/2192	0.757576	0.0159208	positive
dactylorhin A	i3_HQ_BSbp1_c17825/f6p0/3759	0.781818	0.0116513	positive
dactylorhin A	i1_LQ_BSbp1_c14508/f1p0/1052	0.806061	0.00823557	positive
dactylorhin A	i1_HQ_BSbp1_c1939/f3p0/1506	0.806061	0.00823557	positive
dactylorhin A	i2_LQ_BSbp1_c38262/f1p2/2198	0.660606	0.0440266	positive
dactylorhin A	i2_LQ_BSbp1_c59311/f1p96/2361	0.672727	0.0393814	positive
dactylorhin A	i2_LQ_BSbp1_c82096/f1p2/2462	0.733333	0.0211665	positive
dactylorhin A	i2_LQ_BSbp1_c130437/f1p11/3462	0.684848	0.0350915	positive
dactylorhin A	i3_HQ_BSbp1_c40577/f2p0/3439	0.769697	0.0136718	positive
dactylorhin A	i4_HQ_BSbp1_c17140/f4p0/4175	0.721212	0.0241946	positive
dactylorhin A	i5_LQ_BSbp1_c6675/f1p5/5897	0.793939	0.00984414	positive
dactylorhin A	i2_LQ_BSbp1_c18340/f1p0/2786	0.672727	0.0393814	positive
dactylorhin A	i3_HQ_BSbp1_c37497/f2p6/3406	0.69697	0.0311411	positive
dactylorhin A	i1_LQ_BSbp1_c28501/f1p0/1104	0.721212	0.0241946	positive
dactylorhin A	i2_HQ_BSbp1_c195807/f3p1/2865	0.721212	0.0241946	positive
dactylorhin A	i1_LQ_BSbp1_c4621/f1p2/1644	0.757576	0.0159208	positive
dactylorhin A	i2_LQ_BSbp1_c93835/f1p8/2062	0.878788	0.00197706	positive
dactylorhin A	i1_HQ_BSbp1_c24601/f2p0/1811	0.660606	0.0440266	positive
dactylorhin A	i2_LQ_BSbp1_c108854/f1p4/2965	0.774405	0.00854318	positive
dactylorhin A	i4_LQ_BSbp1_c19586/f1p0/4563	0.830303	0.0055568	positive
dactylorhin A	i0_LQ_BSbp1_c39679/f1p0/770	0.757576	0.0159208	positive
dactylorhin A	i0_HQ_BSbp1_c1379/f4p0/903	0.684848	0.0350915	positive
dactylorhin A	i2_LQ_BSbp1_c130211/f1p0/2156	0.854545	0.00350474	positive
dactylorhin A	i2_HQ_BSbp1_c195800/f11p0/2584	0.672727	0.0393814	positive
dactylorhin A	i3_LQ_BSbp1_c13835/f1p0/3641	0.709091	0.0275141	positive
dactylorhin A	i2_HQ_BSbp1_c4406/f3p1/2966	0.684848	0.0350915	positive
dactylorhin A	i2_LQ_BSbp1_c124453/f1p2/2840	0.660606	0.0440266	positive
dactylorhin A	i2_LQ_BSbp1_c129442/f1p4/2620	0.741645	0.0140752	positive
dactylorhin A	i5_HQ_BSbp1_c817/f2p0/5165	0.842424	0.00445903	positive
dactylorhin A	i2_LQ_BSbp1_c76468/f1p0/2604	0.745455	0.0184138	positive
dactylorhin A	i1_LQ_BSbp1_c15126/f1p5/1148	0.745455	0.0184138	positive
dactylorhin A	i1_HQ_BSbp1_c49117/f2p0/1632	0.769697	0.0136718	positive
dactylorhin A	i0_HQ_BSbp1_c13871/f2p0/705	0.745455	0.0184138	positive
dactylorhin A	i2_HQ_BSbp1_c19595/f4p2/2223	0.668696	0.0345095	positive
dactylorhin A	i0_LQ_BSbp1_c41650/f1p0/924	0.660606	0.0440266	positive
dactylorhin A	i2_LQ_BSbp1_c179940/f1p3/2580	0.818182	0.00681113	positive
dactylorhin A	i2_LQ_BSbp1_c60160/f1p1/2080	0.693012	0.0262929	positive
dactylorhin A	i0_LQ_BSbp1_c113486/f1p0/629	0.733333	0.0211665	positive
dactylorhin A	i1_LQ_BSbp1_c53857/f1p6/1734	0.757576	0.0159208	positive
dactylorhin A	i3_LQ_BSbp1_c21962/f1p43/3439	0.742387	0.0139278	positive
dactylorhin A	i4_LQ_BSbp1_c12450/f1p0/4112	0.818182	0.00681113	positive
dactylorhin A	i2_HQ_BSbp1_c54856/f3p7/2479	0.866667	0.00268142	positive
dactylorhin A	i2_LQ_BSbp1_c39399/f1p0/2933	0.878788	0.00197706	positive
dactylorhin A	i2_LQ_BSbp1_c25444/f1p3/2845	0.648485	0.0490426	positive
dactylorhin A	i2_LQ_BSbp1_c11648/f1p1/2466	0.781818	0.0116513	positive
dactylorhin A	i1_LQ_BSbp1_c50817/f1p0/1667	0.733333	0.0211665	positive
dactylorhin A	i1_HQ_BSbp1_c4178/f5p0/1540	0.660606	0.0440266	positive
dactylorhin A	i2_LQ_BSbp1_c176687/f1p5/2643	0.842424	0.00445903	positive
dactylorhin A	i1_HQ_BSbp1_c9188/f3p2/1856	0.69697	0.0311411	positive
dactylorhin A	i2_HQ_BSbp1_c99896/f2p9/2287	0.806061	0.00823557	positive
dactylorhin A	i1_HQ_BSbp1_c36383/f2p0/1403	0.854545	0.00350474	positive
dactylorhin A	i2_HQ_BSbp1_c49238/f8p4/2418	0.793939	0.00984414	positive
dactylorhin A	i1_LQ_BSbp1_c7601/f1p10/1543	0.648485	0.0490426	positive
dactylorhin A	i0_LQ_BSbp1_c71142/f1p11/708	0.660606	0.0440266	positive
dactylorhin A	i1_LQ_BSbp1_c37511/f1p0/1438	0.69697	0.0311411	positive
dactylorhin A	i2_LQ_BSbp1_c125613/f1p6/2868	0.733333	0.0211665	positive
dactylorhin A	i4_LQ_BSbp1_c13077/f1p0/4075	0.769697	0.0136718	positive
dactylorhin A	i1_HQ_BSbp1_c31616/f4p0/1986	0.830303	0.0055568	positive
dactylorhin A	i4_LQ_BSbp1_c14469/f1p0/4307	0.887542	0.000609666	positive
dactylorhin A	i1_LQ_BSbp1_c57588/f1p0/1584	0.830303	0.0055568	positive
dactylorhin A	i1_LQ_BSbp1_c53466/f1p0/1302	0.672727	0.0393814	positive
dactylorhin A	i3_LQ_BSbp1_c43414/f1p0/3344	0.790277	0.00651422	positive
dactylorhin A	i2_LQ_BSbp1_c19644/f1p2/2504	0.648485	0.0490426	positive
dactylorhin A	i1_LQ_BSbp1_c81748/f1p0/1030	0.684848	0.0350915	positive
dactylorhin A	i1_LQ_BSbp1_c56265/f1p1/1671	0.69697	0.0311411	positive
dactylorhin A	i5_LQ_BSbp1_c3027/f1p0/5577	0.684848	0.0350915	positive
dactylorhin A	i3_LQ_BSbp1_c39728/f1p0/4003	0.660606	0.0440266	positive
dactylorhin A	i1_HQ_BSbp1_c26567/f3p0/1582	0.709091	0.0275141	positive
dactylorhin A	i2_LQ_BSbp1_c84032/f1p7/2935	0.69697	0.0311411	positive
dactylorhin A	i3_LQ_BSbp1_c11917/f1p43/3733	0.826752	0.00317971	positive
dactylorhin A	i3_LQ_BSbp1_c79476/f1p15/3290	0.818182	0.00681113	positive
dactylorhin A	i0_LQ_BSbp1_c75837/f1p1/929	0.684848	0.0350915	positive
dactylorhin A	i2_LQ_BSbp1_c153050/f1p4/2410	0.660606	0.0440266	positive
dactylorhin A	i3_LQ_BSbp1_c45237/f1p0/3141	0.757576	0.0159208	positive
dactylorhin A	i3_LQ_BSbp1_c18700/f1p17/3268	0.672727	0.0393814	positive
dactylorhin A	i2_LQ_BSbp1_c7999/f1p0/2769	0.709091	0.0275141	positive
dactylorhin A	i0_LQ_BSbp1_c68430/f1p0/657	0.660606	0.0440266	positive
dactylorhin A	i3_LQ_BSbp1_c79639/f1p0/3103	0.69697	0.0311411	positive
dactylorhin A	i2_LQ_BSbp1_c83988/f1p0/2671	0.806061	0.00823557	positive
dactylorhin A	i3_LQ_BSbp1_c64562/f1p0/3785	0.733333	0.0211665	positive
dactylorhin A	i0_HQ_BSbp1_c1286/f6p0/654	0.721212	0.0241946	positive
dactylorhin A	i1_HQ_BSbp1_c85233/f2p3/1160	0.927273	0.000130162	positive
dactylorhin A	i1_HQ_BSbp1_c18477/f2p0/1848	0.668696	0.0345095	positive
dactylorhin A	i1_LQ_BSbp1_c54942/f1p10/1333	0.672727	0.0393814	positive
dactylorhin A	i3_LQ_BSbp1_c27210/f1p10/3560	0.869175	0.00109115	positive
dactylorhin A	i1_LQ_BSbp1_c93109/f1p0/1548	0.69697	0.0311411	positive
dactylorhin A	i2_HQ_BSbp1_c22066/f4p0/2370	0.842424	0.00445903	positive
dactylorhin A	i1_LQ_BSbp1_c76154/f1p0/1795	0.684848	0.0350915	positive
dactylorhin A	i2_HQ_BSbp1_c171483/f4p1/2212	0.709091	0.0275141	positive
dactylorhin A	i3_HQ_BSbp1_c57428/f3p26/3587	0.721212	0.0241946	positive
dactylorhin A	i3_LQ_BSbp1_c8709/f1p0/3111	0.781818	0.0116513	positive
dactylorhin A	i0_LQ_BSbp1_c125480/f1p0/895	0.793939	0.00984414	positive
dactylorhin A	i2_LQ_BSbp1_c76172/f1p6/2811	0.781818	0.0116513	positive
dactylorhin A	i2_LQ_BSbp1_c211529/f1p1/2007	0.830303	0.0055568	positive
dactylorhin A	i2_LQ_BSbp1_c29530/f1p15/2044	0.733333	0.0211665	positive
dactylorhin A	i4_LQ_BSbp1_c6999/f1p11/4296	0.709091	0.0275141	positive
dactylorhin A	i2_HQ_BSbp1_c174296/f2p3/2660	0.781818	0.0116513	positive
dactylorhin A	i2_HQ_BSbp1_c95185/f14p8/2918	0.854545	0.00350474	positive
dactylorhin A	i3_LQ_BSbp1_c65847/f1p0/3504	0.793939	0.00984414	positive
dactylorhin A	i2_LQ_BSbp1_c61246/f1p2/2531	0.781818	0.0116513	positive
dactylorhin A	i4_LQ_BSbp1_c21078/f1p2/4540	0.648485	0.0490426	positive
dactylorhin A	i3_LQ_BSbp1_c6439/f1p2/3864	0.866667	0.00268142	positive
dactylorhin A	i3_HQ_BSbp1_c91224/f3p0/3576	0.70517	0.0227377	positive
dactylorhin A	i3_LQ_BSbp1_c44181/f1p0/3104	0.717329	0.0195283	positive
dactylorhin A	i3_LQ_BSbp1_c96876/f1p0/3003	0.806061	0.00823557	positive
dactylorhin A	i3_LQ_BSbp1_c42458/f1p0/3495	0.733333	0.0211665	positive
dactylorhin A	i0_LQ_BSbp1_c32075/f1p0/602	0.70517	0.0227377	positive
dactylorhin A	i4_LQ_BSbp1_c5537/f1p0/5010	0.90303	0.000880225	positive
dactylorhin A	i2_LQ_BSbp1_c109742/f1p5/2203	0.721212	0.0241946	positive
dactylorhin A	i2_LQ_BSbp1_c150597/f1p0/2873	0.757576	0.0159208	positive
dactylorhin A	i2_HQ_BSbp1_c171605/f23p7/2968	0.70517	0.0227377	positive
dactylorhin A	i3_HQ_BSbp1_c76085/f12p1/3402	0.684848	0.0350915	positive
dactylorhin A	i2_LQ_BSbp1_c80022/f1p2/2690	0.757576	0.0159208	positive
dactylorhin A	i3_LQ_BSbp1_c37622/f1p0/3246	0.793939	0.00984414	positive
dactylorhin A	i3_HQ_BSbp1_c90395/f38p1/3373	0.672727	0.0393814	positive
dactylorhin A	i2_LQ_BSbp1_c151295/f1p2/2164	0.672727	0.0393814	positive
dactylorhin A	i1_LQ_BSbp1_c26354/f1p0/1750	0.709091	0.0275141	positive
dactylorhin A	i1_LQ_BSbp1_c74863/f1p9/1417	0.632222	0.0498461	positive
dactylorhin A	i2_HQ_BSbp1_c109318/f3p0/2328	0.769697	0.0136718	positive
dactylorhin A	i3_HQ_BSbp1_c90586/f12p0/3720	0.672727	0.0393814	positive
dactylorhin A	i0_HQ_BSbp1_c15523/f3p0/856	0.684848	0.0350915	positive
dactylorhin A	i2_LQ_BSbp1_c47583/f1p19/2061	0.684848	0.0350915	positive
dactylorhin A	i2_LQ_BSbp1_c179242/f1p1/2931	0.721212	0.0241946	positive
dactylorhin A	i2_LQ_BSbp1_c10760/f1p1/2214	0.757576	0.0159208	positive
dactylorhin A	i2_HQ_BSbp1_c58564/f2p4/2450	0.709091	0.0275141	positive
dactylorhin A	i0_LQ_BSbp1_c37852/f1p31/863	0.684848	0.0350915	positive
dactylorhin A	i1_LQ_BSbp1_c38697/f1p3/1879	0.684848	0.0350915	positive
dactylorhin A	i2_HQ_BSbp1_c104261/f2p1/2623	0.660606	0.0440266	positive
dactylorhin A	i2_HQ_BSbp1_c119265/f7p7/2279	0.648485	0.0490426	positive
dactylorhin A	i2_LQ_BSbp1_c102442/f1p1/2953	0.684848	0.0350915	positive
dactylorhin A	i2_HQ_BSbp1_c171620/f21p7/2642	0.806061	0.00823557	positive
dactylorhin A	i0_HQ_BSbp1_c105738/f6p0/565	0.684848	0.0350915	positive
dactylorhin A	i3_LQ_BSbp1_c28063/f1p0/3534	0.672727	0.0393814	positive
dactylorhin A	i2_LQ_BSbp1_c38434/f1p9/3023	0.854545	0.00350474	positive
dactylorhin A	i1_LQ_BSbp1_c51365/f1p0/1200	0.757576	0.0159208	positive
dactylorhin A	i6_LQ_BSbp1_c1013/f1p0/6450	0.721212	0.0241946	positive
dactylorhin A	i3_LQ_BSbp1_c24353/f1p0/3672	0.632222	0.0498461	positive
dactylorhin A	i5_LQ_BSbp1_c7462/f1p0/5077	0.759882	0.010758	positive
dactylorhin A	i0_LQ_BSbp1_c121722/f1p0/549	0.781818	0.0116513	positive
dactylorhin A	i2_HQ_BSbp1_c18471/f3p2/2109	0.721212	0.0241946	positive
dactylorhin A	i4_LQ_BSbp1_c7029/f1p0/4277	0.729487	0.0166469	positive
dactylorhin A	i2_LQ_BSbp1_c151712/f1p13/2374	0.806061	0.00823557	positive
dactylorhin A	i2_HQ_BSbp1_c3732/f2p0/2362	0.684848	0.0350915	positive
dactylorhin A	i2_LQ_BSbp1_c172131/f4p1/2879	0.660606	0.0440266	positive
dactylorhin A	i1_LQ_BSbp1_c12532/f1p1/1488	0.672727	0.0393814	positive
dactylorhin A	i1_HQ_BSbp1_c2441/f6p0/1940	0.793939	0.00984414	positive
dactylorhin A	i2_LQ_BSbp1_c41614/f1p12/2196	0.660606	0.0440266	positive
dactylorhin A	i2_HQ_BSbp1_c17365/f5p3/2827	0.757576	0.0159208	positive
dactylorhin A	i3_LQ_BSbp1_c67112/f1p0/3642	0.668762	0.0344852	positive
dactylorhin A	i2_HQ_BSbp1_c196286/f72p7/2309	0.769697	0.0136718	positive
dactylorhin A	i1_LQ_BSbp1_c10251/f1p3/1357	0.866667	0.00268142	positive
dactylorhin A	i0_LQ_BSbp1_c33953/f1p0/845	0.842424	0.00445903	positive
dactylorhin A	i2_LQ_BSbp1_c209529/f1p5/2002	0.709091	0.0275141	positive
dactylorhin A	i3_LQ_BSbp1_c65994/f1p2/3282	0.721212	0.0241946	positive
dactylorhin A	i1_LQ_BSbp1_c74326/f1p0/1897	0.672727	0.0393814	positive
dactylorhin A	i3_LQ_BSbp1_c78961/f1p3/3837	0.842424	0.00445903	positive
dactylorhin A	i0_HQ_BSbp1_c1532/f3p0/889	0.69697	0.0311411	positive
dactylorhin A	i2_LQ_BSbp1_c126233/f1p1/2705	0.648485	0.0490426	positive
dactylorhin A	i2_HQ_BSbp1_c170879/f5p1/2097	0.69697	0.0311411	positive
dactylorhin A	i5_LQ_BSbp1_c4552/f1p0/5610	0.842424	0.00445903	positive
dactylorhin A	i2_LQ_BSbp1_c149951/f1p1/2189	0.818182	0.00681113	positive
dactylorhin A	i2_HQ_BSbp1_c25207/f2p0/2478	0.781818	0.0116513	positive
dactylorhin A	i2_LQ_BSbp1_c152755/f1p8/2886	0.709091	0.0275141	positive
dactylorhin A	i3_LQ_BSbp1_c38862/f1p5/3197	0.684848	0.0350915	positive
dactylorhin A	i3_HQ_BSbp1_c90315/f10p0/3312	0.648485	0.0490426	positive
dactylorhin A	i1_LQ_BSbp1_c38006/f1p2/1627	0.781818	0.0116513	positive
dactylorhin A	i3_HQ_BSbp1_c76598/f32p1/3324	0.757576	0.0159208	positive
dactylorhin A	i3_LQ_BSbp1_c80351/f1p0/3728	0.757576	0.0159208	positive
dactylorhin A	i3_HQ_BSbp1_c90441/f37p0/3487	0.69697	0.0311411	positive
dactylorhin A	i0_HQ_BSbp1_c12938/f2p6/845	0.733333	0.0211665	positive
dactylorhin A	i1_LQ_BSbp1_c39012/f1p7/1837	0.721212	0.0241946	positive
dactylorhin A	i3_LQ_BSbp1_c93929/f1p0/3451	0.818182	0.00681113	positive
dactylorhin A	i1_LQ_BSbp1_c4331/f1p0/1371	0.745455	0.0184138	positive
dactylorhin A	i5_LQ_BSbp1_c2330/f1p0/5400	0.854545	0.00350474	positive
dactylorhin A	i2_HQ_BSbp1_c121655/f29p5/2155	0.866667	0.00268142	positive
dactylorhin A	i0_LQ_BSbp1_c77272/f1p3/768	0.672727	0.0393814	positive
dactylorhin A	i7_LQ_BSbp1_c616/f1p0/7553	0.684848	0.0350915	positive
dactylorhin A	i2_HQ_BSbp1_c199230/f2p4/2109	0.660606	0.0440266	positive
dactylorhin A	i0_LQ_BSbp1_c59724/f1p0/706	0.769697	0.0136718	positive
dactylorhin A	i2_HQ_BSbp1_c59024/f2p1/2431	0.781818	0.0116513	positive
dactylorhin A	i2_LQ_BSbp1_c36994/f1p2/2489	0.69697	0.0311411	positive
dactylorhin A	i5_HQ_BSbp1_c654/f3p0/5951	0.793939	0.00984414	positive
dactylorhin A	i1_LQ_BSbp1_c38216/f1p328/1810	0.806061	0.00823557	positive
dactylorhin A	i2_HQ_BSbp1_c2127/f3p16/2211	0.721212	0.0241946	positive
dactylorhin A	i2_LQ_BSbp1_c184841/f1p2/2909	0.69697	0.0311411	positive
dactylorhin A	i3_HQ_BSbp1_c90498/f11p0/3521	0.806061	0.00823557	positive
dactylorhin A	i1_LQ_BSbp1_c11682/f1p0/1335	0.814593	0.00410613	positive
dactylorhin A	i2_HQ_BSbp1_c170620/f2p3/2162	0.866667	0.00268142	positive
dactylorhin A	i2_LQ_BSbp1_c35466/f1p2/2245	0.915152	0.000466722	positive
dactylorhin A	i4_LQ_BSbp1_c12253/f1p4/4747	0.672727	0.0393814	positive
dactylorhin A	i0_HQ_BSbp1_c9724/f2p0/821	0.757576	0.0159208	positive
dactylorhin A	i0_HQ_BSbp1_c66167/f2p0/911	0.721212	0.0241946	positive
dactylorhin A	i1_LQ_BSbp1_c68088/f1p0/1836	0.769697	0.0136718	positive
dactylorhin A	i1_HQ_BSbp1_c13657/f4p74/1701	0.648485	0.0490426	positive
dactylorhin A	i4_LQ_BSbp1_c19101/f1p0/4929	0.757576	0.0159208	positive
dactylorhin A	i3_LQ_BSbp1_c79745/f1p0/3626	0.648485	0.0490426	positive
dactylorhin A	i1_HQ_BSbp1_c49130/f3p0/1675	0.915152	0.000466722	positive
dactylorhin A	i1_LQ_BSbp1_c76889/f1p0/1340	0.878788	0.00197706	positive
dactylorhin A	i1_LQ_BSbp1_c20465/f1p0/1869	0.915152	0.000466722	positive
dactylorhin A	i1_LQ_BSbp1_c79970/f2p0/1148	0.721212	0.0241946	positive
dactylorhin A	i2_LQ_BSbp1_c190279/f1p2/1899	0.781818	0.0116513	positive
dactylorhin A	i2_LQ_BSbp1_c105000/f1p5/2278	0.684848	0.0350915	positive
dactylorhin A	i2_LQ_BSbp1_c25381/f1p1/2654	0.660606	0.0440266	positive
dactylorhin A	i2_LQ_BSbp1_c127389/f1p4/2471	0.721212	0.0241946	positive
dactylorhin A	i1_LQ_BSbp1_c9286/f1p1/1706	0.660606	0.0440266	positive
dactylorhin A	i1_LQ_BSbp1_c13748/f1p0/1820	0.648485	0.0490426	positive
dactylorhin A	i2_HQ_BSbp1_c82513/f2p5/2372	0.672727	0.0393814	positive
dactylorhin A	i1_HQ_BSbp1_c31723/f4p0/1843	0.769697	0.0136718	positive
dactylorhin A	i0_LQ_BSbp1_c30859/f1p2/799	0.866667	0.00268142	positive
dactylorhin A	i3_LQ_BSbp1_c44254/f1p0/3115	0.73786	0.0148436	positive
dactylorhin A	i2_LQ_BSbp1_c131108/f1p4/2512	0.765961	0.00978704	positive
dactylorhin A	i2_HQ_BSbp1_c94650/f3p2/2218	0.693012	0.0262929	positive
dactylorhin A	i2_HQ_BSbp1_c2060/f7p0/2709	0.808514	0.00463528	positive
dactylorhin A	i2_LQ_BSbp1_c109568/f1p0/2383	0.750366	0.0124109	positive
dactylorhin A	i3_LQ_BSbp1_c83528/f1p0/3859	0.69697	0.0311411	positive
dactylorhin A	i3_LQ_BSbp1_c83582/f1p0/3744	0.660606	0.0440266	positive
dactylorhin A	i1_LQ_BSbp1_c22379/f1p21/1758	0.818182	0.00681113	positive
dactylorhin A	i5_LQ_BSbp1_c4989/f1p7/5567	0.684848	0.0350915	positive
dactylorhin A	i5_LQ_BSbp1_c7086/f1p6/5044	0.781818	0.0116513	positive
dactylorhin A	i3_LQ_BSbp1_c40809/f1p0/3100	0.709091	0.0275141	positive
dactylorhin A	i2_LQ_BSbp1_c58540/f1p0/2287	0.747724	0.0128997	positive
dactylorhin A	i2_LQ_BSbp1_c103927/f1p10/2980	0.674775	0.0323118	positive
dactylorhin A	i0_LQ_BSbp1_c106297/f1p0/463	0.842424	0.00445903	positive
dactylorhin A	i2_LQ_BSbp1_c12916/f1p0/2533	0.648485	0.0490426	positive
dactylorhin A	i1_HQ_BSbp1_c36769/f2p8/1506	0.721212	0.0241946	positive
dactylorhin A	i1_LQ_BSbp1_c35570/f1p16/1619	0.672727	0.0393814	positive
dactylorhin A	i1_LQ_BSbp1_c5404/f1p7/1913	0.781818	0.0116513	positive
dactylorhin A	i0_LQ_BSbp1_c72376/f1p0/659	0.648485	0.0490426	positive
dactylorhin A	i2_HQ_BSbp1_c58673/f2p2/2750	0.757576	0.0159208	positive
dactylorhin A	i2_HQ_BSbp1_c3040/f7p1/2631	0.975758	0	positive
dactylorhin A	i1_LQ_BSbp1_c5409/f1p8/1703	0.684848	0.0350915	positive
dactylorhin A	i3_HQ_BSbp1_c22370/f5p70/3256	0.672727	0.0393814	positive
dactylorhin A	i2_HQ_BSbp1_c11380/f6p1/2896	0.721212	0.0241946	positive
dactylorhin A	i1_HQ_BSbp1_c1518/f11p0/1839	0.660606	0.0440266	positive
dactylorhin A	i4_LQ_BSbp1_c9312/f1p14/4728	0.660606	0.0440266	positive
dactylorhin A	i3_LQ_BSbp1_c23607/f1p4/3571	0.660606	0.0440266	positive
dactylorhin A	i2_LQ_BSbp1_c81094/f1p3/2668	0.854545	0.00350474	positive
dactylorhin A	i2_HQ_BSbp1_c171617/f10p1/2157	0.781818	0.0116513	positive
dactylorhin A	i3_LQ_BSbp1_c45106/f1p0/3665	0.842424	0.00445903	positive
dactylorhin A	i2_LQ_BSbp1_c9646/f1p0/2923	0.660606	0.0440266	positive
dactylorhin A	i1_LQ_BSbp1_c54759/f1p5/1260	0.781818	0.0116513	positive
dactylorhin A	i2_HQ_BSbp1_c144538/f27p4/2512	0.648485	0.0490426	positive
dactylorhin A	i8_LQ_BSbp1_c70/f1p0/8506	0.890909	0.00138027	positive
dactylorhin A	i5_LQ_BSbp1_c5915/f1p0/5630	0.793939	0.00984414	positive
dactylorhin A	i0_HQ_BSbp1_c9615/f3p0/622	0.854545	0.00350474	positive
dactylorhin A	i2_LQ_BSbp1_c68958/f1p6/2508	0.818182	0.00681113	positive
dactylorhin A	i2_LQ_BSbp1_c76628/f1p1/2132	0.866667	0.00268142	positive
dactylorhin A	i3_HQ_BSbp1_c18261/f2p0/3335	0.660606	0.0440266	positive
dactylorhin A	i0_LQ_BSbp1_c65612/f1p0/839	0.842424	0.00445903	positive
dactylorhin A	i3_HQ_BSbp1_c76320/f3p0/3576	0.818182	0.00681113	positive
dactylorhin A	i1_HQ_BSbp1_c26470/f4p32/1718	0.818182	0.00681113	positive
dactylorhin A	i1_HQ_BSbp1_c25426/f2p0/1823	0.793939	0.00984414	positive
dactylorhin A	i3_HQ_BSbp1_c90103/f28p0/3717	0.769697	0.0136718	positive
dactylorhin A	i2_LQ_BSbp1_c11063/f1p0/2483	0.69697	0.0311411	positive
dactylorhin A	i2_LQ_BSbp1_c149966/f1p0/2460	0.757576	0.0159208	positive
dactylorhin A	i0_LQ_BSbp1_c71633/f1p0/771	0.709091	0.0275141	positive
dactylorhin A	i3_HQ_BSbp1_c2474/f4p0/3757	0.842424	0.00445903	positive
dactylorhin A	i2_HQ_BSbp1_c36610/f2p5/2852	0.818182	0.00681113	positive
dactylorhin A	i4_LQ_BSbp1_c10495/f1p5/4119	0.648485	0.0490426	positive
dactylorhin A	i2_HQ_BSbp1_c194853/f15p3/2543	0.660606	0.0440266	positive
dactylorhin A	i1_LQ_BSbp1_c77482/f1p0/1513	0.648485	0.0490426	positive
dactylorhin A	i2_LQ_BSbp1_c128512/f1p2/2163	0.69697	0.0311411	positive
dactylorhin A	i2_LQ_BSbp1_c38385/f1p3/2335	0.733333	0.0211665	positive
dactylorhin A	i0_LQ_BSbp1_c74674/f1p1/729	0.745455	0.0184138	positive
dactylorhin A	i2_LQ_BSbp1_c57008/f1p15/2594	0.721212	0.0241946	positive
dactylorhin A	i1_LQ_BSbp1_c26442/f1p6/1423	0.648485	0.0490426	positive
dactylorhin A	i1_LQ_BSbp1_c35830/f2p0/1533	0.648485	0.0490426	positive
dactylorhin A	i2_LQ_BSbp1_c14417/f1p11/2086	0.648485	0.0490426	positive
dactylorhin A	i1_LQ_BSbp1_c51646/f1p0/1500	0.709091	0.0275141	positive
dactylorhin A	i1_LQ_BSbp1_c25515/f1p0/1601	0.648485	0.0490426	positive
dactylorhin A	i2_LQ_BSbp1_c101977/f1p6/2274	0.721212	0.0241946	positive
dactylorhin A	i1_LQ_BSbp1_c38837/f1p0/1373	0.660606	0.0440266	positive
dactylorhin A	i2_LQ_BSbp1_c53574/f1p3/2011	0.721212	0.0241946	positive
dactylorhin A	i0_HQ_BSbp1_c1288/f3p0/547	0.648485	0.0490426	positive
dactylorhin A	i6_LQ_BSbp1_c1308/f1p0/6742	0.757576	0.0159208	positive
dactylorhin A	i1_LQ_BSbp1_c51661/f1p0/1794	0.648485	0.0490426	positive
dactylorhin A	i7_HQ_BSbp1_c154/f2p0/7756	0.680854	0.0302112	positive
dactylorhin A	i1_HQ_BSbp1_c31670/f3p0/1893	0.684848	0.0350915	positive
dactylorhin A	i0_LQ_BSbp1_c38440/f1p3/830	0.648485	0.0490426	positive
dactylorhin A	i0_LQ_BSbp1_c14580/f1p0/789	0.648485	0.0490426	positive
dactylorhin A	i1_HQ_BSbp1_c20223/f2p0/1998	0.684848	0.0350915	positive
dactylorhin A	i2_LQ_BSbp1_c83737/f1p4/2422	0.648485	0.0490426	positive
dactylorhin A	i1_HQ_BSbp1_c11035/f2p7/1291	0.721212	0.0241946	positive
dactylorhin A	i1_LQ_BSbp1_c45530/f1p0/1067	0.709091	0.0275141	positive
dactylorhin A	i1_HQ_BSbp1_c96144/f3p2/1826	0.781818	0.0116513	positive
dactylorhin A	i2_LQ_BSbp1_c56308/f1p1/2160	0.672727	0.0393814	positive
dactylorhin A	i1_LQ_BSbp1_c8030/f1p0/1984	0.69697	0.0311411	positive
dactylorhin A	i3_LQ_BSbp1_c10067/f1p3/3265	0.709091	0.0275141	positive
dactylorhin A	i1_LQ_BSbp1_c37443/f1p0/1132	0.672727	0.0393814	positive
dactylorhin A	i0_LQ_BSbp1_c5560/f1p8/672	0.672727	0.0393814	positive
dactylorhin A	i2_LQ_BSbp1_c131439/f1p10/2742	0.769697	0.0136718	positive
dactylorhin A	i3_LQ_BSbp1_c45335/f1p0/3600	0.721212	0.0241946	positive
dactylorhin A	i3_LQ_BSbp1_c58953/f1p3/3831	0.701233	0.0238505	positive
dactylorhin A	i2_HQ_BSbp1_c10067/f4p3/2590	0.660606	0.0440266	positive
dactylorhin A	i1_LQ_BSbp1_c82158/f1p0/1059	0.769697	0.0136718	positive
dactylorhin A	i1_LQ_BSbp1_c76429/f1p0/1747	0.660606	0.0440266	positive
dactylorhin A	i3_LQ_BSbp1_c66741/f1p0/3388	0.806061	0.00823557	positive
dactylorhin A	i1_HQ_BSbp1_c22932/f2p0/1998	0.660606	0.0440266	positive
dactylorhin A	i1_LQ_BSbp1_c38790/f1p0/1467	0.672727	0.0393814	positive
dactylorhin A	i3_HQ_BSbp1_c90302/f2p0/3325	0.854545	0.00350474	positive
dactylorhin A	i2_HQ_BSbp1_c2390/f11p8/2547	0.818182	0.00681113	positive
dactylorhin A	i2_HQ_BSbp1_c9703/f5p7/2708	0.757576	0.0159208	positive
dactylorhin A	i3_LQ_BSbp1_c41301/f1p2/3435	0.781818	0.0116513	positive
dactylorhin A	i1_LQ_BSbp1_c32380/f1p0/1315	0.733333	0.0211665	positive
dactylorhin A	i5_LQ_BSbp1_c5418/f1p0/5678	0.818182	0.00681113	positive
dactylorhin A	i0_HQ_BSbp1_c15353/f3p0/633	0.826752	0.00317971	positive
dactylorhin A	i2_LQ_BSbp1_c61747/f1p3/2456	0.745455	0.0184138	positive
dactylorhin A	i2_LQ_BSbp1_c41470/f1p7/2482	0.648485	0.0490426	positive
dactylorhin A	i2_HQ_BSbp1_c33776/f2p0/2236	0.684848	0.0350915	positive
dactylorhin A	i3_HQ_BSbp1_c84584/f3p6/3139	0.709091	0.0275141	positive
dactylorhin A	i2_LQ_BSbp1_c26809/f1p4/2576	0.893621	0.000491873	positive
dactylorhin A	i4_LQ_BSbp1_c25521/f1p0/4006	0.818182	0.00681113	positive
dactylorhin A	i1_HQ_BSbp1_c25356/f3p10/1745	0.781818	0.0116513	positive
dactylorhin A	i4_HQ_BSbp1_c1708/f4p0/4940	0.806061	0.00823557	positive
dactylorhin A	i1_LQ_BSbp1_c11934/f1p5/1356	0.709091	0.0275141	positive
dactylorhin A	i2_LQ_BSbp1_c134505/f1p0/2409	0.814593	0.00410613	positive
dactylorhin A	i1_LQ_BSbp1_c50759/f1p0/1583	0.757576	0.0159208	positive
dactylorhin A	i2_LQ_BSbp1_c84650/f1p2/2192	0.694089	0.0259636	positive
dactylorhin A	i1_HQ_BSbp1_c7319/f2p0/1307	0.842424	0.00445903	positive
dactylorhin A	i2_LQ_BSbp1_c42652/f1p10/2170	0.660606	0.0440266	positive
dactylorhin A	i1_HQ_BSbp1_c32077/f2p0/1396	0.660606	0.0440266	positive
dactylorhin A	i3_HQ_BSbp1_c52956/f3p0/3537	0.818182	0.00681113	positive
dactylorhin A	i4_LQ_BSbp1_c10002/f1p13/4488	0.709091	0.0275141	positive
dactylorhin A	i3_LQ_BSbp1_c37695/f1p1/3361	0.709091	0.0275141	positive
dactylorhin A	i2_HQ_BSbp1_c8375/f2p0/2318	0.660606	0.0440266	positive
dactylorhin A	i3_LQ_BSbp1_c47056/f1p1/3655	0.709091	0.0275141	positive
dactylorhin A	i2_HQ_BSbp1_c15926/f21p5/2288	0.830303	0.0055568	positive
dactylorhin A	i1_HQ_BSbp1_c48655/f3p0/1296	0.684848	0.0350915	positive
dactylorhin A	i4_LQ_BSbp1_c21154/f1p2/4286	0.793939	0.00984414	positive
dactylorhin A	i1_LQ_BSbp1_c81093/f1p0/1128	0.733333	0.0211665	positive
dactylorhin A	i0_HQ_BSbp1_c3325/f3p0/545	0.806061	0.00823557	positive
dactylorhin A	i2_LQ_BSbp1_c10411/f1p18/2284	0.745455	0.0184138	positive
dactylorhin A	i3_HQ_BSbp1_c53527/f11p3/3288	0.818182	0.00681113	positive
dactylorhin A	i3_LQ_BSbp1_c23730/f1p8/3431	0.793939	0.00984414	positive
dactylorhin A	i1_LQ_BSbp1_c69532/f1p0/1155	0.648485	0.0490426	positive
dactylorhin A	i2_HQ_BSbp1_c131788/f2p8/2645	0.648485	0.0490426	positive
dactylorhin A	i0_LQ_BSbp1_c38347/f1p0/897	0.842424	0.00445903	positive
dactylorhin A	i3_LQ_BSbp1_c13674/f1p0/3508	0.745455	0.0184138	positive
dactylorhin A	i3_HQ_BSbp1_c90242/f2p0/3526	0.842424	0.00445903	positive
dactylorhin A	i1_LQ_BSbp1_c35773/f1p4/1658	0.733333	0.0211665	positive
dactylorhin A	i3_LQ_BSbp1_c97043/f1p0/3004	0.660606	0.0440266	positive
dactylorhin A	i1_LQ_BSbp1_c8650/f1p0/1207	0.927273	0.000130162	positive
dactylorhin A	i3_LQ_BSbp1_c68433/f1p0/3347	0.648485	0.0490426	positive
dactylorhin A	i1_LQ_BSbp1_c84110/f1p2/1038	0.721212	0.0241946	positive
dactylorhin A	i2_LQ_BSbp1_c58755/f1p11/2422	0.69697	0.0311411	positive
dactylorhin A	i2_LQ_BSbp1_c157885/f1p4/2725	0.818182	0.00681113	positive
dactylorhin A	i1_LQ_BSbp1_c14692/f1p0/1031	0.648485	0.0490426	positive
dactylorhin A	i2_LQ_BSbp1_c82117/f1p2/2415	0.69697	0.0311411	positive
dactylorhin A	i4_HQ_BSbp1_c2265/f3p2/4258	0.90303	0.000880225	positive
dactylorhin A	i1_HQ_BSbp1_c31847/f3p0/1324	0.733333	0.0211665	positive
dactylorhin A	i2_LQ_BSbp1_c39073/f2p1/2164	0.806061	0.00823557	positive
dactylorhin A	i1_LQ_BSbp1_c70154/f1p0/1973	0.854545	0.00350474	positive
dactylorhin A	i0_LQ_BSbp1_c81522/f1p0/995	0.757576	0.0159208	positive
dactylorhin A	i5_LQ_BSbp1_c6320/f1p10/5476	0.793939	0.00984414	positive
dactylorhin A	i2_HQ_BSbp1_c33483/f2p10/2441	0.781818	0.0116513	positive
dactylorhin A	i2_HQ_BSbp1_c13821/f4p12/2226	0.806061	0.00823557	positive
dactylorhin A	i1_LQ_BSbp1_c38587/f1p0/1608	0.951515	0	positive
dactylorhin A	i2_LQ_BSbp1_c60396/f1p0/2502	0.684848	0.0350915	positive
dactylorhin A	i3_HQ_BSbp1_c70709/f2p0/3669	0.660606	0.0440266	positive
dactylorhin A	i1_LQ_BSbp1_c29564/f1p0/1105	0.69697	0.0311411	positive
dactylorhin A	i3_LQ_BSbp1_c2689/f1p0/3447	0.648485	0.0490426	positive
dactylorhin A	i1_LQ_BSbp1_c74596/f1p0/1362	0.818182	0.00681113	positive
dactylorhin A	i3_LQ_BSbp1_c92858/f1p4/3724	0.648485	0.0490426	positive
dactylorhin A	i2_LQ_BSbp1_c30782/f1p5/2991	0.790277	0.00651422	positive
dactylorhin A	i0_HQ_BSbp1_c158261/f2p7/666	0.757576	0.0159208	positive
dactylorhin A	i0_LQ_BSbp1_c9677/f1p5/873	0.648485	0.0490426	positive
dactylorhin A	i3_LQ_BSbp1_c2910/f2p5/3166	0.769697	0.0136718	positive
dactylorhin A	i3_HQ_BSbp1_c54385/f12p0/3282	0.648485	0.0490426	positive
dactylorhin A	i2_LQ_BSbp1_c176531/f1p10/2450	0.769697	0.0136718	positive
dactylorhin A	i2_LQ_BSbp1_c185211/f1p2/2174	0.69697	0.0311411	positive
dactylorhin A	i2_LQ_BSbp1_c6109/f1p2/2179	0.709091	0.0275141	positive
dactylorhin A	i3_LQ_BSbp1_c68148/f1p1/3310	0.745455	0.0184138	positive
dactylorhin A	i2_LQ_BSbp1_c103450/f1p0/2349	0.854545	0.00350474	positive
dactylorhin A	i1_LQ_BSbp1_c39679/f1p0/1364	0.709091	0.0275141	positive
dactylorhin A	i2_LQ_BSbp1_c55001/f2p0/2652	0.733333	0.0211665	positive
dactylorhin A	i2_HQ_BSbp1_c75345/f2p10/2651	0.660606	0.0440266	positive
dactylorhin A	i3_HQ_BSbp1_c90188/f19p5/3334	0.769697	0.0136718	positive
dactylorhin A	i2_LQ_BSbp1_c143779/f1p8/2065	0.668696	0.0345095	positive
dactylorhin A	i4_LQ_BSbp1_c3563/f1p0/4209	0.757576	0.0159208	positive
dactylorhin A	i5_LQ_BSbp1_c3298/f1p9/5411	0.745455	0.0184138	positive
dactylorhin A	i0_LQ_BSbp1_c75330/f1p0/582	0.733333	0.0211665	positive
dactylorhin A	i3_LQ_BSbp1_c64364/f1p0/3691	0.830303	0.0055568	positive
dactylorhin A	i2_LQ_BSbp1_c157331/f1p1/2384	0.648485	0.0490426	positive
dactylorhin A	i2_LQ_BSbp1_c108320/f1p0/2770	0.721212	0.0241946	positive
dactylorhin A	i4_HQ_BSbp1_c2338/f2p20/5011	0.769697	0.0136718	positive
dactylorhin A	i2_LQ_BSbp1_c77142/f1p12/2790	0.878788	0.00197706	positive
dactylorhin A	i4_LQ_BSbp1_c19814/f1p39/4456	0.69697	0.0311411	positive
dactylorhin A	i3_HQ_BSbp1_c90511/f15p0/3093	0.769697	0.0136718	positive
dactylorhin A	i0_LQ_BSbp1_c202494/f1p0/801	0.684848	0.0350915	positive
dactylorhin A	i0_LQ_BSbp1_c15795/f1p0/979	0.747724	0.0128997	positive
dactylorhin A	i1_HQ_BSbp1_c3213/f3p1/1528	0.842424	0.00445903	positive
dactylorhin A	i2_LQ_BSbp1_c11529/f1p6/3168	0.69697	0.0311411	positive
dactylorhin A	i2_HQ_BSbp1_c18372/f2p2/2375	0.818182	0.00681113	positive
dactylorhin A	i1_LQ_BSbp1_c7612/f1p0/1885	0.631949	0.0499751	positive
dactylorhin A	i2_LQ_BSbp1_c182626/f1p1/2753	0.721212	0.0241946	positive
dactylorhin A	i1_LQ_BSbp1_c72286/f1p0/1593	0.660606	0.0440266	positive
dactylorhin A	i3_LQ_BSbp1_c24574/f1p0/3547	0.757576	0.0159208	positive
dactylorhin A	i2_LQ_BSbp1_c154737/f1p11/2338	0.733333	0.0211665	positive
dactylorhin A	i7_LQ_BSbp1_c1063/f1p0/7480	0.69697	0.0311411	positive
dactylorhin A	i2_LQ_BSbp1_c9582/f1p6/2711	0.854545	0.00350474	positive
dactylorhin A	i0_LQ_BSbp1_c15556/f1p21/867	0.69697	0.0311411	positive
dactylorhin A	i2_LQ_BSbp1_c184044/f1p4/2056	0.660606	0.0440266	positive
dactylorhin A	i1_HQ_BSbp1_c88264/f2p4/1947	0.684848	0.0350915	positive
dactylorhin A	i1_LQ_BSbp1_c72903/f1p0/1916	0.854545	0.00350474	positive
dactylorhin A	i3_LQ_BSbp1_c42959/f1p0/3192	0.637812	0.0472475	positive
dactylorhin A	i1_LQ_BSbp1_c68337/f1p0/1595	0.648485	0.0490426	positive
dactylorhin A	i1_LQ_BSbp1_c24706/f1p5/1605	0.660606	0.0440266	positive
dactylorhin A	i1_LQ_BSbp1_c74396/f1p0/1960	0.709091	0.0275141	positive
dactylorhin A	i4_HQ_BSbp1_c1504/f8p0/4389	0.745455	0.0184138	positive
dactylorhin A	i3_LQ_BSbp1_c44867/f1p0/3293	0.672727	0.0393814	positive
dactylorhin A	i1_LQ_BSbp1_c40052/f1p1/1904	0.721212	0.0241946	positive
dactylorhin A	i0_LQ_BSbp1_c70662/f1p0/745	0.684848	0.0350915	positive
dactylorhin A	i2_LQ_BSbp1_c3583/f1p3/2600	0.717329	0.0195283	positive
dactylorhin A	i2_HQ_BSbp1_c194851/f26p4/2880	0.709091	0.0275141	positive
dactylorhin A	i1_HQ_BSbp1_c17233/f5p0/1773	0.806061	0.00823557	positive
dactylorhin A	i3_LQ_BSbp1_c41076/f1p0/3550	0.638301	0.0470245	positive
dactylorhin A	i1_LQ_BSbp1_c18748/f1p3/1522	0.745455	0.0184138	positive
dactylorhin A	i4_LQ_BSbp1_c5536/f1p0/4707	0.69697	0.0311411	positive
dactylorhin A	i8_LQ_BSbp1_c109/f1p4/8949	0.745455	0.0184138	positive
dactylorhin A	i1_LQ_BSbp1_c40491/f1p0/1138	0.793939	0.00984414	positive
dactylorhin A	i1_HQ_BSbp1_c1258/f9p0/1726	0.781818	0.0116513	positive
dactylorhin A	i1_LQ_BSbp1_c14867/f1p25/1064	0.733333	0.0211665	positive
dactylorhin A	i3_LQ_BSbp1_c30693/f1p0/3002	0.769697	0.0136718	positive
dactylorhin A	i2_LQ_BSbp1_c66988/f1p3/2047	0.842424	0.00445903	positive
dactylorhin A	i1_HQ_BSbp1_c42884/f2p0/1210	0.660606	0.0440266	positive
dactylorhin A	i1_LQ_BSbp1_c23160/f1p0/1888	0.640043	0.0462359	positive
dactylorhin A	i2_HQ_BSbp1_c39151/f3p0/2784	0.648485	0.0490426	positive
dactylorhin A	i2_LQ_BSbp1_c150638/f1p2/2814	0.90303	0.000880225	positive
dactylorhin A	i4_LQ_BSbp1_c15889/f1p0/4027	0.69697	0.0311411	positive
dactylorhin A	i3_LQ_BSbp1_c2797/f1p0/3814	0.759882	0.010758	positive
dactylorhin A	i2_HQ_BSbp1_c187406/f3p17/2067	0.866667	0.00268142	positive
dactylorhin A	i5_LQ_BSbp1_c2387/f1p10/5211	0.769697	0.0136718	positive
dactylorhin A	i3_HQ_BSbp1_c9026/f2p0/3558	0.890909	0.00138027	positive
dactylorhin A	i1_LQ_BSbp1_c34268/f1p21/1772	0.721212	0.0241946	positive
dactylorhin A	i2_LQ_BSbp1_c67879/f1p4/1943	0.769697	0.0136718	positive
dactylorhin A	i2_HQ_BSbp1_c59806/f2p21/2193	0.709091	0.0275141	positive
dactylorhin A	i3_LQ_BSbp1_c28592/f1p0/3573	0.866667	0.00268142	positive
dactylorhin A	i2_LQ_BSbp1_c4946/f1p0/2635	0.648485	0.0490426	positive
dactylorhin A	i2_HQ_BSbp1_c119664/f4p4/2111	0.757576	0.0159208	positive
dactylorhin A	i1_LQ_BSbp1_c33111/f1p0/1801	0.793939	0.00984414	positive
dactylorhin A	i1_LQ_BSbp1_c13301/f1p0/1913	0.781818	0.0116513	positive
dactylorhin A	i1_HQ_BSbp1_c2851/f4p0/1353	0.660606	0.0440266	positive
dactylorhin A	i2_LQ_BSbp1_c9047/f1p5/2351	0.791471	0.00637708	positive
dactylorhin A	i1_LQ_BSbp1_c4149/f1p0/1674	0.741645	0.0140752	positive
dactylorhin A	i3_LQ_BSbp1_c45844/f1p0/3458	0.854545	0.00350474	positive
dactylorhin A	i1_HQ_BSbp1_c17357/f6p0/1724	0.769697	0.0136718	positive
dactylorhin A	i1_LQ_BSbp1_c14320/f1p2/1113	0.648485	0.0490426	positive
dactylorhin A	i5_LQ_BSbp1_c914/f2p0/5284	0.793939	0.00984414	positive
dactylorhin A	i2_LQ_BSbp1_c35647/f1p5/2277	0.684848	0.0350915	positive
dactylorhin A	i3_LQ_BSbp1_c28319/f1p0/3304	0.842424	0.00445903	positive
dactylorhin A	i2_LQ_BSbp1_c210624/f1p2/2057	0.890909	0.00138027	positive
dactylorhin A	i0_LQ_BSbp1_c75582/f1p0/740	0.769697	0.0136718	positive
dactylorhin A	i2_LQ_BSbp1_c79975/f1p17/2255	0.69697	0.0311411	positive
dactylorhin A	i2_LQ_BSbp1_c131675/f1p1/2142	0.709091	0.0275141	positive
dactylorhin A	i5_LQ_BSbp1_c4232/f1p10/5222	0.660606	0.0440266	positive
dactylorhin A	i3_LQ_BSbp1_c43584/f1p10/3416	0.648485	0.0490426	positive
dactylorhin A	i1_LQ_BSbp1_c56849/f1p36/1927	0.757576	0.0159208	positive
dactylorhin A	i2_HQ_BSbp1_c119977/f18p4/2092	0.745455	0.0184138	positive
dactylorhin A	i1_LQ_BSbp1_c15079/f1p0/1051	0.648485	0.0490426	positive
dactylorhin A	i3_HQ_BSbp1_c4323/f5p0/3249	0.672727	0.0393814	positive
dactylorhin A	i3_LQ_BSbp1_c79236/f1p0/3618	0.733333	0.0211665	positive
dactylorhin A	i0_HQ_BSbp1_c15862/f2p0/754	0.745455	0.0184138	positive
dactylorhin A	i3_LQ_BSbp1_c39110/f1p0/3711	0.863226	0.00129381	positive
dactylorhin A	i2_HQ_BSbp1_c26265/f2p8/2621	0.660606	0.0440266	positive
dactylorhin A	i3_LQ_BSbp1_c61904/f1p4/3389	0.684848	0.0350915	positive
dactylorhin A	i1_LQ_BSbp1_c75544/f1p35/1694	0.648485	0.0490426	positive
dactylorhin A	i2_LQ_BSbp1_c109847/f1p0/2147	0.721212	0.0241946	positive
dactylorhin A	i1_HQ_BSbp1_c34497/f2p0/1208	0.757576	0.0159208	positive
dactylorhin A	i1_LQ_BSbp1_c74713/f1p5/1910	0.757576	0.0159208	positive
dactylorhin A	i2_HQ_BSbp1_c1292/f36p10/2397	0.721212	0.0241946	positive
dactylorhin A	i3_LQ_BSbp1_c3120/f1p0/3142	0.769697	0.0136718	positive
dactylorhin A	i3_HQ_BSbp1_c75268/f15p3/3401	0.648485	0.0490426	positive
dactylorhin A	i2_LQ_BSbp1_c67553/f1p0/2013	0.672727	0.0393814	positive
dactylorhin A	i1_HQ_BSbp1_c86438/f17p0/1914	0.781818	0.0116513	positive
dactylorhin A	i2_HQ_BSbp1_c22101/f2p4/2429	0.69697	0.0311411	positive
dactylorhin A	i1_LQ_BSbp1_c3117/f1p0/1646	0.769697	0.0136718	positive
dactylorhin A	i0_LQ_BSbp1_c3883/f1p0/621	0.648485	0.0490426	positive
dactylorhin A	i3_LQ_BSbp1_c65047/f1p0/3253	0.733333	0.0211665	positive
dactylorhin A	i4_LQ_BSbp1_c6165/f1p0/4928	0.890909	0.00138027	positive
dactylorhin A	i2_HQ_BSbp1_c172310/f6p7/2035	0.878788	0.00197706	positive
dactylorhin A	i2_HQ_BSbp1_c1957/f15p7/2285	0.818182	0.00681113	positive
dactylorhin A	i1_HQ_BSbp1_c67977/f2p0/1531	0.684848	0.0350915	positive
dactylorhin A	i3_HQ_BSbp1_c54410/f2p0/3083	0.745455	0.0184138	positive
dactylorhin A	i3_LQ_BSbp1_c3057/f1p0/3857	0.721212	0.0241946	positive
dactylorhin A	i1_HQ_BSbp1_c47220/f3p7/1844	0.648485	0.0490426	positive
dactylorhin A	i1_LQ_BSbp1_c11768/f1p5/1958	0.691764	0.0266782	positive
dactylorhin A	i1_HQ_BSbp1_c41085/f3p14/1385	0.721212	0.0241946	positive
dactylorhin A	i0_HQ_BSbp1_c1369/f6p0/752	0.721212	0.0241946	positive
dactylorhin A	i0_HQ_BSbp1_c3317/f11p0/520	0.721212	0.0241946	positive
dactylorhin A	i1_HQ_BSbp1_c55641/f2p3/1877	0.660606	0.0440266	positive
dactylorhin A	i3_LQ_BSbp1_c23283/f1p0/3169	0.745455	0.0184138	positive
dactylorhin A	i2_LQ_BSbp1_c78595/f1p13/2692	0.638301	0.0470245	positive
dactylorhin A	i0_LQ_BSbp1_c60230/f1p0/883	0.793939	0.00984414	positive
dactylorhin A	i4_LQ_BSbp1_c10926/f1p18/4328	0.818182	0.00681113	positive
dactylorhin A	i2_LQ_BSbp1_c22707/f1p11/2876	0.769697	0.0136718	positive
dactylorhin A	i3_LQ_BSbp1_c41482/f1p10/3248	0.684848	0.0350915	positive
dactylorhin A	i2_LQ_BSbp1_c108568/f3p1/2746	0.733333	0.0211665	positive
dactylorhin A	i2_HQ_BSbp1_c120225/f3p3/2374	0.769697	0.0136718	positive
dactylorhin A	i0_HQ_BSbp1_c38029/f4p14/885	0.69697	0.0311411	positive
dactylorhin A	i0_LQ_BSbp1_c28581/f1p0/973	0.790277	0.00651422	positive
dactylorhin A	i1_LQ_BSbp1_c12227/f1p0/1578	0.721212	0.0241946	positive
dactylorhin A	i1_LQ_BSbp1_c68280/f1p3/1315	0.684848	0.0350915	positive
dactylorhin A	i1_LQ_BSbp1_c69239/f1p0/1814	0.721212	0.0241946	positive
dactylorhin A	i3_HQ_BSbp1_c36851/f2p0/3260	0.721212	0.0241946	positive
dactylorhin A	i1_LQ_BSbp1_c84211/f1p0/1018	0.648485	0.0490426	positive
dactylorhin A	i1_HQ_BSbp1_c96381/f4p0/1499	0.745455	0.0184138	positive
dactylorhin A	i2_LQ_BSbp1_c99800/f1p2/2596	0.745455	0.0184138	positive
dactylorhin A	i3_HQ_BSbp1_c3215/f2p4/3731	0.890909	0.00138027	positive
dactylorhin A	i0_HQ_BSbp1_c1091/f19p0/681	0.69697	0.0311411	positive
dactylorhin A	i1_LQ_BSbp1_c53285/f1p163/1943	0.660606	0.0440266	positive
dactylorhin A	i2_HQ_BSbp1_c158327/f2p4/2536	0.793939	0.00984414	positive
dactylorhin A	i3_LQ_BSbp1_c36809/f1p0/3710	0.723408	0.0180477	positive
dactylorhin A	i2_LQ_BSbp1_c142972/f1p10/2033	0.684848	0.0350915	positive
dactylorhin A	i2_LQ_BSbp1_c202457/f1p2/2385	0.769697	0.0136718	positive
dactylorhin A	i2_LQ_BSbp1_c135225/f1p1/2114	0.721212	0.0241946	positive
dactylorhin A	i1_LQ_BSbp1_c104358/f1p1/1017	0.721212	0.0241946	positive
dactylorhin A	i1_HQ_BSbp1_c24827/f3p1/1810	0.842424	0.00445903	positive
dactylorhin A	i4_LQ_BSbp1_c13590/f1p0/4282	0.731607	0.0161765	positive
dactylorhin A	i1_LQ_BSbp1_c24739/f1p0/1737	0.672727	0.0393814	positive
dactylorhin A	i2_LQ_BSbp1_c134725/f1p6/2941	0.648485	0.0490426	positive
dactylorhin A	i1_LQ_BSbp1_c24834/f1p15/1881	0.672727	0.0393814	positive
dactylorhin A	i3_LQ_BSbp1_c37723/f1p9/3110	0.69697	0.0311411	positive
dactylorhin A	i3_LQ_BSbp1_c19096/f1p1/3987	0.693012	0.0262929	positive
dactylorhin A	i1_LQ_BSbp1_c75583/f1p88/1207	0.769697	0.0136718	positive
dactylorhin A	i3_LQ_BSbp1_c66080/f1p0/3698	0.854545	0.00350474	positive
dactylorhin A	i2_LQ_BSbp1_c82405/f1p5/2318	0.769126	0.00930684	positive
dactylorhin A	i1_LQ_BSbp1_c72054/f1p0/1841	0.69697	0.0311411	positive
dactylorhin A	i4_LQ_BSbp1_c22821/f1p0/4032	0.781818	0.0116513	positive
dactylorhin A	i2_LQ_BSbp1_c156493/f1p2/2287	0.709091	0.0275141	positive
dactylorhin A	i4_LQ_BSbp1_c4987/f1p6/4094	0.793939	0.00984414	positive
dactylorhin A	i2_LQ_BSbp1_c102547/f1p2/2709	0.733333	0.0211665	positive
dactylorhin A	i1_HQ_BSbp1_c25624/f3p9/1553	0.721212	0.0241946	positive
dactylorhin A	i0_HQ_BSbp1_c8747/f2p14/624	0.648485	0.0490426	positive
dactylorhin A	i0_LQ_BSbp1_c66320/f1p0/631	0.793939	0.00984414	positive
dactylorhin A	i2_LQ_BSbp1_c7548/f1p0/2092	0.793939	0.00984414	positive
dactylorhin A	i2_LQ_BSbp1_c84070/f1p3/2090	0.757576	0.0159208	positive
dactylorhin A	i2_LQ_BSbp1_c182343/f1p0/2963	0.802435	0.00521146	positive
dactylorhin A	i2_HQ_BSbp1_c186900/f2p2/2326	0.69697	0.0311411	positive
dactylorhin A	i2_LQ_BSbp1_c157396/f1p0/2116	0.69697	0.0311411	positive
dactylorhin A	i2_LQ_BSbp1_c180854/f1p9/3108	0.684848	0.0350915	positive
dactylorhin A	i1_HQ_BSbp1_c5686/f4p10/1740	0.69697	0.0311411	positive
dactylorhin A	i0_LQ_BSbp1_c15507/f1p0/654	0.757576	0.0159208	positive
dactylorhin A	i2_LQ_BSbp1_c18996/f1p0/2752	0.890909	0.00138027	positive
dactylorhin A	i7_LQ_BSbp1_c535/f1p15/7144	0.796356	0.005837	positive
dactylorhin A	i3_LQ_BSbp1_c42889/f1p1/3710	0.693012	0.0262929	positive
dactylorhin A	i0_LQ_BSbp1_c40749/f1p0/961	0.672727	0.0393814	positive
dactylorhin A	i1_LQ_BSbp1_c72443/f1p0/1531	0.660606	0.0440266	positive
dactylorhin A	i1_LQ_BSbp1_c89999/f1p0/1664	0.672727	0.0393814	positive
dactylorhin A	i2_HQ_BSbp1_c18084/f2p0/3001	0.672727	0.0393814	positive
dactylorhin A	i2_LQ_BSbp1_c101807/f1p1/2867	0.69697	0.0311411	positive
dactylorhin A	i0_HQ_BSbp1_c3843/f2p0/952	0.806061	0.00823557	positive
dactylorhin A	i2_LQ_BSbp1_c183233/f1p4/2159	0.769126	0.00930684	positive
dactylorhin A	i2_LQ_BSbp1_c60836/f1p0/2851	0.915152	0.000466722	positive
dactylorhin A	i3_HQ_BSbp1_c878/f23p0/3225	0.733333	0.0211665	positive
dactylorhin A	i1_LQ_BSbp1_c3997/f1p11/1537	0.684848	0.0350915	positive
dactylorhin A	i1_LQ_BSbp1_c29414/f1p0/1112	0.733333	0.0211665	positive
dactylorhin A	i0_LQ_BSbp1_c73080/f1p0/784	0.890909	0.00138027	positive
dactylorhin A	i0_LQ_BSbp1_c14812/f1p0/881	0.684848	0.0350915	positive
dactylorhin A	i2_HQ_BSbp1_c155387/f2p2/2646	0.69697	0.0311411	positive
dactylorhin A	i6_LQ_BSbp1_c2951/f1p12/6063	0.733333	0.0211665	positive
dactylorhin A	i0_LQ_BSbp1_c1886/f1p0/515	0.818182	0.00681113	positive
dactylorhin A	i0_LQ_BSbp1_c4596/f4p0/910	0.769697	0.0136718	positive
dactylorhin A	i1_LQ_BSbp1_c40305/f1p0/1994	0.69697	0.0311411	positive
dactylorhin A	i1_HQ_BSbp1_c32130/f3p0/1992	0.769697	0.0136718	positive
dactylorhin A	i2_LQ_BSbp1_c113429/f1p1/2041	0.69697	0.0311411	positive
dactylorhin A	i2_LQ_BSbp1_c125000/f1p10/2329	0.672727	0.0393814	positive
dactylorhin A	i2_LQ_BSbp1_c166938/f1p1/2018	0.709091	0.0275141	positive
dactylorhin A	i1_LQ_BSbp1_c73690/f1p0/1747	0.709091	0.0275141	positive
dactylorhin A	i2_HQ_BSbp1_c172353/f4p10/2058	0.733333	0.0211665	positive
dactylorhin A	i3_LQ_BSbp1_c57938/f1p0/3173	0.851068	0.00179113	positive
dactylorhin A	i3_LQ_BSbp1_c40358/f1p0/3502	0.866667	0.00268142	positive
dactylorhin A	i3_HQ_BSbp1_c20265/f2p13/3574	0.64422	0.0443814	positive
dactylorhin A	i1_HQ_BSbp1_c22232/f2p0/1275	0.648485	0.0490426	positive
dactylorhin A	i1_LQ_BSbp1_c43755/f1p0/1056	0.660606	0.0440266	positive
dactylorhin A	i5_LQ_BSbp1_c4846/f1p0/5099	0.757576	0.0159208	positive
dactylorhin A	i2_LQ_BSbp1_c3669/f1p4/2603	0.869305	0.00108699	positive
dactylorhin A	i2_HQ_BSbp1_c144575/f3p4/2117	0.781818	0.0116513	positive
dactylorhin A	i7_LQ_BSbp1_c720/f1p0/7661	0.796356	0.005837	positive
dactylorhin A	i2_HQ_BSbp1_c194881/f5p0/2523	0.854545	0.00350474	positive
dactylorhin A	i5_HQ_BSbp1_c916/f2p0/5419	0.745455	0.0184138	positive
dactylorhin A	i2_LQ_BSbp1_c40759/f1p4/2589	0.781818	0.0116513	positive
dactylorhin A	i3_HQ_BSbp1_c85732/f2p0/3072	0.660606	0.0440266	positive
dactylorhin A	i1_HQ_BSbp1_c20090/f2p5/1484	0.660606	0.0440266	positive
dactylorhin A	i2_LQ_BSbp1_c125428/f1p16/2567	0.648485	0.0490426	positive
dactylorhin A	i3_LQ_BSbp1_c25059/f1p0/3490	0.69697	0.0311411	positive
dactylorhin A	i4_LQ_BSbp1_c10713/f1p0/4727	0.648485	0.0490426	positive
dactylorhin A	i1_HQ_BSbp1_c16590/f7p0/1611	0.733333	0.0211665	positive
dactylorhin A	i2_LQ_BSbp1_c36077/f1p3/2466	0.745455	0.0184138	positive
dactylorhin A	i2_LQ_BSbp1_c100901/f1p23/2176	0.806061	0.00823557	positive
dactylorhin A	i3_HQ_BSbp1_c57399/f2p1/3769	0.660606	0.0440266	positive
dactylorhin A	i1_LQ_BSbp1_c19675/f1p0/1815	0.769697	0.0136718	positive
dactylorhin A	i1_LQ_BSbp1_c52949/f1p0/1888	0.660606	0.0440266	positive
dactylorhin A	i2_LQ_BSbp1_c134962/f1p2/2127	0.842424	0.00445903	positive
dactylorhin A	i1_LQ_BSbp1_c6670/f7p3/1348	0.842424	0.00445903	positive
dactylorhin A	i2_HQ_BSbp1_c5701/f9p0/2536	0.826752	0.00317971	positive
dactylorhin A	i3_LQ_BSbp1_c20717/f1p0/3390	0.721212	0.0241946	positive
dactylorhin A	i3_LQ_BSbp1_c79739/f1p0/3665	0.818182	0.00681113	positive
dactylorhin A	i2_HQ_BSbp1_c10336/f5p18/2797	0.806061	0.00823557	positive
dactylorhin A	i2_HQ_BSbp1_c9419/f20p4/2765	0.769697	0.0136718	positive
dactylorhin A	i1_LQ_BSbp1_c37182/f1p0/1479	0.660606	0.0440266	positive
dactylorhin A	i3_LQ_BSbp1_c40502/f1p53/3616	0.672727	0.0393814	positive
dactylorhin A	i1_LQ_BSbp1_c8935/f1p1/1757	0.648485	0.0490426	positive
dactylorhin A	i2_LQ_BSbp1_c175953/f1p1/2135	0.769697	0.0136718	positive
dactylorhin A	i2_LQ_BSbp1_c15309/f1p12/1977	0.818182	0.00681113	positive
dactylorhin A	i1_LQ_BSbp1_c33167/f1p0/1604	0.808514	0.00463528	positive
dactylorhin A	i5_LQ_BSbp1_c2726/f1p2/6000	0.709091	0.0275141	positive
dactylorhin A	i2_LQ_BSbp1_c81728/f1p0/2198	0.69697	0.0311411	positive
dactylorhin A	i1_LQ_BSbp1_c84232/f1p0/1096	0.781818	0.0116513	positive
dactylorhin A	i1_LQ_BSbp1_c4430/f1p9/1276	0.709091	0.0275141	positive
dactylorhin A	i4_LQ_BSbp1_c2412/f1p7/4185	0.90303	0.000880225	positive
dactylorhin A	i2_LQ_BSbp1_c160283/f1p10/2369	0.757576	0.0159208	positive
dactylorhin A	i0_HQ_BSbp1_c1687/f4p8/785	0.660606	0.0440266	positive
dactylorhin A	i3_LQ_BSbp1_c81738/f1p0/3224	0.684848	0.0350915	positive
dactylorhin A	i3_LQ_BSbp1_c45542/f1p0/3304	0.69697	0.0311411	positive
dactylorhin A	i2_HQ_BSbp1_c3500/f4p6/2347	0.733333	0.0211665	positive
dactylorhin A	i2_LQ_BSbp1_c182169/f1p1/2747	0.660606	0.0440266	positive
dactylorhin A	i2_LQ_BSbp1_c36494/f1p4/2944	0.721212	0.0241946	positive
dactylorhin A	i1_LQ_BSbp1_c21300/f1p4/1164	0.866667	0.00268142	positive
dactylorhin A	i2_LQ_BSbp1_c105143/f1p6/2226	0.681583	0.0299658	positive
dactylorhin A	i2_LQ_BSbp1_c154431/f1p0/2344	0.842424	0.00445903	positive
dactylorhin A	i2_LQ_BSbp1_c154079/f1p0/2433	0.684848	0.0350915	positive
dactylorhin A	i1_LQ_BSbp1_c34800/f1p5/1232	0.648485	0.0490426	positive
dactylorhin A	i2_HQ_BSbp1_c146422/f3p2/2175	0.721212	0.0241946	positive
dactylorhin A	i1_HQ_BSbp1_c2170/f4p0/1226	0.672727	0.0393814	positive
dactylorhin A	i2_LQ_BSbp1_c15383/f1p2/1957	0.878788	0.00197706	positive
dactylorhin A	i0_LQ_BSbp1_c13307/f1p0/671	0.648485	0.0490426	positive
dactylorhin A	i4_HQ_BSbp1_c17696/f10p2/4524	0.842424	0.00445903	positive
dactylorhin A	i3_LQ_BSbp1_c63766/f1p0/3530	0.705575	0.0226256	positive
dactylorhin A	i2_HQ_BSbp1_c19154/f2p6/2298	0.660606	0.0440266	positive
dactylorhin A	i2_LQ_BSbp1_c184714/f1p18/2110	0.660606	0.0440266	positive
dactylorhin A	i3_LQ_BSbp1_c80222/f1p0/3631	0.869305	0.00108699	positive
dactylorhin A	i2_HQ_BSbp1_c2383/f14p2/2416	0.757576	0.0159208	positive
dactylorhin A	i1_HQ_BSbp1_c73411/f2p0/1735	0.672727	0.0393814	positive
dactylorhin A	i1_LQ_BSbp1_c54861/f1p2/1596	0.69697	0.0311411	positive
dactylorhin A	i2_LQ_BSbp1_c53099/f1p7/2937	0.672727	0.0393814	positive
dactylorhin A	i1_LQ_BSbp1_c33626/f1p0/1351	0.721212	0.0241946	positive
dactylorhin A	i1_LQ_BSbp1_c21880/f1p4/1820	0.684848	0.0350915	positive
dactylorhin A	i3_LQ_BSbp1_c79945/f1p1/3770	0.806061	0.00823557	positive
dactylorhin A	i2_HQ_BSbp1_c187615/f2p4/2035	0.672727	0.0393814	positive
dactylorhin A	i2_HQ_BSbp1_c38904/f2p4/2766	0.672727	0.0393814	positive
dactylorhin A	i1_LQ_BSbp1_c90179/f1p0/1826	0.793939	0.00984414	positive
dactylorhin A	i3_HQ_BSbp1_c17633/f4p4/3879	0.830303	0.0055568	positive
dactylorhin A	i1_LQ_BSbp1_c75259/f1p0/1485	0.733333	0.0211665	positive
dactylorhin A	i2_HQ_BSbp1_c137872/f2p0/2039	0.818182	0.00681113	positive
dactylorhin A	i1_LQ_BSbp1_c74384/f1p0/1521	0.721212	0.0241946	positive
dactylorhin A	i2_LQ_BSbp1_c75732/f1p12/2915	0.684848	0.0350915	positive
dactylorhin A	i1_HQ_BSbp1_c1976/f2p0/1568	0.69697	0.0311411	positive
dactylorhin A	i1_LQ_BSbp1_c6294/f2p3/1595	0.769697	0.0136718	positive
dactylorhin A	i4_HQ_BSbp1_c4426/f2p0/4126	0.660606	0.0440266	positive
dactylorhin A	i2_LQ_BSbp1_c10723/f1p13/2311	0.745455	0.0184138	positive
dactylorhin A	i2_HQ_BSbp1_c65445/f2p1/2103	0.69697	0.0311411	positive
dactylorhin A	i2_LQ_BSbp1_c78754/f1p0/2415	0.830303	0.0055568	positive
dactylorhin A	i2_HQ_BSbp1_c82871/f2p6/2373	0.842424	0.00445903	positive
dactylorhin A	i2_LQ_BSbp1_c126235/f1p0/2253	0.793939	0.00984414	positive
dactylorhin A	i2_HQ_BSbp1_c1269/f32p9/2726	0.757576	0.0159208	positive
dactylorhin A	i0_LQ_BSbp1_c4560/f1p0/740	0.793939	0.00984414	positive
dactylorhin A	i2_LQ_BSbp1_c163604/f1p4/2261	0.733333	0.0211665	positive
dactylorhin A	i2_LQ_BSbp1_c10911/f2p3/2374	0.781818	0.0116513	positive
dactylorhin A	i1_LQ_BSbp1_c24584/f1p7/1534	0.684848	0.0350915	positive
dactylorhin A	i0_LQ_BSbp1_c29146/f1p0/586	0.69697	0.0311411	positive
dactylorhin A	i0_LQ_BSbp1_c10749/f1p0/956	0.754658	0.0116449	positive
dactylorhin A	i3_LQ_BSbp1_c4797/f1p0/3715	0.878788	0.00197706	positive
dactylorhin A	i3_HQ_BSbp1_c25145/f2p1/3763	0.890909	0.00138027	positive
dactylorhin A	i0_HQ_BSbp1_c23345/f3p0/649	0.915152	0.000466722	positive
dactylorhin A	i2_LQ_BSbp1_c75211/f1p7/2544	0.757576	0.0159208	positive
dactylorhin A	i2_HQ_BSbp1_c60205/f2p3/2473	0.648485	0.0490426	positive
dactylorhin A	i0_LQ_BSbp1_c112771/f1p0/857	0.769697	0.0136718	positive
dactylorhin A	i0_LQ_BSbp1_c63230/f1p0/750	0.769697	0.0136718	positive
dactylorhin A	i1_HQ_BSbp1_c57368/f2p0/1725	0.709091	0.0275141	positive
dactylorhin A	i1_HQ_BSbp1_c96568/f42p0/1843	0.793939	0.00984414	positive
dactylorhin A	i1_LQ_BSbp1_c23416/f1p0/1473	0.648485	0.0490426	positive
dactylorhin A	i1_HQ_BSbp1_c6057/f3p19/1647	0.915152	0.000466722	positive
dactylorhin A	i3_LQ_BSbp1_c45369/f1p0/3725	0.648485	0.0490426	positive
dactylorhin A	i2_LQ_BSbp1_c140906/f1p2/2020	0.709091	0.0275141	positive
dactylorhin A	i2_LQ_BSbp1_c25943/f1p2/2278	0.660606	0.0440266	positive
dactylorhin A	i1_LQ_BSbp1_c35779/f1p0/1219	0.660606	0.0440266	positive
dactylorhin A	i3_HQ_BSbp1_c90225/f66p0/3448	0.709091	0.0275141	positive
dactylorhin A	i1_LQ_BSbp1_c50631/f1p0/1870	0.672727	0.0393814	positive
dactylorhin A	i0_LQ_BSbp1_c38397/f1p0/709	0.769697	0.0136718	positive
dactylorhin A	i2_HQ_BSbp1_c170073/f4p1/2781	0.684848	0.0350915	positive
dactylorhin A	i3_LQ_BSbp1_c37335/f1p10/3564	0.69697	0.0311411	positive
dactylorhin A	i2_LQ_BSbp1_c125793/f1p1/2531	0.709091	0.0275141	positive
dactylorhin A	i2_LQ_BSbp1_c105778/f1p1/2213	0.901908	0.00035929	positive
dactylorhin A	i2_LQ_BSbp1_c127337/f1p0/2105	0.757576	0.0159208	positive
dactylorhin A	i1_LQ_BSbp1_c52565/f1p0/1505	0.709091	0.0275141	positive
dactylorhin A	i1_LQ_BSbp1_c17446/f1p0/1329	0.830303	0.0055568	positive
dactylorhin A	i2_LQ_BSbp1_c5514/f1p8/2375	0.660606	0.0440266	positive
dactylorhin A	i3_LQ_BSbp1_c22240/f1p0/3247	0.769697	0.0136718	positive
dactylorhin A	i4_LQ_BSbp1_c11097/f1p81/4808	0.83891	0.00241399	positive
dactylorhin A	i1_LQ_BSbp1_c71332/f1p0/1219	0.660606	0.0440266	positive
dactylorhin A	i2_LQ_BSbp1_c18174/f1p14/2416	0.709091	0.0275141	positive
dactylorhin A	i1_HQ_BSbp1_c46735/f31p0/1843	0.757576	0.0159208	positive
dactylorhin A	i2_LQ_BSbp1_c149819/f1p3/2502	0.660606	0.0440266	positive
dactylorhin A	i0_LQ_BSbp1_c4024/f1p0/854	0.733333	0.0211665	positive
dactylorhin A	i2_LQ_BSbp1_c211743/f1p0/2005	0.830303	0.0055568	positive
dactylorhin A	i1_LQ_BSbp1_c7294/f1p9/1518	0.709091	0.0275141	positive
dactylorhin A	i3_LQ_BSbp1_c37822/f1p3/3243	0.648485	0.0490426	positive
dactylorhin A	i2_HQ_BSbp1_c25519/f4p2/2768	0.733333	0.0211665	positive
dactylorhin A	i3_LQ_BSbp1_c60063/f1p0/3346	0.951515	0	positive
dactylorhin A	i2_LQ_BSbp1_c19366/f1p2/2343	0.721212	0.0241946	positive
dactylorhin A	i1_LQ_BSbp1_c19497/f1p0/1939	0.842424	0.00445903	positive
dactylorhin A	i1_HQ_BSbp1_c26265/f2p8/1237	0.648485	0.0490426	positive
dactylorhin A	i3_LQ_BSbp1_c59922/f1p0/3548	0.648485	0.0490426	positive
dactylorhin A	i1_HQ_BSbp1_c9065/f2p3/1642	0.709091	0.0275141	positive
dactylorhin A	i4_HQ_BSbp1_c2310/f2p0/4299	0.648485	0.0490426	positive
dactylorhin A	i2_LQ_BSbp1_c153179/f1p27/2597	0.648485	0.0490426	positive
dactylorhin A	i2_LQ_BSbp1_c121776/f1p9/2362	0.781818	0.0116513	positive
dactylorhin A	i3_LQ_BSbp1_c22231/f1p2/3148	0.915152	0.000466722	positive
dactylorhin A	i4_HQ_BSbp1_c818/f8p0/4276	0.818182	0.00681113	positive
dactylorhin A	i4_LQ_BSbp1_c19842/f1p7/4387	0.699091	0.024471	positive
dactylorhin A	i3_LQ_BSbp1_c4870/f1p0/3105	0.69697	0.0311411	positive
dactylorhin A	i6_LQ_BSbp1_c861/f1p0/6312	0.781818	0.0116513	positive
dactylorhin A	i2_LQ_BSbp1_c109967/f1p21/2147	0.672727	0.0393814	positive
dactylorhin A	i3_LQ_BSbp1_c47406/f1p0/3301	0.757576	0.0159208	positive
dactylorhin A	i3_HQ_BSbp1_c54558/f36p0/3769	0.668696	0.0345095	positive
dactylorhin A	i0_LQ_BSbp1_c73109/f1p0/779	0.64623	0.043507	positive
dactylorhin A	i3_LQ_BSbp1_c21527/f1p5/3814	0.709091	0.0275141	positive
dactylorhin A	i4_LQ_BSbp1_c25641/f1p1/3990	0.915152	0.000466722	positive
dactylorhin A	i2_LQ_BSbp1_c23403/f1p0/2488	0.802435	0.00521146	positive
dactylorhin A	i3_LQ_BSbp1_c15482/f1p0/3058	0.793939	0.00984414	positive
dactylorhin A	i1_HQ_BSbp1_c48938/f2p0/1359	0.733333	0.0211665	positive
dactylorhin A	i4_HQ_BSbp1_c17475/f5p29/4391	0.745455	0.0184138	positive
dactylorhin A	i1_LQ_BSbp1_c38356/f1p0/1572	0.757576	0.0159208	positive
dactylorhin A	i3_LQ_BSbp1_c24641/f1p6/3451	0.806061	0.00823557	positive
dactylorhin A	i5_LQ_BSbp1_c5401/f1p2/5285	0.69697	0.0311411	positive
dactylorhin A	i3_LQ_BSbp1_c28632/f1p0/3771	0.806061	0.00823557	positive
dactylorhin A	i2_LQ_BSbp1_c149270/f1p8/2156	0.660606	0.0440266	positive
dactylorhin A	i1_LQ_BSbp1_c44871/f1p0/1054	0.781632	0.007571	positive
dactylorhin A	i3_HQ_BSbp1_c18098/f3p0/3207	0.721212	0.0241946	positive
dactylorhin A	i1_HQ_BSbp1_c40195/f3p0/1886	0.793939	0.00984414	positive
dactylorhin A	i2_HQ_BSbp1_c9303/f15p1/2470	0.757576	0.0159208	positive
dactylorhin A	i3_LQ_BSbp1_c59920/f1p0/3110	0.793939	0.00984414	positive
dactylorhin A	i1_LQ_BSbp1_c58555/f1p36/1863	0.769697	0.0136718	positive
dactylorhin A	i0_LQ_BSbp1_c15968/f1p0/892	0.648485	0.0490426	positive
dactylorhin A	i0_LQ_BSbp1_c71819/f1p0/787	0.733333	0.0211665	positive
dactylorhin A	i3_LQ_BSbp1_c67365/f1p0/3328	0.842424	0.00445903	positive
dactylorhin A	i1_HQ_BSbp1_c36460/f2p0/1907	0.648485	0.0490426	positive
dactylorhin A	i1_HQ_BSbp1_c96326/f16p0/1234	0.69697	0.0311411	positive
dactylorhin A	i0_LQ_BSbp1_c75830/f1p1/434	0.709091	0.0275141	positive
dactylorhin A	i3_LQ_BSbp1_c82010/f1p22/3327	0.721212	0.0241946	positive
dactylorhin A	i0_LQ_BSbp1_c5858/f1p4/924	0.684848	0.0350915	positive
dactylorhin A	i2_LQ_BSbp1_c34121/f1p4/2438	0.757576	0.0159208	positive
dactylorhin A	i0_HQ_BSbp1_c758/f12p0/777	0.648485	0.0490426	positive
dactylorhin A	i2_HQ_BSbp1_c120403/f43p7/2176	0.709091	0.0275141	positive
dactylorhin A	i3_HQ_BSbp1_c43023/f2p1/3254	0.757576	0.0159208	positive
dactylorhin A	i7_HQ_BSbp1_c115/f3p0/7717	0.842424	0.00445903	positive
dactylorhin A	i2_LQ_BSbp1_c209367/f1p3/2088	0.660606	0.0440266	positive
dactylorhin A	i2_LQ_BSbp1_c99112/f1p3/2328	0.766929	0.00963836	positive
dactylorhin A	i1_LQ_BSbp1_c45980/f1p0/1089	0.830303	0.0055568	positive
dactylorhin A	i2_LQ_BSbp1_c34824/f1p1/2936	0.769697	0.0136718	positive
dactylorhin A	i1_LQ_BSbp1_c40242/f1p22/1661	0.842424	0.00445903	positive
dactylorhin A	i1_LQ_BSbp1_c36198/f1p4/1590	0.684848	0.0350915	positive
dactylorhin A	i2_HQ_BSbp1_c197696/f3p5/2747	0.769697	0.0136718	positive
dactylorhin A	i4_HQ_BSbp1_c23303/f4p11/4776	0.668696	0.0345095	positive
dactylorhin A	i0_LQ_BSbp1_c6219/f1p7/290	0.680854	0.0302112	positive
dactylorhin A	i3_LQ_BSbp1_c5148/f1p69/3522	0.757576	0.0159208	positive
dactylorhin A	i0_HQ_BSbp1_c1666/f3p0/735	0.709091	0.0275141	positive
dactylorhin A	i2_LQ_BSbp1_c4950/f1p1/2343	0.69697	0.0311411	positive
dactylorhin A	i1_LQ_BSbp1_c72337/f1p0/1721	0.757576	0.0159208	positive
dactylorhin A	i3_LQ_BSbp1_c47656/f1p0/3861	0.781818	0.0116513	positive
dactylorhin A	i1_LQ_BSbp1_c7036/f1p0/1962	0.854545	0.00350474	positive
dactylorhin A	i2_LQ_BSbp1_c19376/f1p0/2643	0.793939	0.00984414	positive
dactylorhin A	i2_HQ_BSbp1_c82805/f3p4/2228	0.830303	0.0055568	positive
dactylorhin A	i1_LQ_BSbp1_c75895/f1p0/1400	0.672727	0.0393814	positive
dactylorhin A	i4_LQ_BSbp1_c8504/f1p0/4720	0.757576	0.0159208	positive
dactylorhin A	i0_LQ_BSbp1_c14230/f1p0/500	0.781818	0.0116513	positive
dactylorhin A	i3_HQ_BSbp1_c91400/f58p0/3155	0.757576	0.0159208	positive
dactylorhin A	i1_LQ_BSbp1_c37584/f1p0/1666	0.69697	0.0311411	positive
dactylorhin A	i1_LQ_BSbp1_c33060/f1p0/1560	0.878788	0.00197706	positive
dactylorhin A	i2_LQ_BSbp1_c131691/f1p5/2559	0.733333	0.0211665	positive
dactylorhin A	i2_LQ_BSbp1_c27528/f1p0/2774	0.648485	0.0490426	positive
dactylorhin A	i0_LQ_BSbp1_c2022/f1p0/592	0.648485	0.0490426	positive
dactylorhin A	i1_LQ_BSbp1_c36153/f1p3/1515	0.70517	0.0227377	positive
dactylorhin A	i6_LQ_BSbp1_c1405/f1p0/6084	0.854545	0.00350474	positive
dactylorhin A	i1_HQ_BSbp1_c20099/f2p1/1478	0.648485	0.0490426	positive
dactylorhin A	i1_LQ_BSbp1_c7012/f1p2/1939	0.757576	0.0159208	positive
dactylorhin A	i0_HQ_BSbp1_c12554/f4p1/911	0.723408	0.0180477	positive
dactylorhin A	i8_LQ_BSbp1_c384/f1p0/8617	0.745455	0.0184138	positive
dactylorhin A	i3_LQ_BSbp1_c61512/f1p8/3646	0.660606	0.0440266	positive
dactylorhin A	i5_HQ_BSbp1_c7738/f2p0/5209	0.684848	0.0350915	positive
dactylorhin A	i1_HQ_BSbp1_c9580/f2p2/1953	0.793939	0.00984414	positive
dactylorhin A	i1_HQ_BSbp1_c24831/f2p0/1335	0.757576	0.0159208	positive
dactylorhin A	i2_LQ_BSbp1_c18162/f1p5/3177	0.790277	0.00651422	positive
dactylorhin A	i2_LQ_BSbp1_c149795/f1p1/2112	0.806061	0.00823557	positive
dactylorhin A	i2_LQ_BSbp1_c195852/f1p0/2649	0.69697	0.0311411	positive
dactylorhin A	i3_HQ_BSbp1_c1832/f9p0/3208	0.648485	0.0490426	positive
dactylorhin A	i2_LQ_BSbp1_c83840/f1p13/2599	0.793939	0.00984414	positive
dactylorhin A	i3_HQ_BSbp1_c2415/f5p1/3383	0.90303	0.000880225	positive
dactylorhin A	i2_LQ_BSbp1_c17732/f1p0/2208	0.842424	0.00445903	positive
dactylorhin A	i3_HQ_BSbp1_c77468/f6p8/3954	0.733333	0.0211665	positive
dactylorhin A	i0_LQ_BSbp1_c64041/f1p0/831	0.721212	0.0241946	positive
dactylorhin A	i2_LQ_BSbp1_c38277/f1p5/2940	0.684848	0.0350915	positive
dactylorhin A	i3_LQ_BSbp1_c68941/f1p0/3766	0.674775	0.0323118	positive
dactylorhin A	i2_LQ_BSbp1_c157448/f1p2/2162	0.757576	0.0159208	positive
dactylorhin A	i1_LQ_BSbp1_c73442/f1p0/1329	0.69697	0.0311411	positive
dactylorhin A	i3_LQ_BSbp1_c63836/f1p1/3400	0.733333	0.0211665	positive
dactylorhin A	i2_LQ_BSbp1_c22372/f1p1/2115	0.672727	0.0393814	positive
dactylorhin A	i2_HQ_BSbp1_c171732/f50p15/2157	0.684848	0.0350915	positive
dactylorhin A	i1_LQ_BSbp1_c69403/f1p0/1667	0.733333	0.0211665	positive
dactylorhin A	i2_LQ_BSbp1_c34563/f1p5/2241	0.717329	0.0195283	positive
dactylorhin A	i1_LQ_BSbp1_c72229/f1p0/1201	0.660606	0.0440266	positive
dactylorhin A	i1_LQ_BSbp1_c38971/f1p3/1533	0.69697	0.0311411	positive
dactylorhin A	i2_LQ_BSbp1_c178128/f1p0/2420	0.844989	0.0020858	positive
dactylorhin A	i2_LQ_BSbp1_c77032/f1p4/2195	0.699091	0.024471	positive
dactylorhin A	i1_LQ_BSbp1_c3875/f1p0/1906	0.757576	0.0159208	positive
dactylorhin A	i1_LQ_BSbp1_c37808/f1p2/1527	0.709091	0.0275141	positive
dactylorhin A	i5_LQ_BSbp1_c3176/f1p0/5119	0.721212	0.0241946	positive
dactylorhin A	i5_HQ_BSbp1_c537/f5p0/5352	0.684848	0.0350915	positive
dactylorhin A	i2_HQ_BSbp1_c11806/f14p3/2483	0.684848	0.0350915	positive
dactylorhin A	i2_LQ_BSbp1_c209964/f1p2/2101	0.648485	0.0490426	positive
dactylorhin A	i3_LQ_BSbp1_c15130/f1p3/3067	0.680854	0.0302112	positive
dactylorhin A	i1_HQ_BSbp1_c3431/f2p1/1662	0.781818	0.0116513	positive
dactylorhin A	i2_HQ_BSbp1_c194855/f4p2/2726	0.90303	0.000880225	positive
dactylorhin A	i1_LQ_BSbp1_c10082/f1p0/1490	0.745455	0.0184138	positive
dactylorhin A	i2_LQ_BSbp1_c57232/f1p3/2721	0.769697	0.0136718	positive
dactylorhin A	i3_LQ_BSbp1_c27816/f1p0/3241	0.684848	0.0350915	positive
dactylorhin A	i1_LQ_BSbp1_c34556/f1p1/1322	0.684848	0.0350915	positive
dactylorhin A	i0_LQ_BSbp1_c41331/f1p48/398	0.672727	0.0393814	positive
dactylorhin A	i1_HQ_BSbp1_c97158/f2p0/1189	0.672727	0.0393814	positive
dactylorhin A	i3_LQ_BSbp1_c46291/f1p0/3801	0.77204	0.00887954	positive
dactylorhin A	i1_HQ_BSbp1_c6412/f2p176/2008	0.69697	0.0311411	positive
dactylorhin A	i1_LQ_BSbp1_c6085/f1p1/1676	0.721212	0.0241946	positive
dactylorhin A	i4_HQ_BSbp1_c2046/f2p0/4400	0.648485	0.0490426	positive
dactylorhin A	i1_LQ_BSbp1_c104822/f1p4/1001	0.842424	0.00445903	positive
dactylorhin A	i2_HQ_BSbp1_c23943/f2p7/2732	0.757576	0.0159208	positive
dactylorhin A	i0_LQ_BSbp1_c37583/f1p6/705	0.830303	0.0055568	positive
dactylorhin A	i1_HQ_BSbp1_c29895/f14p0/1732	0.648485	0.0490426	positive
dactylorhin A	i2_LQ_BSbp1_c8492/f1p49/2215	0.660606	0.0440266	positive
dactylorhin A	i4_LQ_BSbp1_c20606/f1p0/4072	0.69697	0.0311411	positive
dactylorhin A	i6_LQ_BSbp1_c1946/f1p0/6290	0.660606	0.0440266	positive
dactylorhin A	i0_HQ_BSbp1_c23638/f3p0/699	0.672727	0.0393814	positive
dactylorhin A	i0_HQ_BSbp1_c15974/f5p0/753	0.733333	0.0211665	positive
dactylorhin A	i2_LQ_BSbp1_c3953/f1p1/2305	0.721212	0.0241946	positive
dactylorhin A	i1_LQ_BSbp1_c56493/f1p0/1344	0.769697	0.0136718	positive
dactylorhin A	i1_HQ_BSbp1_c38008/f2p0/1286	0.684848	0.0350915	positive
dactylorhin A	i3_LQ_BSbp1_c13006/f1p6/3685	0.69697	0.0311411	positive
dactylorhin A	i4_HQ_BSbp1_c18229/f2p3/4508	0.660606	0.0440266	positive
dactylorhin A	i3_HQ_BSbp1_c44517/f3p0/3342	0.793939	0.00984414	positive
dactylorhin A	i2_LQ_BSbp1_c11355/f1p24/2834	0.69697	0.0311411	positive
dactylorhin A	i2_LQ_BSbp1_c43707/f1p4/2940	0.878788	0.00197706	positive
dactylorhin A	i0_LQ_BSbp1_c118225/f1p0/658	0.757576	0.0159208	positive
dactylorhin A	i2_LQ_BSbp1_c158395/f1p37/2798	0.842424	0.00445903	positive
dactylorhin A	i0_HQ_BSbp1_c30375/f4p0/848	0.781818	0.0116513	positive
dactylorhin A	i0_LQ_BSbp1_c2150/f1p5/656	0.684848	0.0350915	positive
dactylorhin A	i2_LQ_BSbp1_c42742/f1p9/2161	0.709091	0.0275141	positive
dactylorhin A	i2_LQ_BSbp1_c123996/f1p3/2296	0.733333	0.0211665	positive
dactylorhin A	i1_LQ_BSbp1_c68558/f1p0/1528	0.818182	0.00681113	positive
dactylorhin A	i3_HQ_BSbp1_c24717/f4p0/4007	0.745455	0.0184138	positive
dactylorhin A	i2_LQ_BSbp1_c39294/f1p0/2556	0.842424	0.00445903	positive
dactylorhin A	i4_HQ_BSbp1_c23526/f11p0/4374	0.660606	0.0440266	positive
dactylorhin A	i2_HQ_BSbp1_c3514/f2p7/2829	0.721212	0.0241946	positive
dactylorhin A	i1_LQ_BSbp1_c71666/f1p0/1263	0.69697	0.0311411	positive
dactylorhin A	i0_LQ_BSbp1_c119749/f1p12/685	0.660606	0.0440266	positive
dactylorhin A	i0_LQ_BSbp1_c83068/f1p0/878	0.69697	0.0311411	positive
dactylorhin A	i3_LQ_BSbp1_c20947/f1p0/3408	0.757576	0.0159208	positive
dactylorhin A	i3_HQ_BSbp1_c76361/f11p0/3156	0.793939	0.00984414	positive
dactylorhin A	i2_HQ_BSbp1_c34161/f4p18/2266	0.684848	0.0350915	positive
dactylorhin A	i2_HQ_BSbp1_c194810/f11p18/2103	0.684848	0.0350915	positive
dactylorhin A	i3_LQ_BSbp1_c65488/f1p0/3084	0.854545	0.00350474	positive
dactylorhin A	i3_LQ_BSbp1_c12339/f1p0/3420	0.69697	0.0311411	positive
dactylorhin A	i2_LQ_BSbp1_c24969/f1p5/2482	0.672727	0.0393814	positive
dactylorhin A	i3_LQ_BSbp1_c64935/f1p0/3166	0.939394	0	positive
dactylorhin A	i3_HQ_BSbp1_c90778/f2p0/3450	0.830303	0.0055568	positive
dactylorhin A	i3_LQ_BSbp1_c6042/f1p0/3692	0.778119	0.00803314	positive
dactylorhin A	i3_LQ_BSbp1_c97398/f1p0/3011	0.781818	0.0116513	positive
dactylorhin A	i4_LQ_BSbp1_c15899/f1p0/4032	0.684848	0.0350915	positive
dactylorhin A	i3_LQ_BSbp1_c40897/f1p15/3426	0.721212	0.0241946	positive
dactylorhin A	i2_LQ_BSbp1_c24498/f1p1/2161	0.769697	0.0136718	positive
dactylorhin A	i0_LQ_BSbp1_c12835/f1p0/895	0.709091	0.0275141	positive
dactylorhin A	i1_LQ_BSbp1_c33014/f1p0/1229	0.709091	0.0275141	positive
dactylorhin A	i6_HQ_BSbp1_c3158/f3p9/6715	0.745455	0.0184138	positive
dactylorhin A	i3_LQ_BSbp1_c71194/f1p0/3073	0.668696	0.0345095	positive
dactylorhin A	i0_LQ_BSbp1_c13816/f1p15/822	0.721212	0.0241946	positive
dactylorhin A	i2_LQ_BSbp1_c99282/f1p1/2237	0.733333	0.0211665	positive
dactylorhin A	i3_LQ_BSbp1_c7911/f1p0/3534	0.757576	0.0159208	positive
dactylorhin A	i0_LQ_BSbp1_c70840/f1p0/913	0.781818	0.0116513	positive
dactylorhin A	i1_LQ_BSbp1_c52526/f1p0/1368	0.660606	0.0440266	positive
dactylorhin A	i0_HQ_BSbp1_c2550/f4p0/843	0.660606	0.0440266	positive
dactylorhin A	i2_HQ_BSbp1_c10251/f3p3/2721	0.660606	0.0440266	positive
dactylorhin A	i3_HQ_BSbp1_c89931/f11p0/3834	0.793939	0.00984414	positive
dactylorhin A	i3_LQ_BSbp1_c59220/f1p0/3227	0.69697	0.0311411	positive
dactylorhin A	i2_LQ_BSbp1_c12277/f1p4/3019	0.793939	0.00984414	positive
dactylorhin A	i1_HQ_BSbp1_c5216/f2p2/1866	0.757576	0.0159208	positive
dactylorhin A	i2_LQ_BSbp1_c82488/f1p2/2118	0.842424	0.00445903	positive
dactylorhin A	i4_LQ_BSbp1_c14447/f1p0/4295	0.757576	0.0159208	positive
dactylorhin A	i2_HQ_BSbp1_c197228/f4p2/2048	0.733333	0.0211665	positive
dactylorhin A	i2_LQ_BSbp1_c105133/f1p2/2012	0.662617	0.0368064	positive
dactylorhin A	i0_LQ_BSbp1_c59854/f1p0/741	0.672727	0.0393814	positive
dactylorhin A	i3_HQ_BSbp1_c9095/f2p0/3138	0.878788	0.00197706	positive
dactylorhin A	i2_LQ_BSbp1_c103484/f1p7/2938	0.709091	0.0275141	positive
dactylorhin A	i2_HQ_BSbp1_c3762/f3p23/2806	0.648485	0.0490426	positive
dactylorhin A	i1_LQ_BSbp1_c22560/f1p3/1758	0.793939	0.00984414	positive
dactylorhin A	i4_HQ_BSbp1_c24025/f4p0/4055	0.781818	0.0116513	positive
dactylorhin A	i3_LQ_BSbp1_c65413/f1p0/3450	0.660606	0.0440266	positive
dactylorhin A	i12_LQ_BSbp1_c13/f1p0/12473	0.854545	0.00350474	positive
dactylorhin A	i1_LQ_BSbp1_c71700/f1p0/1310	0.721212	0.0241946	positive
dactylorhin A	i3_LQ_BSbp1_c29111/f1p0/3179	0.648485	0.0490426	positive
dactylorhin A	i0_LQ_BSbp1_c5701/f1p0/866	0.733333	0.0211665	positive
dactylorhin A	i2_LQ_BSbp1_c102859/f1p0/2546	0.729487	0.0166469	positive
dactylorhin A	i0_LQ_BSbp1_c78241/f1p0/729	0.781818	0.0116513	positive
dactylorhin A	i0_LQ_BSbp1_c127297/f1p2/698	0.709091	0.0275141	positive
dactylorhin A	i1_LQ_BSbp1_c52462/f1p0/1847	0.660606	0.0440266	positive
dactylorhin A	i1_LQ_BSbp1_c23192/f1p3/1406	0.684848	0.0350915	positive
dactylorhin A	i1_HQ_BSbp1_c4909/f6p8/1681	0.830303	0.0055568	positive
dactylorhin A	i1_LQ_BSbp1_c37157/f1p26/1843	0.733333	0.0211665	positive
dactylorhin A	i4_LQ_BSbp1_c6109/f1p2/4088	0.672727	0.0393814	positive
dactylorhin A	i2_LQ_BSbp1_c2919/f1p2/2998	0.842424	0.00445903	positive
dactylorhin A	i1_LQ_BSbp1_c50875/f1p0/1230	0.793939	0.00984414	positive
dactylorhin A	i4_LQ_BSbp1_c5121/f1p0/4342	0.757576	0.0159208	positive
dactylorhin A	i4_LQ_BSbp1_c7537/f1p0/4066	0.818182	0.00681113	positive
dactylorhin A	i4_LQ_BSbp1_c23408/f2p0/4269	0.745455	0.0184138	positive
dactylorhin A	i3_LQ_BSbp1_c67475/f1p0/3202	0.660606	0.0440266	positive
dactylorhin A	i2_HQ_BSbp1_c195499/f15p4/2897	0.890909	0.00138027	positive
dactylorhin A	i1_HQ_BSbp1_c5684/f5p0/1898	0.684848	0.0350915	positive
dactylorhin A	i2_HQ_BSbp1_c21173/f7p2/2488	0.721212	0.0241946	positive
dactylorhin A	i1_LQ_BSbp1_c63927/f1p0/1104	0.709091	0.0275141	positive
dactylorhin A	i0_HQ_BSbp1_c979/f6p0/662	0.793939	0.00984414	positive
dactylorhin A	i2_LQ_BSbp1_c23116/f1p0/2230	0.69697	0.0311411	positive
dactylorhin A	i2_LQ_BSbp1_c106321/f1p11/2805	0.814593	0.00410613	positive
dactylorhin A	i2_LQ_BSbp1_c23804/f1p5/2576	0.656538	0.0392044	positive
dactylorhin A	i1_LQ_BSbp1_c63328/f1p0/1085	0.670744	0.0337581	positive
dactylorhin A	i5_LQ_BSbp1_c1155/f1p0/5518	0.686933	0.0282056	positive
dactylorhin A	i2_LQ_BSbp1_c25638/f1p4/2519	0.769697	0.0136718	positive
dactylorhin A	i1_LQ_BSbp1_c25711/f1p29/1227	0.781818	0.0116513	positive
dactylorhin A	i3_LQ_BSbp1_c9862/f1p0/3681	0.844989	0.0020858	positive
dactylorhin A	i2_LQ_BSbp1_c193783/f1p0/2013	0.769697	0.0136718	positive
dactylorhin A	i4_LQ_BSbp1_c19565/f1p3/4061	0.790277	0.00651422	positive
dactylorhin A	i2_LQ_BSbp1_c193908/f1p3/2045	0.814593	0.00410613	positive
dactylorhin A	i1_LQ_BSbp1_c26164/f1p0/1157	0.648485	0.0490426	positive
dactylorhin A	i3_HQ_BSbp1_c1579/f8p0/3694	0.769697	0.0136718	positive
dactylorhin A	i2_HQ_BSbp1_c94132/f16p5/2382	0.781818	0.0116513	positive
dactylorhin A	i2_HQ_BSbp1_c70395/f8p2/2553	0.69697	0.0311411	positive
dactylorhin A	i1_LQ_BSbp1_c34614/f1p2/1321	0.818182	0.00681113	positive
dactylorhin A	i1_LQ_BSbp1_c56020/f1p2/1673	0.806061	0.00823557	positive
dactylorhin A	i1_LQ_BSbp1_c45886/f1p0/1088	0.721212	0.0241946	positive
dactylorhin A	i1_LQ_BSbp1_c12998/f1p2/1907	0.660606	0.0440266	positive
dactylorhin A	i2_LQ_BSbp1_c25884/f1p25/2164	0.648485	0.0490426	positive
dactylorhin A	i2_HQ_BSbp1_c24364/f3p1/2489	0.890909	0.00138027	positive
dactylorhin A	i2_LQ_BSbp1_c75766/f1p4/2548	0.729487	0.0166469	positive
dactylorhin A	i1_LQ_BSbp1_c13229/f1p0/1461	0.648485	0.0490426	positive
dactylorhin A	i3_LQ_BSbp1_c11069/f1p4/3418	0.684848	0.0350915	positive
dactylorhin A	i1_LQ_BSbp1_c39460/f1p0/1709	0.672727	0.0393814	positive
dactylorhin A	i2_HQ_BSbp1_c107209/f3p2/2951	0.648485	0.0490426	positive
dactylorhin A	i2_LQ_BSbp1_c159884/f1p12/2696	0.648485	0.0490426	positive
dactylorhin A	i1_HQ_BSbp1_c2616/f2p0/1504	0.733333	0.0211665	positive
dactylorhin A	i2_HQ_BSbp1_c3803/f2p3/2560	0.77204	0.00887954	positive
dactylorhin A	i1_LQ_BSbp1_c68831/f1p0/1876	0.631949	0.0499751	positive
dactylorhin A	i1_LQ_BSbp1_c3254/f1p61/1777	0.854545	0.00350474	positive
dactylorhin A	i2_LQ_BSbp1_c27316/f1p4/2091	0.733333	0.0211665	positive
dactylorhin A	i3_LQ_BSbp1_c8484/f1p0/3967	0.90303	0.000880225	positive
dactylorhin A	i1_LQ_BSbp1_c23098/f1p3/1727	0.830303	0.0055568	positive
dactylorhin A	i3_HQ_BSbp1_c13172/f3p0/3650	0.680854	0.0302112	positive
dactylorhin A	i2_LQ_BSbp1_c160271/f1p8/2502	0.733333	0.0211665	positive
dactylorhin A	i2_LQ_BSbp1_c90472/f1p1/2035	0.757576	0.0159208	positive
dactylorhin A	i2_LQ_BSbp1_c37561/f1p8/2601	0.709091	0.0275141	positive
dactylorhin A	i3_LQ_BSbp1_c60481/f1p0/3646	0.806061	0.00823557	positive
dactylorhin A	i1_LQ_BSbp1_c10650/f1p0/1954	0.781818	0.0116513	positive
dactylorhin A	i2_HQ_BSbp1_c163061/f2p2/2035	0.648485	0.0490426	positive
dactylorhin A	i2_LQ_BSbp1_c20218/f1p2/2587	0.842424	0.00445903	positive
dactylorhin A	i3_LQ_BSbp1_c60938/f1p0/3652	0.733333	0.0211665	positive
dactylorhin A	i0_LQ_BSbp1_c37750/f1p3/897	0.830303	0.0055568	positive
dactylorhin A	i1_LQ_BSbp1_c82919/f1p1/1045	0.781818	0.0116513	positive
dactylorhin A	i0_LQ_BSbp1_c73782/f1p0/983	0.769697	0.0136718	positive
dactylorhin A	i2_LQ_BSbp1_c108033/f1p4/2179	0.721212	0.0241946	positive
dactylorhin A	i2_LQ_BSbp1_c10495/f1p5/2749	0.709091	0.0275141	positive
dactylorhin A	i0_LQ_BSbp1_c122770/f1p0/862	0.842424	0.00445903	positive
dactylorhin A	i1_LQ_BSbp1_c83451/f1p0/1080	0.830303	0.0055568	positive
dactylorhin A	i2_LQ_BSbp1_c7858/f3p4/2439	0.672727	0.0393814	positive
dactylorhin A	i0_LQ_BSbp1_c27941/f1p0/666	0.648485	0.0490426	positive
dactylorhin A	i1_LQ_BSbp1_c33705/f1p0/1290	0.757576	0.0159208	positive
dactylorhin A	i0_LQ_BSbp1_c27200/f1p0/956	0.660606	0.0440266	positive
dactylorhin A	i1_LQ_BSbp1_c72281/f1p0/1985	0.793939	0.00984414	positive
dactylorhin A	i0_HQ_BSbp1_c5615/f2p0/648	0.684848	0.0350915	positive
dactylorhin A	i0_LQ_BSbp1_c28831/f1p0/620	0.878788	0.00197706	positive
dactylorhin A	i2_LQ_BSbp1_c55711/f1p6/2774	0.830303	0.0055568	positive
dactylorhin A	i1_HQ_BSbp1_c96399/f4p0/1827	0.69697	0.0311411	positive
dactylorhin A	i1_LQ_BSbp1_c21219/f1p7/1907	0.757576	0.0159208	positive
dactylorhin A	i2_LQ_BSbp1_c154013/f1p9/2396	0.684848	0.0350915	positive
dactylorhin A	i5_LQ_BSbp1_c6909/f1p0/5082	0.650459	0.0417055	positive
dactylorhin A	i2_LQ_BSbp1_c62928/f1p1/2957	0.759882	0.010758	positive
dactylorhin A	i1_LQ_BSbp1_c26104/f1p0/1219	0.69697	0.0311411	positive
dactylorhin A	i1_LQ_BSbp1_c58283/f1p0/1491	0.648485	0.0490426	positive
dactylorhin A	i0_HQ_BSbp1_c22366/f2p32/966	0.866667	0.00268142	positive
dactylorhin A	i0_LQ_BSbp1_c70837/f1p0/771	0.818182	0.00681113	positive
dactylorhin A	i3_HQ_BSbp1_c22293/f3p2/3431	0.672727	0.0393814	positive
dactylorhin A	i0_LQ_BSbp1_c9045/f1p2/972	0.757576	0.0159208	positive
dactylorhin A	i0_LQ_BSbp1_c29404/f1p0/333	0.69697	0.0311411	positive
dactylorhin A	i2_LQ_BSbp1_c61867/f1p0/2469	0.745455	0.0184138	positive
dactylorhin A	i3_LQ_BSbp1_c23489/f1p0/3114	0.866667	0.00268142	positive
dactylorhin A	i4_LQ_BSbp1_c8517/f1p0/4686	0.733333	0.0211665	positive
dactylorhin A	i1_LQ_BSbp1_c51859/f1p0/1736	0.757576	0.0159208	positive
dactylorhin A	i1_HQ_BSbp1_c47278/f2p0/1203	0.684848	0.0350915	positive
dactylorhin A	i3_LQ_BSbp1_c62174/f1p0/3429	0.769697	0.0136718	positive
dactylorhin A	i3_LQ_BSbp1_c12929/f1p0/3588	0.793939	0.00984414	positive
dactylorhin A	i0_HQ_BSbp1_c733/f6p0/562	0.648485	0.0490426	positive
dactylorhin A	i3_LQ_BSbp1_c64158/f1p0/3244	0.631949	0.0499751	positive
dactylorhin A	i2_HQ_BSbp1_c195818/f57p15/2625	0.672727	0.0393814	positive
dactylorhin A	i5_LQ_BSbp1_c5948/f1p1/5396	0.662617	0.0368064	positive
dactylorhin A	i1_HQ_BSbp1_c21808/f2p0/1659	0.793939	0.00984414	positive
dactylorhin A	i6_LQ_BSbp1_c1226/f1p0/6611	0.709091	0.0275141	positive
dactylorhin A	i2_LQ_BSbp1_c127500/f1p7/2323	0.64438	0.0443115	positive
dactylorhin A	i1_LQ_BSbp1_c18123/f1p0/1356	0.684848	0.0350915	positive
dactylorhin A	i1_LQ_BSbp1_c74603/f1p0/1971	0.745455	0.0184138	positive
dactylorhin A	i2_LQ_BSbp1_c27301/f1p4/2129	0.709091	0.0275141	positive
dactylorhin A	i2_LQ_BSbp1_c106085/f1p11/3081	0.757576	0.0159208	positive
dactylorhin A	i2_LQ_BSbp1_c124513/f1p9/2479	0.693012	0.0262929	positive
dactylorhin A	i3_HQ_BSbp1_c42713/f2p10/3316	0.648485	0.0490426	positive
dactylorhin A	i2_LQ_BSbp1_c150108/f1p1/2458	0.684848	0.0350915	positive
dactylorhin A	i3_HQ_BSbp1_c9650/f2p0/3288	0.733333	0.0211665	positive
dactylorhin A	i2_HQ_BSbp1_c2129/f11p5/2747	0.69697	0.0311411	positive
dactylorhin A	i2_HQ_BSbp1_c25865/f2p0/2686	0.754658	0.0116449	positive
dactylorhin A	i3_HQ_BSbp1_c77662/f18p34/3360	0.69697	0.0311411	positive
dactylorhin A	i1_LQ_BSbp1_c14755/f1p4/1114	0.765961	0.00978704	positive
dactylorhin A	i1_LQ_BSbp1_c9591/f1p0/1987	0.842424	0.00445903	positive
dactylorhin A	i1_LQ_BSbp1_c33897/f1p6/1337	0.927273	0.000130162	positive
dactylorhin A	i2_LQ_BSbp1_c183553/f1p0/2290	0.757576	0.0159208	positive
dactylorhin A	i4_LQ_BSbp1_c18476/f1p0/4097	0.672727	0.0393814	positive
dactylorhin A	i6_LQ_BSbp1_c499/f1p0/6538	0.830303	0.0055568	positive
dactylorhin A	i1_LQ_BSbp1_c70566/f1p0/1964	0.709091	0.0275141	positive
dactylorhin A	i1_HQ_BSbp1_c17220/f2p10/1734	0.781818	0.0116513	positive
dactylorhin A	i5_LQ_BSbp1_c3415/f1p1/5120	0.806061	0.00823557	positive
dactylorhin A	i1_HQ_BSbp1_c10736/f2p0/1265	0.830303	0.0055568	positive
dactylorhin A	i1_HQ_BSbp1_c20873/f2p5/1470	0.818182	0.00681113	positive
dactylorhin A	i3_LQ_BSbp1_c13138/f1p0/3370	0.721212	0.0241946	positive
dactylorhin A	i4_HQ_BSbp1_c1286/f5p0/4645	0.660606	0.0440266	positive
dactylorhin A	i3_HQ_BSbp1_c91476/f12p0/3563	0.69697	0.0311411	positive
dactylorhin A	i3_LQ_BSbp1_c2879/f1p0/3244	0.648485	0.0490426	positive
dactylorhin A	i2_LQ_BSbp1_c126127/f1p5/2589	0.656538	0.0392044	positive
dactylorhin A	i2_HQ_BSbp1_c5152/f7p4/2271	0.854545	0.00350474	positive
dactylorhin A	i6_HQ_BSbp1_c240/f5p0/6191	0.709091	0.0275141	positive
dactylorhin A	i4_HQ_BSbp1_c15309/f2p12/4013	0.745455	0.0184138	positive
dactylorhin A	i1_LQ_BSbp1_c52816/f1p13/1564	0.866667	0.00268142	positive
dactylorhin A	i2_HQ_BSbp1_c1808/f27p4/2551	0.69697	0.0311411	positive
dactylorhin A	i4_LQ_BSbp1_c8821/f1p0/4095	0.662617	0.0368064	positive
dactylorhin A	i2_LQ_BSbp1_c190554/f1p4/2055	0.709091	0.0275141	positive
dactylorhin A	i1_LQ_BSbp1_c51118/f1p0/1702	0.717329	0.0195283	positive
dactylorhin A	i3_LQ_BSbp1_c38947/f1p0/3740	0.745455	0.0184138	positive
dactylorhin A	i2_LQ_BSbp1_c107269/f1p7/1892	0.830303	0.0055568	positive
dactylorhin A	i1_LQ_BSbp1_c75460/f1p0/1823	0.793939	0.00984414	positive
dactylorhin A	i0_LQ_BSbp1_c1889/f1p0/784	0.721212	0.0241946	positive
dactylorhin A	i1_LQ_BSbp1_c53827/f1p0/1625	0.769697	0.0136718	positive
dactylorhin A	i3_HQ_BSbp1_c2400/f9p0/3506	0.757576	0.0159208	positive
dactylorhin A	i0_HQ_BSbp1_c23235/f4p0/703	0.69697	0.0311411	positive
dactylorhin A	i3_HQ_BSbp1_c36214/f2p0/3300	0.818182	0.00681113	positive
dactylorhin A	i3_LQ_BSbp1_c46718/f1p0/3245	0.660606	0.0440266	positive
dactylorhin A	i2_LQ_BSbp1_c22384/f1p6/2607	0.668762	0.0344852	positive
dactylorhin A	i3_HQ_BSbp1_c54230/f5p2/3612	0.69697	0.0311411	positive
dactylorhin A	i2_LQ_BSbp1_c75907/f1p1/2692	0.684848	0.0350915	positive
dactylorhin A	i2_LQ_BSbp1_c59268/f1p0/2744	0.660606	0.0440266	positive
dactylorhin A	i1_LQ_BSbp1_c18213/f1p3/1893	0.660606	0.0440266	positive
dactylorhin A	i2_LQ_BSbp1_c14626/f1p1/2078	0.778119	0.00803314	positive
dactylorhin A	i5_LQ_BSbp1_c6562/f1p10/5500	0.862921	0.00130487	positive
dactylorhin A	i6_LQ_BSbp1_c656/f1p0/6357	0.709091	0.0275141	positive
dactylorhin A	i3_HQ_BSbp1_c3389/f6p0/3616	0.781818	0.0116513	positive
dactylorhin A	i1_LQ_BSbp1_c19939/f1p0/1350	0.709091	0.0275141	positive
dactylorhin A	i1_LQ_BSbp1_c10124/f1p0/1206	0.939394	0	positive
dactylorhin A	i3_HQ_BSbp1_c75184/f31p1/3320	0.672727	0.0393814	positive
dactylorhin A	i2_LQ_BSbp1_c174758/f1p12/2463	0.818182	0.00681113	positive
dactylorhin A	i3_LQ_BSbp1_c25754/f1p12/3630	0.69697	0.0311411	positive
dactylorhin A	i2_HQ_BSbp1_c23537/f2p10/2795	0.754658	0.0116449	positive
dactylorhin A	i1_LQ_BSbp1_c55218/f1p0/1659	0.769697	0.0136718	positive
dactylorhin A	i5_LQ_BSbp1_c4160/f1p2/5930	0.890909	0.00138027	positive
dactylorhin A	i3_LQ_BSbp1_c59815/f1p8/3105	0.77204	0.00887954	positive
dactylorhin A	i3_LQ_BSbp1_c52890/f1p0/3044	0.730116	0.0165062	positive
dactylorhin A	i1_LQ_BSbp1_c58073/f1p0/1436	0.684848	0.0350915	positive
dactylorhin A	i0_HQ_BSbp1_c321/f27p0/761	0.660606	0.0440266	positive
dactylorhin A	i3_LQ_BSbp1_c28214/f1p0/3500	0.69697	0.0311411	positive
dactylorhin A	i4_LQ_BSbp1_c13645/f1p0/4483	0.851068	0.00179113	positive
dactylorhin A	i3_HQ_BSbp1_c19982/f2p4/3796	0.818182	0.00681113	positive
dactylorhin A	i1_LQ_BSbp1_c53945/f1p0/1857	0.709091	0.0275141	positive
dactylorhin A	i3_HQ_BSbp1_c90003/f3p0/3717	0.709091	0.0275141	positive
dactylorhin A	i3_LQ_BSbp1_c4872/f1p0/4004	0.648485	0.0490426	positive
dactylorhin A	i2_LQ_BSbp1_c149302/f1p1/2469	0.660606	0.0440266	positive
dactylorhin A	i1_HQ_BSbp1_c19891/f2p2/1931	0.769697	0.0136718	positive
dactylorhin A	i1_LQ_BSbp1_c40331/f1p0/1162	0.684848	0.0350915	positive
dactylorhin A	i1_HQ_BSbp1_c65075/f23p0/1723	0.69697	0.0311411	positive
dactylorhin A	i3_LQ_BSbp1_c91251/f1p0/3263	0.660606	0.0440266	positive
dactylorhin A	i2_HQ_BSbp1_c11142/f19p9/2293	0.648485	0.0490426	positive
dactylorhin A	i0_LQ_BSbp1_c6961/f1p0/510	0.660606	0.0440266	positive
dactylorhin A	i3_HQ_BSbp1_c89445/f12p0/3445	0.769697	0.0136718	positive
dactylorhin A	i1_LQ_BSbp1_c6605/f1p29/1457	0.709091	0.0275141	positive
dactylorhin A	i2_LQ_BSbp1_c77414/f1p1/2278	0.684848	0.0350915	positive
dactylorhin A	i5_LQ_BSbp1_c6962/f1p7/5078	0.781818	0.0116513	positive
dactylorhin A	i4_LQ_BSbp1_c12551/f1p0/4114	0.69697	0.0311411	positive
dactylorhin A	i3_LQ_BSbp1_c58887/f1p8/3690	0.830303	0.0055568	positive
dactylorhin A	i1_LQ_BSbp1_c19302/f1p0/1935	0.806061	0.00823557	positive
dactylorhin A	i2_LQ_BSbp1_c123946/f1p5/2762	0.806061	0.00823557	positive
dactylorhin A	i3_LQ_BSbp1_c60037/f1p0/3458	0.866667	0.00268142	positive
dactylorhin A	i2_LQ_BSbp1_c53838/f1p7/2743	0.818182	0.00681113	positive
dactylorhin A	i3_HQ_BSbp1_c90365/f6p0/3529	0.668696	0.0345095	positive
dactylorhin A	i0_HQ_BSbp1_c105858/f38p0/779	0.757576	0.0159208	positive
dactylorhin A	i2_HQ_BSbp1_c146880/f4p7/2348	0.672727	0.0393814	positive
dactylorhin A	i2_LQ_BSbp1_c181907/f1p9/2502	0.927273	0.000130162	positive
dactylorhin A	i1_LQ_BSbp1_c19615/f1p0/1429	0.721212	0.0241946	positive
dactylorhin A	i2_LQ_BSbp1_c80390/f1p1/2323	0.757576	0.0159208	positive
dactylorhin A	i0_HQ_BSbp1_c14665/f3p8/545	0.806061	0.00823557	positive
dactylorhin A	i0_LQ_BSbp1_c37873/f1p5/618	0.660606	0.0440266	positive
dactylorhin A	i0_HQ_BSbp1_c33147/f4p0/851	0.721212	0.0241946	positive
dactylorhin A	i3_LQ_BSbp1_c14602/f1p0/3027	0.69697	0.0311411	positive
dactylorhin A	i1_LQ_BSbp1_c19016/f1p0/1610	0.733333	0.0211665	positive
dactylorhin A	i3_LQ_BSbp1_c93922/f1p0/3302	0.793939	0.00984414	positive
dactylorhin A	i2_HQ_BSbp1_c13197/f5p4/2740	0.721212	0.0241946	positive
dactylorhin A	i3_LQ_BSbp1_c46700/f1p25/3432	0.69697	0.0311411	positive
dactylorhin A	i2_LQ_BSbp1_c37834/f1p0/2265	0.793939	0.00984414	positive
dactylorhin A	i3_LQ_BSbp1_c23971/f1p2/3471	0.684848	0.0350915	positive
dactylorhin A	i0_LQ_BSbp1_c63822/f1p0/639	0.660606	0.0440266	positive
dactylorhin A	i1_HQ_BSbp1_c10810/f3p64/1652	0.648485	0.0490426	positive
dactylorhin A	i2_LQ_BSbp1_c105832/f1p10/2680	0.745455	0.0184138	positive
dactylorhin A	i2_HQ_BSbp1_c1294/f15p7/2725	0.781818	0.0116513	positive
dactylorhin A	i0_LQ_BSbp1_c10670/f1p0/931	0.672727	0.0393814	positive
dactylorhin A	i2_LQ_BSbp1_c183044/f1p3/2788	0.709091	0.0275141	positive
dactylorhin A	i1_LQ_BSbp1_c33363/f1p0/1649	0.660606	0.0440266	positive
dactylorhin A	i0_HQ_BSbp1_c1264/f4p0/980	0.660606	0.0440266	positive
dactylorhin A	i2_LQ_BSbp1_c29456/f1p4/2071	0.672727	0.0393814	positive
dactylorhin A	i1_LQ_BSbp1_c26544/f1p0/1148	0.648485	0.0490426	positive
dactylorhin A	i2_LQ_BSbp1_c84331/f1p1/2254	0.750366	0.0124109	positive
dactylorhin A	i1_LQ_BSbp1_c57877/f1p2/1346	0.866667	0.00268142	positive
dactylorhin A	i4_LQ_BSbp1_c2678/f1p7/4428	0.781818	0.0116513	positive
dactylorhin A	i3_HQ_BSbp1_c30281/f2p0/3059	0.69697	0.0311411	positive
dactylorhin A	i2_LQ_BSbp1_c15140/f1p10/2084	0.745455	0.0184138	positive
dactylorhin A	i3_HQ_BSbp1_c50864/f2p0/3742	0.806061	0.00823557	positive
dactylorhin A	i3_HQ_BSbp1_c9237/f5p0/3515	0.854545	0.00350474	positive
dactylorhin A	i5_HQ_BSbp1_c720/f3p0/5577	0.806061	0.00823557	positive
dactylorhin A	i2_LQ_BSbp1_c134794/f1p4/2907	0.733333	0.0211665	positive
dactylorhin A	i1_HQ_BSbp1_c96403/f4p0/1989	0.806061	0.00823557	positive
dactylorhin A	i2_HQ_BSbp1_c123521/f4p0/2180	0.878788	0.00197706	positive
dactylorhin A	i2_LQ_BSbp1_c177466/f1p7/2161	0.648485	0.0490426	positive
dactylorhin A	i0_LQ_BSbp1_c62162/f1p8/601	0.757576	0.0159208	positive
dactylorhin A	i6_LQ_BSbp1_c1594/f1p0/6922	0.660606	0.0440266	positive
dactylorhin A	i1_LQ_BSbp1_c49300/f1p0/1260	0.721212	0.0241946	positive
dactylorhin A	i0_HQ_BSbp1_c11125/f2p0/609	0.890909	0.00138027	positive
dactylorhin A	i0_LQ_BSbp1_c11879/f3p0/750	0.729487	0.0166469	positive
dactylorhin A	i0_HQ_BSbp1_c31129/f3p1/992	0.757576	0.0159208	positive
dactylorhin A	i3_HQ_BSbp1_c2503/f2p0/3236	0.709091	0.0275141	positive
dactylorhin A	i3_LQ_BSbp1_c39390/f1p9/3968	0.721212	0.0241946	positive
dactylorhin A	i1_LQ_BSbp1_c28103/f1p0/1978	0.648485	0.0490426	positive
dactylorhin A	i3_LQ_BSbp1_c87227/f1p0/3103	0.640043	0.0462359	positive
dactylorhin A	i1_LQ_BSbp1_c6600/f1p2/2009	0.757576	0.0159208	positive
dactylorhin A	i2_HQ_BSbp1_c197710/f25p2/2863	0.656571	0.0391912	positive
dactylorhin A	i1_LQ_BSbp1_c51760/f1p0/1705	0.69697	0.0311411	positive
dactylorhin A	i4_LQ_BSbp1_c4079/f1p0/4080	0.793939	0.00984414	positive
dactylorhin A	i1_LQ_BSbp1_c76587/f1p6/1858	0.830303	0.0055568	positive
dactylorhin A	i2_LQ_BSbp1_c135285/f1p5/2811	0.721212	0.0241946	positive
dactylorhin A	i1_LQ_BSbp1_c33279/f1p0/1594	0.684848	0.0350915	positive
dactylorhin A	i3_LQ_BSbp1_c44163/f1p0/3566	0.830303	0.0055568	positive
dactylorhin A	i2_LQ_BSbp1_c82595/f1p2/2380	0.64422	0.0443814	positive
dactylorhin A	i0_LQ_BSbp1_c39360/f1p0/731	0.757576	0.0159208	positive
dactylorhin A	i2_LQ_BSbp1_c109550/f1p34/3007	0.781818	0.0116513	positive
dactylorhin A	i0_LQ_BSbp1_c65747/f1p0/940	0.672727	0.0393814	positive
dactylorhin A	i6_LQ_BSbp1_c1486/f1p0/6938	0.829284	0.00300759	positive
dactylorhin A	i2_HQ_BSbp1_c129101/f2p17/2706	0.709091	0.0275141	positive
dactylorhin A	i0_LQ_BSbp1_c67942/f1p0/939	0.684848	0.0350915	positive
dactylorhin A	i1_HQ_BSbp1_c25794/f2p0/1169	0.672727	0.0393814	positive
dactylorhin A	i2_LQ_BSbp1_c124572/f1p1/2968	0.745455	0.0184138	positive
dactylorhin A	i0_LQ_BSbp1_c9583/f1p0/580	0.854545	0.00350474	positive
dactylorhin A	i3_HQ_BSbp1_c90469/f6p0/3149	0.806061	0.00823557	positive
dactylorhin A	i2_LQ_BSbp1_c131095/f1p7/2841	0.769697	0.0136718	positive
dactylorhin A	i3_LQ_BSbp1_c52867/f1p0/3072	0.745455	0.0184138	positive
dactylorhin A	i1_LQ_BSbp1_c26196/f1p0/1803	0.818182	0.00681113	positive
dactylorhin A	i4_HQ_BSbp1_c8682/f2p0/4885	0.64438	0.0443115	positive
dactylorhin A	i0_LQ_BSbp1_c27109/f1p21/658	0.648485	0.0490426	positive
dactylorhin A	i4_LQ_BSbp1_c2977/f1p0/4353	0.803741	0.00508358	positive
dactylorhin A	i0_LQ_BSbp1_c59705/f1p0/983	0.660606	0.0440266	positive
dactylorhin A	i2_HQ_BSbp1_c119049/f7p2/2472	0.769697	0.0136718	positive
dactylorhin A	i2_LQ_BSbp1_c124167/f1p0/2177	0.672727	0.0393814	positive
dactylorhin A	i1_HQ_BSbp1_c5143/f3p0/1646	0.733333	0.0211665	positive
dactylorhin A	i3_LQ_BSbp1_c6851/f1p10/3826	0.866667	0.00268142	positive
dactylorhin A	i2_LQ_BSbp1_c34893/f1p6/2356	0.915152	0.000466722	positive
dactylorhin A	i3_LQ_BSbp1_c58165/f1p0/3161	0.672727	0.0393814	positive
dactylorhin A	i1_LQ_BSbp1_c49824/f1p0/1597	0.69697	0.0311411	positive
dactylorhin A	i3_LQ_BSbp1_c62405/f1p0/3424	0.709091	0.0275141	positive
dactylorhin A	i3_HQ_BSbp1_c37202/f3p5/3445	0.830303	0.0055568	positive
dactylorhin A	i2_HQ_BSbp1_c55616/f3p3/2546	0.684848	0.0350915	positive
dactylorhin A	i1_LQ_BSbp1_c25059/f1p0/1875	0.769697	0.0136718	positive
dactylorhin A	i3_LQ_BSbp1_c11436/f1p4/3356	0.793939	0.00984414	positive
dactylorhin A	i1_HQ_BSbp1_c19212/f2p0/1173	0.806061	0.00823557	positive
dactylorhin A	i2_LQ_BSbp1_c125760/f1p1/2082	0.69697	0.0311411	positive
dactylorhin A	i3_LQ_BSbp1_c66723/f1p0/3688	0.818182	0.00681113	positive
dactylorhin A	i4_LQ_BSbp1_c13513/f1p34/4216	0.672727	0.0393814	positive
dactylorhin A	i1_LQ_BSbp1_c7366/f1p0/1532	0.745455	0.0184138	positive
dactylorhin A	i4_LQ_BSbp1_c3445/f1p6/4070	0.852825	0.00171189	positive
dactylorhin A	i4_LQ_BSbp1_c13910/f1p0/4492	0.672727	0.0393814	positive
dactylorhin A	i3_LQ_BSbp1_c15354/f1p0/3059	0.745455	0.0184138	positive
dactylorhin A	i1_HQ_BSbp1_c4384/f2p0/1210	0.733333	0.0211665	positive
dactylorhin A	i2_LQ_BSbp1_c23969/f1p4/2390	0.648485	0.0490426	positive
dactylorhin A	i3_LQ_BSbp1_c20827/f1p2/3092	0.680854	0.0302112	positive
dactylorhin A	i1_HQ_BSbp1_c65596/f5p0/1298	0.648485	0.0490426	positive
dactylorhin A	i2_HQ_BSbp1_c74707/f3p4/2104	0.878788	0.00197706	positive
dactylorhin A	i3_LQ_BSbp1_c6064/f1p3/3560	0.854545	0.00350474	positive
dactylorhin A	i3_LQ_BSbp1_c47115/f1p0/3172	0.806061	0.00823557	positive
dactylorhin A	i4_HQ_BSbp1_c1690/f3p3/4456	0.818182	0.00681113	positive
dactylorhin A	i2_LQ_BSbp1_c79834/f1p0/2257	0.721212	0.0241946	positive
dactylorhin A	i3_LQ_BSbp1_c38294/f1p0/3485	0.709091	0.0275141	positive
dactylorhin A	i1_HQ_BSbp1_c46238/f7p0/1958	0.793939	0.00984414	positive
dactylorhin A	i0_LQ_BSbp1_c40137/f1p4/1006	0.648485	0.0490426	positive
dactylorhin A	i4_LQ_BSbp1_c4044/f1p0/4487	0.660606	0.0440266	positive
dactylorhin A	i6_HQ_BSbp1_c283/f3p0/6736	0.733333	0.0211665	positive
dactylorhin A	i2_LQ_BSbp1_c179873/f1p1/2320	0.759882	0.010758	positive
dactylorhin A	i2_HQ_BSbp1_c196031/f12p4/2065	0.660606	0.0440266	positive
dactylorhin A	i3_LQ_BSbp1_c58944/f1p2/3690	0.795205	0.00596121	positive
dactylorhin A	i2_HQ_BSbp1_c25220/f2p0/2453	0.672727	0.0393814	positive
dactylorhin A	i2_LQ_BSbp1_c135070/f1p0/2863	0.816012	0.00398914	positive
dactylorhin A	i1_HQ_BSbp1_c18414/f2p0/1459	0.793939	0.00984414	positive
dactylorhin A	i1_LQ_BSbp1_c26283/f1p0/1494	0.721212	0.0241946	positive
dactylorhin A	i3_LQ_BSbp1_c39370/f1p0/3130	0.924016	0.000132953	positive
dactylorhin A	i1_LQ_BSbp1_c37484/f1p0/1393	0.662617	0.0368064	positive
dactylorhin A	i1_LQ_BSbp1_c68972/f1p0/1321	0.660606	0.0440266	positive
dactylorhin A	i2_LQ_BSbp1_c180311/f1p2/2780	0.753803	0.0117948	positive
dactylorhin A	i0_HQ_BSbp1_c23723/f6p0/888	0.69697	0.0311411	positive
dactylorhin A	i1_LQ_BSbp1_c56668/f1p0/1667	0.806061	0.00823557	positive
dactylorhin A	i2_LQ_BSbp1_c102380/f1p15/2585	0.757576	0.0159208	positive
dactylorhin A	i2_LQ_BSbp1_c99341/f1p2/2700	0.64438	0.0443115	positive
dactylorhin A	i1_LQ_BSbp1_c41535/f1p0/1968	0.648485	0.0490426	positive
dactylorhin A	i1_LQ_BSbp1_c72142/f1p0/1977	0.672727	0.0393814	positive
dactylorhin A	i3_LQ_BSbp1_c23118/f1p0/3410	0.648485	0.0490426	positive
dactylorhin A	i3_LQ_BSbp1_c3888/f1p8/3756	0.866667	0.00268142	positive
dactylorhin A	i3_LQ_BSbp1_c66486/f1p0/3343	0.77204	0.00887954	positive
dactylorhin A	i1_LQ_BSbp1_c57485/f1p0/1862	0.745455	0.0184138	positive
dactylorhin A	i3_LQ_BSbp1_c80029/f1p0/3797	0.878788	0.00197706	positive
dactylorhin A	i1_LQ_BSbp1_c50473/f1p0/1719	0.793939	0.00984414	positive
dactylorhin A	i2_LQ_BSbp1_c60076/f1p3/2526	0.793939	0.00984414	positive
dactylorhin A	i3_HQ_BSbp1_c4497/f2p27/3143	0.759882	0.010758	positive
dactylorhin A	i0_LQ_BSbp1_c30646/f1p0/813	0.733333	0.0211665	positive
dactylorhin A	i4_LQ_BSbp1_c4733/f1p4/4555	0.898568	0.000409085	positive
dactylorhin A	i1_LQ_BSbp1_c60754/f1p2/1095	0.757576	0.0159208	positive
dactylorhin A	i0_HQ_BSbp1_c9622/f2p0/448	0.672727	0.0393814	positive
dactylorhin A	i4_LQ_BSbp1_c6973/f1p10/4582	0.745455	0.0184138	positive
dactylorhin A	i0_LQ_BSbp1_c67247/f1p0/488	0.632222	0.0498461	positive
dactylorhin A	i3_LQ_BSbp1_c65949/f1p0/3320	0.854545	0.00350474	positive
dactylorhin A	i2_HQ_BSbp1_c18924/f2p7/2893	0.769697	0.0136718	positive
dactylorhin A	i4_HQ_BSbp1_c2360/f3p5/4915	0.90303	0.000880225	positive
dactylorhin A	i1_HQ_BSbp1_c85560/f29p0/1782	0.696445	0.0252532	positive
dactylorhin A	i2_HQ_BSbp1_c2167/f16p8/2390	0.757576	0.0159208	positive
dactylorhin A	i2_LQ_BSbp1_c105692/f1p10/2816	0.90303	0.000880225	positive
dactylorhin A	i3_HQ_BSbp1_c85662/f2p0/3076	0.733333	0.0211665	positive
dactylorhin A	i2_HQ_BSbp1_c62002/f2p1/2114	0.820672	0.00362171	positive
dactylorhin A	i1_LQ_BSbp1_c4582/f1p0/1396	0.878788	0.00197706	positive
dactylorhin A	i3_LQ_BSbp1_c36707/f1p0/3393	0.69697	0.0311411	positive
dactylorhin A	i1_LQ_BSbp1_c50332/f1p0/1841	0.745455	0.0184138	positive
dactylorhin A	i8_LQ_BSbp1_c210/f1p0/8109	0.806061	0.00823557	positive
dactylorhin A	i1_LQ_BSbp1_c73144/f1p0/1701	0.793939	0.00984414	positive
dactylorhin A	i1_LQ_BSbp1_c39522/f1p2/1686	0.757576	0.0159208	positive
dactylorhin A	i1_LQ_BSbp1_c12602/f1p1/1512	0.733333	0.0211665	positive
dactylorhin A	i2_LQ_BSbp1_c182411/f1p2/2430	0.793939	0.00984414	positive
dactylorhin A	i4_LQ_BSbp1_c18993/f1p5/4513	0.680854	0.0302112	positive
dactylorhin A	i2_HQ_BSbp1_c2671/f11p3/2957	0.648485	0.0490426	positive
dactylorhin A	i3_LQ_BSbp1_c31386/f1p0/3035	0.769697	0.0136718	positive
dactylorhin A	i3_HQ_BSbp1_c92053/f3p0/3294	0.757576	0.0159208	positive
dactylorhin A	i2_LQ_BSbp1_c59961/f1p3/2871	0.875384	0.000905326	positive
dactylorhin A	i3_LQ_BSbp1_c60413/f1p0/3544	0.660606	0.0440266	positive
dactylorhin A	i1_LQ_BSbp1_c32902/f1p0/1911	0.818182	0.00681113	positive
dactylorhin A	i2_LQ_BSbp1_c156133/f1p1/2097	0.769697	0.0136718	positive
dactylorhin A	i1_LQ_BSbp1_c56612/f1p92/1650	0.648485	0.0490426	positive
dactylorhin A	i5_LQ_BSbp1_c2333/f1p0/5736	0.769697	0.0136718	positive
dactylorhin A	i1_LQ_BSbp1_c9802/f1p1/1720	0.648485	0.0490426	positive
dactylorhin A	i2_LQ_BSbp1_c101318/f1p10/2209	0.709091	0.0275141	positive
dactylorhin A	i0_LQ_BSbp1_c39835/f1p0/993	0.757576	0.0159208	positive
dactylorhin A	i5_HQ_BSbp1_c702/f3p0/5598	0.648485	0.0490426	positive
dactylorhin A	i3_LQ_BSbp1_c3408/f1p2/3340	0.759882	0.010758	positive
dactylorhin A	i4_LQ_BSbp1_c5812/f1p15/4285	0.721212	0.0241946	positive
dactylorhin A	i2_LQ_BSbp1_c41944/f1p0/2982	0.660606	0.0440266	positive
dactylorhin A	i5_LQ_BSbp1_c7156/f1p8/5033	0.803741	0.00508358	positive
dactylorhin A	i1_LQ_BSbp1_c55964/f1p0/1383	0.684848	0.0350915	positive
dactylorhin A	i2_LQ_BSbp1_c155584/f1p0/2195	0.878788	0.00197706	positive
dactylorhin A	i1_HQ_BSbp1_c7108/f6p0/1931	0.781818	0.0116513	positive
dactylorhin A	i2_LQ_BSbp1_c38556/f1p11/2136	0.660606	0.0440266	positive
dactylorhin A	i4_LQ_BSbp1_c7752/f1p2/4083	0.793939	0.00984414	positive
dactylorhin A	i3_LQ_BSbp1_c21433/f1p5/3798	0.851068	0.00179113	positive
dactylorhin A	i1_LQ_BSbp1_c20117/f1p0/1284	0.648485	0.0490426	positive
dactylorhin A	i1_HQ_BSbp1_c95764/f4p4/1520	0.660606	0.0440266	positive
dactylorhin A	i2_LQ_BSbp1_c126377/f1p9/2048	0.648485	0.0490426	positive
dactylorhin A	i2_LQ_BSbp1_c82312/f1p12/2176	0.793939	0.00984414	positive
dactylorhin A	i3_HQ_BSbp1_c3908/f2p0/3714	0.781818	0.0116513	positive
dactylorhin A	i1_LQ_BSbp1_c62522/f1p0/1096	0.806061	0.00823557	positive
dactylorhin A	i3_HQ_BSbp1_c55146/f6p8/3065	0.672727	0.0393814	positive
dactylorhin A	i1_LQ_BSbp1_c56768/f1p0/1419	0.745455	0.0184138	positive
dactylorhin A	i3_LQ_BSbp1_c80083/f1p1/3304	0.745455	0.0184138	positive
dactylorhin A	i1_LQ_BSbp1_c57405/f1p0/1490	0.672727	0.0393814	positive
dactylorhin A	i1_LQ_BSbp1_c11799/f1p1/1397	0.672727	0.0393814	positive
dactylorhin A	i3_LQ_BSbp1_c26306/f1p4/3216	0.672727	0.0393814	positive
dactylorhin A	i2_LQ_BSbp1_c83791/f1p13/2174	0.842424	0.00445903	positive
dactylorhin A	i0_HQ_BSbp1_c5653/f2p35/854	0.818182	0.00681113	positive
dactylorhin A	i2_HQ_BSbp1_c170305/f5p4/2504	0.793939	0.00984414	positive
dactylorhin A	i2_LQ_BSbp1_c35275/f1p4/2818	0.672727	0.0393814	positive
dactylorhin A	i2_LQ_BSbp1_c55102/f1p4/2339	0.69697	0.0311411	positive
dactylorhin A	i1_LQ_BSbp1_c53869/f1p0/1149	0.684848	0.0350915	positive
dactylorhin A	i0_LQ_BSbp1_c10623/f1p5/589	0.672727	0.0393814	positive
dactylorhin A	i1_HQ_BSbp1_c24802/f2p0/1631	0.648485	0.0490426	positive
dactylorhin A	i1_LQ_BSbp1_c37216/f1p2/1583	0.684848	0.0350915	positive
dactylorhin A	i2_LQ_BSbp1_c131013/f1p5/2725	0.648485	0.0490426	positive
dactylorhin A	i2_LQ_BSbp1_c38085/f1p5/2607	0.660606	0.0440266	positive
dactylorhin A	i2_LQ_BSbp1_c159242/f1p18/2269	0.915152	0.000466722	positive
dactylorhin A	i1_HQ_BSbp1_c2808/f8p8/1413	0.769697	0.0136718	positive
dactylorhin A	i2_LQ_BSbp1_c76993/f1p6/2249	0.790277	0.00651422	positive
dactylorhin A	i1_LQ_BSbp1_c33603/f1p30/1206	0.660606	0.0440266	positive
dactylorhin A	i3_HQ_BSbp1_c57433/f2p3/3334	0.753803	0.0117948	positive
dactylorhin A	i0_HQ_BSbp1_c26658/f3p7/729	0.769697	0.0136718	positive
dactylorhin A	i4_LQ_BSbp1_c15488/f1p0/4031	0.951515	0	positive
dactylorhin A	i1_LQ_BSbp1_c76488/f1p3/1525	0.648485	0.0490426	positive
dactylorhin A	i2_HQ_BSbp1_c23988/f2p4/2740	0.637812	0.0472475	positive
dactylorhin A	i1_LQ_BSbp1_c38386/f1p2/1700	0.818182	0.00681113	positive
dactylorhin A	i3_HQ_BSbp1_c1488/f8p6/3350	0.842424	0.00445903	positive
dactylorhin A	i1_LQ_BSbp1_c98753/f1p2/1261	0.806061	0.00823557	positive
dactylorhin A	i2_LQ_BSbp1_c134867/f1p3/2207	0.660606	0.0440266	positive
dactylorhin A	i2_HQ_BSbp1_c41632/f2p0/2245	0.757576	0.0159208	positive
dactylorhin A	i2_HQ_BSbp1_c80133/f3p0/2403	0.814593	0.00410613	positive
dactylorhin A	i2_HQ_BSbp1_c196131/f30p9/2406	0.733333	0.0211665	positive
dactylorhin A	i2_HQ_BSbp1_c15609/f41p10/2494	0.769697	0.0136718	positive
dactylorhin A	i2_LQ_BSbp1_c4467/f1p4/2754	0.814593	0.00410613	positive
dactylorhin A	i3_LQ_BSbp1_c36990/f1p2/3790	0.830303	0.0055568	positive
dactylorhin A	i0_LQ_BSbp1_c118881/f1p0/960	0.660606	0.0440266	positive
dactylorhin A	i4_LQ_BSbp1_c21156/f1p0/4398	0.830303	0.0055568	positive
dactylorhin A	i2_LQ_BSbp1_c129177/f1p7/2641	0.721212	0.0241946	positive
dactylorhin A	i3_LQ_BSbp1_c61491/f1p0/3705	0.806061	0.00823557	positive
dactylorhin A	i3_LQ_BSbp1_c43295/f1p0/3588	0.656538	0.0392044	positive
dactylorhin A	i1_HQ_BSbp1_c5640/f3p21/1566	0.866667	0.00268142	positive
dactylorhin A	i2_HQ_BSbp1_c57095/f3p1/2423	0.672727	0.0393814	positive
dactylorhin A	i3_LQ_BSbp1_c37725/f1p0/3895	0.672727	0.0393814	positive
dactylorhin A	i4_LQ_BSbp1_c19460/f1p0/4425	0.866667	0.00268142	positive
dactylorhin A	i0_LQ_BSbp1_c40190/f1p0/468	0.648485	0.0490426	positive
dactylorhin A	i2_LQ_BSbp1_c75221/f1p1/2923	0.842424	0.00445903	positive
dactylorhin A	i1_LQ_BSbp1_c36770/f1p0/1524	0.709091	0.0275141	positive
dactylorhin A	i1_HQ_BSbp1_c46531/f6p0/1672	0.793939	0.00984414	positive
dactylorhin A	i1_LQ_BSbp1_c6752/f1p0/1988	0.757576	0.0159208	positive
dactylorhin A	i2_HQ_BSbp1_c12121/f5p0/2417	0.806061	0.00823557	positive
dactylorhin A	i1_LQ_BSbp1_c35215/f1p4/1388	0.721212	0.0241946	positive
dactylorhin A	i4_LQ_BSbp1_c2586/f1p0/4424	0.757576	0.0159208	positive
dactylorhin A	i1_LQ_BSbp1_c39646/f1p0/1806	0.733333	0.0211665	positive
dactylorhin A	i1_LQ_BSbp1_c60806/f1p0/1035	0.721212	0.0241946	positive
dactylorhin A	i0_LQ_BSbp1_c82683/f1p7/923	0.745455	0.0184138	positive
dactylorhin A	i2_LQ_BSbp1_c78085/f1p1/2077	0.733333	0.0211665	positive
dactylorhin A	i1_LQ_BSbp1_c28296/f1p0/1025	0.69697	0.0311411	positive
dactylorhin A	i1_LQ_BSbp1_c34922/f1p1/1774	0.717329	0.0195283	positive
dactylorhin A	i2_HQ_BSbp1_c54145/f2p3/2589	0.684848	0.0350915	positive
dactylorhin A	i0_HQ_BSbp1_c12456/f3p5/803	0.648485	0.0490426	positive
dactylorhin A	i0_LQ_BSbp1_c35328/f1p1/831	0.660606	0.0440266	positive
dactylorhin A	i1_HQ_BSbp1_c34007/f2p0/1811	0.709091	0.0275141	positive
dactylorhin A	i4_LQ_BSbp1_c20000/f1p1/4812	0.733333	0.0211665	positive
dactylorhin A	i0_HQ_BSbp1_c14897/f6p6/576	0.656538	0.0392044	positive
dactylorhin A	i3_LQ_BSbp1_c83430/f1p2/3852	0.806061	0.00823557	positive
dactylorhin A	i1_LQ_BSbp1_c18369/f1p1/1495	0.660606	0.0440266	positive
dactylorhin A	i1_LQ_BSbp1_c26155/f1p0/1852	0.648485	0.0490426	positive
dactylorhin A	i3_LQ_BSbp1_c25793/f1p0/3603	0.830303	0.0055568	positive
dactylorhin A	i2_LQ_BSbp1_c103624/f1p1/2244	0.769697	0.0136718	positive
dactylorhin A	i1_LQ_BSbp1_c68371/f1p0/1857	0.69697	0.0311411	positive
dactylorhin A	i2_LQ_BSbp1_c76422/f1p5/2696	0.719101	0.0190882	positive
dactylorhin A	i2_HQ_BSbp1_c195964/f4p2/2130	0.672727	0.0393814	positive
dactylorhin A	i1_LQ_BSbp1_c54337/f1p0/1381	0.721212	0.0241946	positive
dactylorhin A	i5_LQ_BSbp1_c4269/f1p15/5480	0.660606	0.0440266	positive
dactylorhin A	i3_LQ_BSbp1_c41836/f1p0/3291	0.818182	0.00681113	positive
dactylorhin A	i1_HQ_BSbp1_c79755/f2p5/1066	0.733333	0.0211665	positive
dactylorhin A	i2_LQ_BSbp1_c135188/f1p0/2467	0.69697	0.0311411	positive
dactylorhin A	i2_LQ_BSbp1_c182572/f1p0/2821	0.69697	0.0311411	positive
dactylorhin A	i1_HQ_BSbp1_c21142/f3p28/1587	0.672727	0.0393814	positive
dactylorhin A	i1_LQ_BSbp1_c44754/f1p0/1050	0.793939	0.00984414	positive
dactylorhin A	i1_LQ_BSbp1_c40104/f1p0/1477	0.684848	0.0350915	positive
dactylorhin A	i3_HQ_BSbp1_c5115/f2p2/3188	0.674775	0.0323118	positive
dactylorhin A	i2_LQ_BSbp1_c35732/f1p1/2500	0.672727	0.0393814	positive
dactylorhin A	i1_HQ_BSbp1_c34681/f2p1/1305	0.672727	0.0393814	positive
dactylorhin A	i5_HQ_BSbp1_c976/f2p0/5318	0.753803	0.0117948	positive
dactylorhin A	i1_LQ_BSbp1_c26498/f1p18/1839	0.648485	0.0490426	positive
dactylorhin A	i0_LQ_BSbp1_c37920/f1p3/630	0.806061	0.00823557	positive
dactylorhin A	i4_LQ_BSbp1_c3340/f1p0/4961	0.684848	0.0350915	positive
dactylorhin A	i0_LQ_BSbp1_c65604/f1p0/928	0.781818	0.0116513	positive
dactylorhin A	i2_HQ_BSbp1_c20818/f2p3/2296	0.769697	0.0136718	positive
dactylorhin A	i2_LQ_BSbp1_c46015/f1p36/2084	0.721212	0.0241946	positive
dactylorhin A	i2_LQ_BSbp1_c153956/f1p8/2203	0.64438	0.0443115	positive
dactylorhin A	i2_HQ_BSbp1_c7803/f3p2/2848	0.721212	0.0241946	positive
dactylorhin A	i2_LQ_BSbp1_c105910/f1p1/2972	0.64438	0.0443115	positive
dactylorhin A	i3_HQ_BSbp1_c11189/f3p0/3706	0.806061	0.00823557	positive
dactylorhin A	i2_LQ_BSbp1_c159481/f1p1/2895	0.818182	0.00681113	positive
dactylorhin A	i1_LQ_BSbp1_c33107/f1p0/1809	0.769697	0.0136718	positive
dactylorhin A	i3_LQ_BSbp1_c36573/f1p4/3657	0.721212	0.0241946	positive
dactylorhin A	i5_LQ_BSbp1_c3429/f1p5/5542	0.709091	0.0275141	positive
dactylorhin A	i2_LQ_BSbp1_c184662/f1p0/2835	0.660606	0.0440266	positive
dactylorhin A	i4_LQ_BSbp1_c5790/f1p0/4725	0.733333	0.0211665	positive
dactylorhin A	i2_LQ_BSbp1_c128855/f1p1/2337	0.684848	0.0350915	positive
dactylorhin A	i2_LQ_BSbp1_c24474/f1p3/2777	0.757576	0.0159208	positive
dactylorhin A	i1_LQ_BSbp1_c7896/f1p3/1698	0.745455	0.0184138	positive
dactylorhin A	i2_LQ_BSbp1_c37117/f1p0/2795	0.632222	0.0498461	positive
dactylorhin A	i5_LQ_BSbp1_c3381/f1p0/5499	0.757576	0.0159208	positive
dactylorhin A	i1_LQ_BSbp1_c70269/f1p0/1889	0.757576	0.0159208	positive
dactylorhin A	i1_LQ_BSbp1_c12157/f1p0/1830	0.781818	0.0116513	positive
dactylorhin A	i2_LQ_BSbp1_c158225/f1p4/2919	0.660606	0.0440266	positive
dactylorhin A	i1_LQ_BSbp1_c6634/f1p0/1703	0.781818	0.0116513	positive
dactylorhin A	i2_LQ_BSbp1_c158461/f1p7/2688	0.851068	0.00179113	positive
dactylorhin A	i4_LQ_BSbp1_c18885/f1p1/4134	0.733333	0.0211665	positive
dactylorhin A	i2_LQ_BSbp1_c37673/f1p1/2997	0.684848	0.0350915	positive
dactylorhin A	i2_HQ_BSbp1_c146755/f3p1/2557	0.686933	0.0282056	positive
dactylorhin A	i1_LQ_BSbp1_c12381/f1p0/1187	0.656538	0.0392044	positive
dactylorhin A	i3_HQ_BSbp1_c90004/f24p0/3674	0.769697	0.0136718	positive
dactylorhin A	i1_LQ_BSbp1_c53064/f1p19/1375	0.781818	0.0116513	positive
dactylorhin A	i1_LQ_BSbp1_c70485/f1p0/1906	0.709091	0.0275141	positive
dactylorhin A	i2_HQ_BSbp1_c25503/f3p2/2798	0.842424	0.00445903	positive
dactylorhin A	i1_LQ_BSbp1_c44394/f1p0/1203	0.75662	0.0113061	positive
dactylorhin A	i1_LQ_BSbp1_c18186/f1p0/1362	0.682789	0.0295627	positive
dactylorhin A	i1_LQ_BSbp1_c68572/f1p2/1184	0.721212	0.0241946	positive
dactylorhin A	i1_LQ_BSbp1_c8959/f1p0/1894	0.721212	0.0241946	positive
dactylorhin A	i2_LQ_BSbp1_c55146/f1p8/2560	0.818182	0.00681113	positive
dactylorhin A	i1_LQ_BSbp1_c5369/f1p0/1465	0.721212	0.0241946	positive
dactylorhin A	i2_LQ_BSbp1_c130793/f1p1/3442	0.816012	0.00398914	positive
dactylorhin A	i4_LQ_BSbp1_c19405/f1p2/4104	0.745455	0.0184138	positive
dactylorhin A	i0_LQ_BSbp1_c105691/f4p2/586	0.745455	0.0184138	positive
dactylorhin A	i1_LQ_BSbp1_c26605/f1p11/1829	0.769697	0.0136718	positive
dactylorhin A	i2_HQ_BSbp1_c25725/f3p1/2751	0.672727	0.0393814	positive
dactylorhin A	i1_LQ_BSbp1_c40867/f1p0/1781	0.757576	0.0159208	positive
dactylorhin A	i3_LQ_BSbp1_c83248/f1p4/3543	0.632222	0.0498461	positive
dactylorhin A	i2_HQ_BSbp1_c21360/f2p4/2388	0.745455	0.0184138	positive
dactylorhin A	i0_LQ_BSbp1_c4765/f1p0/748	0.757576	0.0159208	positive
dactylorhin A	i2_LQ_BSbp1_c21635/f1p2/2081	0.721212	0.0241946	positive
dactylorhin A	i3_HQ_BSbp1_c10168/f2p4/3369	0.793939	0.00984414	positive
dactylorhin A	i1_LQ_BSbp1_c71386/f1p0/1825	0.803741	0.00508358	positive
dactylorhin A	i1_LQ_BSbp1_c32315/f1p0/1845	0.806061	0.00823557	positive
dactylorhin A	i3_LQ_BSbp1_c67614/f1p0/3265	0.686933	0.0282056	positive
dactylorhin A	i3_HQ_BSbp1_c89757/f5p9/3131	0.69697	0.0311411	positive
dactylorhin A	i3_LQ_BSbp1_c43983/f1p0/3513	0.769697	0.0136718	positive
dactylorhin A	i1_HQ_BSbp1_c48970/f2p0/1991	0.733333	0.0211665	positive
dactylorhin A	i1_LQ_BSbp1_c74376/f1p0/1746	0.733333	0.0211665	positive
dactylorhin A	i4_HQ_BSbp1_c23484/f14p3/4343	0.818182	0.00681113	positive
dactylorhin A	i1_HQ_BSbp1_c21425/f2p17/1255	0.806061	0.00823557	positive
dactylorhin A	i2_LQ_BSbp1_c19538/f1p1/2124	0.662617	0.0368064	positive
dactylorhin A	i2_LQ_BSbp1_c133015/f1p11/2756	0.684848	0.0350915	positive
dactylorhin A	i0_HQ_BSbp1_c58397/f2p0/686	0.656491	0.0392233	positive
dactylorhin A	i3_LQ_BSbp1_c63759/f1p0/3345	0.806061	0.00823557	positive
dactylorhin A	i2_LQ_BSbp1_c19347/f1p86/2881	0.660606	0.0440266	positive
dactylorhin A	i1_HQ_BSbp1_c49102/f2p0/1850	0.854545	0.00350474	positive
dactylorhin A	i2_HQ_BSbp1_c83447/f2p1/2163	0.733333	0.0211665	positive
dactylorhin A	i2_HQ_BSbp1_c147916/f3p3/2614	0.854545	0.00350474	positive
dactylorhin A	i0_HQ_BSbp1_c23342/f3p0/642	0.69697	0.0311411	positive
dactylorhin A	i2_LQ_BSbp1_c100606/f1p4/2271	0.757576	0.0159208	positive
dactylorhin A	i2_HQ_BSbp1_c106127/f2p0/2260	0.757576	0.0159208	positive
dactylorhin A	i0_LQ_BSbp1_c3564/f1p9/812	0.648485	0.0490426	positive
dactylorhin A	i0_LQ_BSbp1_c25303/f1p5/844	0.684848	0.0350915	positive
dactylorhin A	i1_LQ_BSbp1_c18163/f1p0/1386	0.660606	0.0440266	positive
dactylorhin A	i0_LQ_BSbp1_c23985/f1p0/839	0.69697	0.0311411	positive
dactylorhin A	i0_LQ_BSbp1_c34527/f1p0/907	0.745455	0.0184138	positive
dactylorhin A	i3_LQ_BSbp1_c38961/f1p0/3453	0.790277	0.00651422	positive
dactylorhin A	i1_HQ_BSbp1_c50950/f2p0/1743	0.721212	0.0241946	positive
dactylorhin A	i3_HQ_BSbp1_c12882/f2p0/3494	0.793939	0.00984414	positive
dactylorhin A	i3_LQ_BSbp1_c79946/f1p8/3842	0.757576	0.0159208	positive
dactylorhin A	i3_HQ_BSbp1_c91397/f56p0/3399	0.878788	0.00197706	positive
dactylorhin A	i2_LQ_BSbp1_c81391/f1p1/2921	0.684848	0.0350915	positive
dactylorhin A	i1_LQ_BSbp1_c15144/f1p9/1110	0.721212	0.0241946	positive
dactylorhin A	i2_LQ_BSbp1_c55706/f1p2/2741	0.637812	0.0472475	positive
dactylorhin A	i2_LQ_BSbp1_c106296/f1p0/2725	0.684848	0.0350915	positive
dactylorhin A	i2_LQ_BSbp1_c58517/f1p1/2880	0.648485	0.0490426	positive
dactylorhin A	i2_LQ_BSbp1_c183615/f1p6/2391	0.733333	0.0211665	positive
dactylorhin A	i2_HQ_BSbp1_c10345/f2p1/2509	0.69697	0.0311411	positive
dactylorhin A	i2_LQ_BSbp1_c22201/f1p1/2372	0.806061	0.00823557	positive
dactylorhin A	i3_HQ_BSbp1_c8750/f8p0/3615	0.877367	0.000851188	positive
dactylorhin A	i1_HQ_BSbp1_c64439/f4p0/1925	0.781818	0.0116513	positive
dactylorhin A	i2_LQ_BSbp1_c153482/f1p3/2136	0.69697	0.0311411	positive
dactylorhin A	i2_LQ_BSbp1_c82482/f1p3/2608	0.869305	0.00108699	positive
dactylorhin A	i4_LQ_BSbp1_c6205/f1p0/4168	0.769697	0.0136718	positive
dactylorhin A	i1_LQ_BSbp1_c50814/f1p0/1333	0.781818	0.0116513	positive
dactylorhin A	i1_LQ_BSbp1_c32367/f1p0/1532	0.757576	0.0159208	positive
dactylorhin A	i2_HQ_BSbp1_c145053/f4p0/2068	0.854545	0.00350474	positive
dactylorhin A	i1_HQ_BSbp1_c1682/f6p5/1962	0.69697	0.0311411	positive
dactylorhin A	i3_LQ_BSbp1_c65446/f1p0/3241	0.806061	0.00823557	positive
dactylorhin A	i4_LQ_BSbp1_c19403/f1p2/4401	0.733333	0.0211665	positive
dactylorhin A	i3_LQ_BSbp1_c64674/f1p0/3783	0.660606	0.0440266	positive
dactylorhin A	i3_HQ_BSbp1_c89729/f2p0/3094	0.660606	0.0440266	positive
dactylorhin A	i4_LQ_BSbp1_c7731/f1p5/4506	0.852825	0.00171189	positive
dactylorhin A	i1_HQ_BSbp1_c97131/f2p0/1114	0.660606	0.0440266	positive
dactylorhin A	i0_LQ_BSbp1_c128199/f1p0/764	0.733333	0.0211665	positive
dactylorhin A	i9_LQ_BSbp1_c233/f1p0/9048	0.721212	0.0241946	positive
dactylorhin A	i1_LQ_BSbp1_c24363/f1p0/1907	0.757576	0.0159208	positive
dactylorhin A	i1_LQ_BSbp1_c57690/f1p0/1853	0.684848	0.0350915	positive
dactylorhin A	i1_LQ_BSbp1_c75630/f1p1/1933	0.793939	0.00984414	positive
dactylorhin A	i2_LQ_BSbp1_c134658/f1p1/2309	0.733333	0.0211665	positive
dactylorhin A	i3_HQ_BSbp1_c6841/f9p0/3251	0.709091	0.0275141	positive
dactylorhin A	i3_HQ_BSbp1_c45376/f2p0/3133	0.721212	0.0241946	positive
dactylorhin A	i1_LQ_BSbp1_c22666/f1p0/1557	0.669133	0.0343483	positive
dactylorhin A	i4_LQ_BSbp1_c14933/f1p0/4324	0.660606	0.0440266	positive
dactylorhin A	i0_LQ_BSbp1_c59708/f1p0/920	0.648485	0.0490426	positive
dactylorhin A	i7_LQ_BSbp1_c818/f1p0/7322	0.721212	0.0241946	positive
dactylorhin A	i3_HQ_BSbp1_c89341/f4p1/3985	0.806061	0.00823557	positive
dactylorhin A	i1_LQ_BSbp1_c20002/f1p0/1511	0.648485	0.0490426	positive
dactylorhin A	i1_HQ_BSbp1_c33425/f2p0/1214	0.69697	0.0311411	positive
dactylorhin A	i3_HQ_BSbp1_c4888/f2p0/3493	0.709091	0.0275141	positive
dactylorhin A	i3_LQ_BSbp1_c82167/f1p0/3433	0.709091	0.0275141	positive
dactylorhin A	i2_LQ_BSbp1_c39734/f1p0/2952	0.684848	0.0350915	positive
dactylorhin A	i2_HQ_BSbp1_c196952/f4p8/2103	0.721212	0.0241946	positive
dactylorhin A	i2_LQ_BSbp1_c166449/f1p5/2009	0.69697	0.0311411	positive
dactylorhin A	i2_LQ_BSbp1_c105070/f1p2/2718	0.684848	0.0350915	positive
dactylorhin A	i2_LQ_BSbp1_c159963/f1p0/2802	0.672727	0.0393814	positive
dactylorhin A	i1_HQ_BSbp1_c79496/f3p0/1079	0.660606	0.0440266	positive
dactylorhin A	i2_HQ_BSbp1_c74820/f2p2/2679	0.672727	0.0393814	positive
dactylorhin A	i1_LQ_BSbp1_c39534/f1p2/1955	0.684848	0.0350915	positive
dactylorhin A	i1_LQ_BSbp1_c77356/f1p0/1718	0.648485	0.0490426	positive
dactylorhin A	i3_LQ_BSbp1_c63027/f1p0/3313	0.648485	0.0490426	positive
dactylorhin A	i3_LQ_BSbp1_c3051/f1p0/3913	0.660606	0.0440266	positive
dactylorhin A	i1_LQ_BSbp1_c51539/f1p0/1638	0.793939	0.00984414	positive
dactylorhin A	i1_LQ_BSbp1_c23503/f1p0/1482	0.733333	0.0211665	positive
dactylorhin A	i2_LQ_BSbp1_c160327/f1p3/2151	0.83891	0.00241399	positive
dactylorhin A	i1_LQ_BSbp1_c9103/f1p0/1866	0.632222	0.0498461	positive
dactylorhin A	i1_LQ_BSbp1_c35760/f1p7/1141	0.709091	0.0275141	positive
dactylorhin A	i3_HQ_BSbp1_c62297/f2p4/3278	0.890909	0.00138027	positive
dactylorhin A	i2_LQ_BSbp1_c153833/f1p2/2798	0.733333	0.0211665	positive
dactylorhin A	i1_LQ_BSbp1_c68343/f1p9/1377	0.866667	0.00268142	positive
dactylorhin A	i3_LQ_BSbp1_c37106/f1p0/3452	0.745455	0.0184138	positive
dactylorhin A	i2_LQ_BSbp1_c42946/f1p5/2211	0.648485	0.0490426	positive
dactylorhin A	i1_LQ_BSbp1_c9128/f1p0/1694	0.878788	0.00197706	positive
dactylorhin A	i0_LQ_BSbp1_c1847/f1p0/920	0.648485	0.0490426	positive
dactylorhin A	i2_HQ_BSbp1_c195408/f6p8/2157	0.842424	0.00445903	positive
dactylorhin A	i4_LQ_BSbp1_c7753/f1p0/4914	0.648485	0.0490426	positive
dactylorhin A	i4_LQ_BSbp1_c5104/f1p3/4179	0.709091	0.0275141	positive
dactylorhin A	i2_LQ_BSbp1_c165788/f1p1/2065	0.733333	0.0211665	positive
dactylorhin A	i3_HQ_BSbp1_c75786/f2p0/3252	0.656491	0.0392233	positive
dactylorhin A	i2_HQ_BSbp1_c2147/f2p1/2324	0.806061	0.00823557	positive
dactylorhin A	i1_HQ_BSbp1_c194/f39p0/1330	0.660606	0.0440266	positive
dactylorhin A	i1_LQ_BSbp1_c10828/f1p0/1258	0.721212	0.0241946	positive
dactylorhin A	i2_LQ_BSbp1_c151438/f1p8/2794	0.656571	0.0391912	positive
dactylorhin A	i6_LQ_BSbp1_c2896/f1p2/6065	0.778119	0.00803314	positive
dactylorhin A	i2_LQ_BSbp1_c25275/f1p10/2276	0.709091	0.0275141	positive
dactylorhin A	i3_LQ_BSbp1_c44402/f1p0/3148	0.693012	0.0262929	positive
dactylorhin A	i1_LQ_BSbp1_c7962/f1p4/1527	0.672727	0.0393814	positive
dactylorhin A	i3_LQ_BSbp1_c29073/f1p0/3874	0.885716	0.000648751	positive
dactylorhin A	i1_LQ_BSbp1_c24278/f1p0/1406	0.806061	0.00823557	positive
dactylorhin A	i3_LQ_BSbp1_c82875/f1p347/3504	0.674775	0.0323118	positive
dactylorhin A	i2_LQ_BSbp1_c146452/f1p19/2893	0.69697	0.0311411	positive
dactylorhin A	i2_LQ_BSbp1_c56877/f1p9/2251	0.769697	0.0136718	positive
dactylorhin A	i3_HQ_BSbp1_c33621/f4p1/3134	0.869305	0.00108699	positive
dactylorhin A	i0_HQ_BSbp1_c58285/f2p0/586	0.766929	0.00963836	positive
dactylorhin A	i4_LQ_BSbp1_c10935/f1p0/4085	0.672727	0.0393814	positive
dactylorhin A	i0_LQ_BSbp1_c38429/f1p5/768	0.648485	0.0490426	positive
dactylorhin A	i4_HQ_BSbp1_c17210/f2p0/4901	0.769697	0.0136718	positive
dactylorhin A	i3_LQ_BSbp1_c28673/f1p2/3446	0.818182	0.00681113	positive
dactylorhin A	i0_HQ_BSbp1_c9286/f7p1/669	0.69697	0.0311411	positive
dactylorhin A	i2_HQ_BSbp1_c82050/f3p2/2690	0.672727	0.0393814	positive
dactylorhin A	i2_LQ_BSbp1_c75269/f1p3/2481	0.769697	0.0136718	positive
dactylorhin A	i0_LQ_BSbp1_c81214/f1p0/759	0.733333	0.0211665	positive
dactylorhin A	i2_LQ_BSbp1_c6977/f1p4/3142	0.769697	0.0136718	positive
dactylorhin A	i2_HQ_BSbp1_c22379/f2p21/2120	0.830303	0.0055568	positive
dactylorhin A	i2_LQ_BSbp1_c18191/f1p4/2478	0.793939	0.00984414	positive
dactylorhin A	i1_HQ_BSbp1_c16931/f3p0/1348	0.781818	0.0116513	positive
dactylorhin A	i3_LQ_BSbp1_c68170/f1p0/3432	0.733333	0.0211665	positive
dactylorhin A	i7_LQ_BSbp1_c482/f1p0/7391	0.808135	0.00466982	positive
dactylorhin A	i2_LQ_BSbp1_c83310/f1p3/2166	0.709091	0.0275141	positive
dactylorhin A	i3_LQ_BSbp1_c41059/f1p0/3687	0.632222	0.0498461	positive
dactylorhin A	i3_LQ_BSbp1_c13198/f1p0/3710	0.757576	0.0159208	positive
dactylorhin A	i7_LQ_BSbp1_c1255/f1p0/7414	0.660606	0.0440266	positive
dactylorhin A	i3_LQ_BSbp1_c12740/f1p0/3196	0.733333	0.0211665	positive
dactylorhin A	i1_LQ_BSbp1_c57431/f1p0/1193	0.660606	0.0440266	positive
dactylorhin A	i2_LQ_BSbp1_c10889/f1p5/2821	0.793939	0.00984414	positive
dactylorhin A	i0_LQ_BSbp1_c37319/f1p32/655	0.757576	0.0159208	positive
dactylorhin A	i0_LQ_BSbp1_c2904/f1p1/834	0.69697	0.0311411	positive
dactylorhin A	i3_LQ_BSbp1_c88471/f1p0/3057	0.69697	0.0311411	positive
dactylorhin A	i2_LQ_BSbp1_c29200/f1p2/2042	0.656538	0.0392044	positive
dactylorhin A	i2_LQ_BSbp1_c150378/f1p0/2521	0.672727	0.0393814	positive
dactylorhin A	i3_LQ_BSbp1_c80174/f1p0/3175	0.778119	0.00803314	positive
dactylorhin A	i0_LQ_BSbp1_c74280/f1p3/935	0.745455	0.0184138	positive
dactylorhin A	i0_LQ_BSbp1_c27633/f1p0/677	0.733333	0.0211665	positive
dactylorhin A	i2_LQ_BSbp1_c40114/f1p1/2973	0.842424	0.00445903	positive
dactylorhin A	i2_LQ_BSbp1_c60735/f1p7/2859	0.648485	0.0490426	positive
dactylorhin A	i3_LQ_BSbp1_c74130/f1p0/3034	0.745455	0.0184138	positive
dactylorhin A	i1_LQ_BSbp1_c15274/f1p0/1093	0.806061	0.00823557	positive
dactylorhin A	i1_LQ_BSbp1_c39088/f1p14/1919	0.781818	0.0116513	positive
dactylorhin A	i1_LQ_BSbp1_c54140/f1p118/1790	0.769697	0.0136718	positive
dactylorhin A	i1_HQ_BSbp1_c53475/f2p0/1775	0.745455	0.0184138	positive
dactylorhin A	i3_LQ_BSbp1_c81532/f1p1/3326	0.765961	0.00978704	positive
dactylorhin A	i4_LQ_BSbp1_c9204/f1p10/4100	0.660606	0.0440266	positive
dactylorhin A	i1_LQ_BSbp1_c69036/f1p0/1924	0.672727	0.0393814	positive
dactylorhin A	i2_HQ_BSbp1_c195139/f18p2/2675	0.660606	0.0440266	positive
dactylorhin A	i1_HQ_BSbp1_c67597/f3p3/1957	0.757576	0.0159208	positive
dactylorhin A	i1_LQ_BSbp1_c38778/f1p10/1945	0.69697	0.0311411	positive
dactylorhin A	i2_LQ_BSbp1_c75249/f1p2/2534	0.781818	0.0116513	positive
dactylorhin A	i2_LQ_BSbp1_c26396/f1p0/2611	0.890909	0.00138027	positive
dactylorhin A	i3_LQ_BSbp1_c13704/f1p0/3571	0.709091	0.0275141	positive
dactylorhin A	i1_LQ_BSbp1_c56139/f1p1/1505	0.878788	0.00197706	positive
dactylorhin A	i1_LQ_BSbp1_c82331/f1p18/978	0.757576	0.0159208	positive
dactylorhin A	i0_HQ_BSbp1_c23544/f3p0/809	0.781818	0.0116513	positive
dactylorhin A	i2_HQ_BSbp1_c6513/f2p4/2245	0.660606	0.0440266	positive
dactylorhin A	i3_LQ_BSbp1_c5686/f1p10/3137	0.672727	0.0393814	positive
dactylorhin A	i2_LQ_BSbp1_c77388/f1p5/2745	0.854545	0.00350474	positive
dactylorhin A	i2_HQ_BSbp1_c147158/f80p8/2723	0.90303	0.000880225	positive
dactylorhin A	i2_LQ_BSbp1_c126554/f1p9/2318	0.660606	0.0440266	positive
dactylorhin A	i3_HQ_BSbp1_c75386/f33p0/3528	0.854545	0.00350474	positive
dactylorhin A	i1_LQ_BSbp1_c22490/f1p71/1760	0.818182	0.00681113	positive
dactylorhin A	i2_LQ_BSbp1_c130621/f1p1/2357	0.806061	0.00823557	positive
dactylorhin A	i1_LQ_BSbp1_c37217/f1p84/1561	0.781818	0.0116513	positive
dactylorhin A	i1_LQ_BSbp1_c21654/f1p4/1127	0.648485	0.0490426	positive
dactylorhin A	i0_HQ_BSbp1_c57612/f23p8/759	0.684848	0.0350915	positive
dactylorhin A	i3_HQ_BSbp1_c76219/f3p52/3201	0.890909	0.00138027	positive
dactylorhin A	i1_LQ_BSbp1_c6689/f1p1/1871	0.721212	0.0241946	positive
dactylorhin A	i2_LQ_BSbp1_c155718/f1p0/2404	0.806061	0.00823557	positive
dactylorhin A	i4_LQ_BSbp1_c10872/f1p6/4400	0.638301	0.0470245	positive
dactylorhin A	i3_HQ_BSbp1_c36470/f2p40/3198	0.806061	0.00823557	positive
dactylorhin A	i3_LQ_BSbp1_c60434/f1p0/3487	0.830303	0.0055568	positive
dactylorhin A	i1_LQ_BSbp1_c23759/f1p0/1330	0.660606	0.0440266	positive
dactylorhin A	i2_LQ_BSbp1_c84749/f1p0/2218	0.709091	0.0275141	positive
dactylorhin A	i3_LQ_BSbp1_c40931/f1p0/3811	0.650459	0.0417055	positive
dactylorhin A	i0_LQ_BSbp1_c60929/f1p0/947	0.648485	0.0490426	positive
dactylorhin A	i3_LQ_BSbp1_c11029/f1p0/3512	0.638301	0.0470245	positive
dactylorhin A	i3_LQ_BSbp1_c2749/f1p0/3335	0.660606	0.0440266	positive
dactylorhin A	i2_HQ_BSbp1_c170034/f8p1/2178	0.869175	0.00109115	positive
dactylorhin A	i3_LQ_BSbp1_c59998/f1p0/3426	0.769697	0.0136718	positive
dactylorhin A	i0_LQ_BSbp1_c64676/f1p0/633	0.709091	0.0275141	positive
dactylorhin A	i1_LQ_BSbp1_c34366/f1p8/1550	0.672727	0.0393814	positive
dactylorhin A	i1_HQ_BSbp1_c12106/f2p5/1594	0.757576	0.0159208	positive
dactylorhin A	i1_LQ_BSbp1_c41488/f1p5/1748	0.830303	0.0055568	positive
dactylorhin A	i4_HQ_BSbp1_c1967/f2p0/4958	0.769697	0.0136718	positive
dactylorhin A	i3_LQ_BSbp1_c15291/f1p0/3056	0.648485	0.0490426	positive
dactylorhin A	i3_LQ_BSbp1_c66057/f1p0/3163	0.709091	0.0275141	positive
dactylorhin A	i2_HQ_BSbp1_c120286/f46p14/2190	0.709091	0.0275141	positive
dactylorhin A	i1_LQ_BSbp1_c6684/f1p0/1356	0.660606	0.0440266	positive
dactylorhin A	i2_LQ_BSbp1_c183225/f1p5/2215	0.733333	0.0211665	positive
dactylorhin A	i0_LQ_BSbp1_c36235/f1p81/624	0.69697	0.0311411	positive
dactylorhin A	i2_LQ_BSbp1_c75470/f1p6/2580	0.733333	0.0211665	positive
dactylorhin A	i1_LQ_BSbp1_c17923/f1p0/1781	0.854545	0.00350474	positive
dactylorhin A	i1_HQ_BSbp1_c5254/f3p2/1821	0.806061	0.00823557	positive
dactylorhin A	i1_LQ_BSbp1_c77666/f1p0/1349	0.672727	0.0393814	positive
dactylorhin A	i1_LQ_BSbp1_c13314/f1p0/1516	0.709091	0.0275141	positive
dactylorhin A	i4_LQ_BSbp1_c21207/f1p9/4122	0.684848	0.0350915	positive
dactylorhin A	i4_LQ_BSbp1_c11026/f1p0/4094	0.842424	0.00445903	positive
dactylorhin A	i2_LQ_BSbp1_c105722/f1p5/3012	0.769697	0.0136718	positive
dactylorhin A	i5_LQ_BSbp1_c5610/f1p0/5747	0.915152	0.000466722	positive
dactylorhin A	i3_LQ_BSbp1_c64049/f1p0/3120	0.806061	0.00823557	positive
dactylorhin A	i3_HQ_BSbp1_c2836/f2p7/3456	0.854545	0.00350474	positive
dactylorhin A	i2_LQ_BSbp1_c154391/f1p0/2576	0.757576	0.0159208	positive
dactylorhin A	i2_HQ_BSbp1_c170931/f8p4/2620	0.757576	0.0159208	positive
dactylorhin A	i0_HQ_BSbp1_c889/f6p0/861	0.721212	0.0241946	positive
dactylorhin A	i1_HQ_BSbp1_c11735/f4p0/1534	0.830303	0.0055568	positive
dactylorhin A	i5_HQ_BSbp1_c944/f2p0/5184	0.769697	0.0136718	positive
dactylorhin A	i1_HQ_BSbp1_c2446/f10p0/1968	0.733333	0.0211665	positive
dactylorhin A	i2_LQ_BSbp1_c181946/f1p88/2418	0.660606	0.0440266	positive
dactylorhin A	i3_HQ_BSbp1_c19093/f2p0/3946	0.733333	0.0211665	positive
dactylorhin A	i2_HQ_BSbp1_c17305/f4p0/2307	0.781818	0.0116513	positive
dactylorhin A	i2_HQ_BSbp1_c70345/f30p7/2225	0.890909	0.00138027	positive
dactylorhin A	i2_LQ_BSbp1_c22478/f1p79/2201	0.745455	0.0184138	positive
dactylorhin A	i3_HQ_BSbp1_c17654/f10p0/3833	0.806061	0.00823557	positive
dactylorhin A	i2_LQ_BSbp1_c19876/f1p4/2752	0.757576	0.0159208	positive
dactylorhin A	i2_HQ_BSbp1_c1207/f20p5/2447	0.90303	0.000880225	positive
dactylorhin A	i3_LQ_BSbp1_c45510/f1p1/3239	0.672727	0.0393814	positive
dactylorhin A	i3_LQ_BSbp1_c46543/f1p0/3793	0.648485	0.0490426	positive
dactylorhin A	i3_LQ_BSbp1_c52179/f1p0/3074	0.806061	0.00823557	positive
dactylorhin A	i3_LQ_BSbp1_c43304/f1p0/3833	0.69697	0.0311411	positive
dactylorhin A	i1_LQ_BSbp1_c53975/f1p0/1685	0.951515	0	positive
dactylorhin A	i2_LQ_BSbp1_c60166/f1p0/2215	0.721212	0.0241946	positive
dactylorhin A	i0_LQ_BSbp1_c60962/f1p0/548	0.793939	0.00984414	positive
dactylorhin A	i0_LQ_BSbp1_c9708/f1p1/995	0.672727	0.0393814	positive
dactylorhin A	i3_LQ_BSbp1_c18851/f1p1/3102	0.69697	0.0311411	positive
dactylorhin A	i3_LQ_BSbp1_c51022/f1p0/3054	0.638301	0.0470245	positive
dactylorhin A	i2_LQ_BSbp1_c143551/f1p11/2018	0.842424	0.00445903	positive
dactylorhin A	i4_HQ_BSbp1_c2005/f2p0/4227	0.648485	0.0490426	positive
dactylorhin A	i2_LQ_BSbp1_c75022/f1p2/2637	0.854545	0.00350474	positive
dactylorhin A	i3_HQ_BSbp1_c30244/f2p0/3018	0.769697	0.0136718	positive
dactylorhin A	i1_LQ_BSbp1_c69283/f1p0/1826	0.648485	0.0490426	positive
dactylorhin A	i2_HQ_BSbp1_c146108/f7p8/2790	0.975758	0	positive
dactylorhin A	i4_HQ_BSbp1_c1381/f7p0/4481	0.915152	0.000466722	positive
dactylorhin A	i0_LQ_BSbp1_c26403/f1p0/819	0.69697	0.0311411	positive
dactylorhin A	i2_LQ_BSbp1_c10267/f1p0/2210	0.818182	0.00681113	positive
dactylorhin A	i3_LQ_BSbp1_c90198/f1p0/3496	0.793939	0.00984414	positive
dactylorhin A	i3_HQ_BSbp1_c16267/f2p0/3083	0.69697	0.0311411	positive
dactylorhin A	i3_HQ_BSbp1_c28477/f2p0/3630	0.684848	0.0350915	positive
dactylorhin A	i1_HQ_BSbp1_c32618/f2p0/1840	0.648485	0.0490426	positive
dactylorhin A	i1_LQ_BSbp1_c69829/f1p0/1704	0.660606	0.0440266	positive
dactylorhin A	i3_LQ_BSbp1_c97317/f1p0/3022	0.769697	0.0136718	positive
dactylorhin A	i0_LQ_BSbp1_c15561/f1p0/865	0.781818	0.0116513	positive
dactylorhin A	i2_HQ_BSbp1_c2304/f9p4/2356	0.806061	0.00823557	positive
dactylorhin A	i4_LQ_BSbp1_c15065/f1p0/4651	0.793939	0.00984414	positive
dactylorhin A	i1_LQ_BSbp1_c19646/f1p4/1365	0.660606	0.0440266	positive
dactylorhin A	i1_HQ_BSbp1_c2236/f8p8/1378	0.745455	0.0184138	positive
dactylorhin A	i3_LQ_BSbp1_c65646/f1p0/3090	0.790277	0.00651422	positive
dactylorhin A	i4_HQ_BSbp1_c25421/f8p11/4323	0.709091	0.0275141	positive
dactylorhin A	i2_LQ_BSbp1_c20043/f1p7/2795	0.83891	0.00241399	positive
dactylorhin A	i1_LQ_BSbp1_c38789/f1p4/1481	0.672727	0.0393814	positive
dactylorhin A	i0_LQ_BSbp1_c5148/f1p69/998	0.648485	0.0490426	positive
dactylorhin A	i2_HQ_BSbp1_c10459/f13p3/2625	0.709091	0.0275141	positive
dactylorhin A	i2_HQ_BSbp1_c19870/f8p0/2203	0.818182	0.00681113	positive
dactylorhin A	i2_LQ_BSbp1_c182024/f1p1/2106	0.684848	0.0350915	positive
dactylorhin A	i2_HQ_BSbp1_c52608/f8p2/2960	0.672727	0.0393814	positive
dactylorhin A	i3_LQ_BSbp1_c66682/f1p0/3128	0.69697	0.0311411	positive
dactylorhin A	i2_LQ_BSbp1_c82283/f1p4/2192	0.818182	0.00681113	positive
dactylorhin A	i1_LQ_BSbp1_c8264/f1p0/1839	0.769697	0.0136718	positive
dactylorhin A	i0_LQ_BSbp1_c9110/f1p5/869	0.699091	0.024471	positive
dactylorhin A	i1_HQ_BSbp1_c17255/f5p1/1433	0.684848	0.0350915	positive
dactylorhin A	i2_LQ_BSbp1_c185162/f1p3/2703	0.769697	0.0136718	positive
dactylorhin A	i0_LQ_BSbp1_c32315/f1p0/728	0.684848	0.0350915	positive
dactylorhin A	i2_LQ_BSbp1_c140726/f1p0/2756	0.709091	0.0275141	positive
dactylorhin A	i1_LQ_BSbp1_c55644/f1p2/1908	0.793939	0.00984414	positive
dactylorhin A	i0_LQ_BSbp1_c10934/f1p0/843	0.684848	0.0350915	positive
dactylorhin A	i4_HQ_BSbp1_c23441/f4p19/4078	0.866667	0.00268142	positive
dactylorhin A	i2_HQ_BSbp1_c170165/f11p6/2633	0.757576	0.0159208	positive
dactylorhin A	i2_HQ_BSbp1_c108912/f2p6/2213	0.878788	0.00197706	positive
dactylorhin A	i3_LQ_BSbp1_c60650/f1p2/3379	0.684848	0.0350915	positive
dactylorhin A	i3_LQ_BSbp1_c9424/f1p19/3648	0.769697	0.0136718	positive
dactylorhin A	i3_HQ_BSbp1_c17811/f4p0/3222	0.684848	0.0350915	positive
dactylorhin A	i1_LQ_BSbp1_c70408/f1p0/1779	0.793939	0.00984414	positive
dactylorhin A	i0_HQ_BSbp1_c4331/f2p0/652	0.709091	0.0275141	positive
dactylorhin A	i2_HQ_BSbp1_c3367/f8p1/2222	0.842424	0.00445903	positive
dactylorhin A	i2_LQ_BSbp1_c10038/f1p289/3188	0.890909	0.00138027	positive
dactylorhin A	i2_LQ_BSbp1_c40048/f1p2/2719	0.781818	0.0116513	positive
dactylorhin A	i2_LQ_BSbp1_c14273/f1p2/2040	0.721212	0.0241946	positive
dactylorhin A	i2_LQ_BSbp1_c13950/f1p4/2422	0.733333	0.0211665	positive
dactylorhin A	i0_HQ_BSbp1_c35623/f2p0/895	0.830303	0.0055568	positive
dactylorhin A	i0_HQ_BSbp1_c12339/f2p0/503	0.672727	0.0393814	positive
dactylorhin A	i3_LQ_BSbp1_c9815/f1p0/3515	0.668696	0.0345095	positive
dactylorhin A	i2_LQ_BSbp1_c84560/f1p6/2698	0.830303	0.0055568	positive
dactylorhin A	i2_LQ_BSbp1_c27207/f1p2/2275	0.793939	0.00984414	positive
dactylorhin A	i5_LQ_BSbp1_c6371/f1p1/5326	0.830303	0.0055568	positive
dactylorhin A	i5_LQ_BSbp1_c1481/f1p0/5187	0.668696	0.0345095	positive
dactylorhin A	i3_HQ_BSbp1_c76303/f16p0/3651	0.781818	0.0116513	positive
dactylorhin A	i0_LQ_BSbp1_c7163/f1p17/549	0.709091	0.0275141	positive
dactylorhin A	i1_LQ_BSbp1_c5001/f1p6/1990	0.806061	0.00823557	positive
dactylorhin A	i2_HQ_BSbp1_c26448/f6p3/2455	0.866667	0.00268142	positive
dactylorhin A	i0_LQ_BSbp1_c83505/f1p0/985	0.741645	0.0140752	positive
dactylorhin A	i2_LQ_BSbp1_c128258/f1p18/2572	0.648485	0.0490426	positive
dactylorhin A	i0_HQ_BSbp1_c151774/f18p6/637	0.915152	0.000466722	positive
dactylorhin A	i2_LQ_BSbp1_c54407/f1p1/2867	0.806061	0.00823557	positive
dactylorhin A	i1_LQ_BSbp1_c50463/f1p0/1381	0.830303	0.0055568	positive
dactylorhin A	i1_LQ_BSbp1_c71975/f1p0/1782	0.806061	0.00823557	positive
dactylorhin A	i2_LQ_BSbp1_c108627/f1p5/2807	0.64422	0.0443814	positive
dactylorhin A	i1_HQ_BSbp1_c51992/f2p0/1284	0.69697	0.0311411	positive
dactylorhin A	i1_HQ_BSbp1_c96165/f2p0/1812	0.721212	0.0241946	positive
dactylorhin A	i3_HQ_BSbp1_c89494/f3p0/3078	0.660606	0.0440266	positive
dactylorhin A	i1_LQ_BSbp1_c40067/f1p0/1846	0.684848	0.0350915	positive
dactylorhin A	i2_LQ_BSbp1_c178894/f1p7/2088	0.64422	0.0443814	positive
dactylorhin A	i2_LQ_BSbp1_c89108/f1p1/2061	0.69697	0.0311411	positive
dactylorhin A	i6_HQ_BSbp1_c3197/f4p0/6573	0.915152	0.000466722	positive
dactylorhin A	i1_LQ_BSbp1_c21253/f1p6/1954	0.684848	0.0350915	positive
dactylorhin A	i2_LQ_BSbp1_c76953/f1p6/2816	0.660606	0.0440266	positive
dactylorhin A	i0_LQ_BSbp1_c5592/f1p2/800	0.672727	0.0393814	positive
dactylorhin A	i1_LQ_BSbp1_c35399/f1p0/1682	0.709091	0.0275141	positive
dactylorhin A	i1_LQ_BSbp1_c40954/f1p56/1343	0.745455	0.0184138	positive
dactylorhin A	i1_HQ_BSbp1_c2675/f9p2/1975	0.648485	0.0490426	positive
dactylorhin A	i3_HQ_BSbp1_c3947/f4p0/3161	0.781818	0.0116513	positive
dactylorhin A	i2_LQ_BSbp1_c107561/f1p6/2689	0.69697	0.0311411	positive
dactylorhin A	i2_HQ_BSbp1_c195360/f4p0/2246	0.733333	0.0211665	positive
dactylorhin A	i2_LQ_BSbp1_c103296/f1p6/2592	0.660606	0.0440266	positive
dactylorhin A	i1_LQ_BSbp1_c9121/f1p0/1595	0.806061	0.00823557	positive
dactylorhin A	i1_LQ_BSbp1_c39127/f1p8/1472	0.745455	0.0184138	positive
dactylorhin A	i1_LQ_BSbp1_c14429/f1p0/1136	0.660606	0.0440266	positive
dactylorhin A	i1_LQ_BSbp1_c9303/f1p1/1719	0.660606	0.0440266	positive
dactylorhin A	i3_LQ_BSbp1_c46788/f1p1/3744	0.648485	0.0490426	positive
dactylorhin A	i3_HQ_BSbp1_c18357/f7p4/3201	0.769697	0.0136718	positive
dactylorhin A	i0_LQ_BSbp1_c58735/f1p0/877	0.769697	0.0136718	positive
dactylorhin A	i1_LQ_BSbp1_c9471/f1p4/1259	0.672727	0.0393814	positive
dactylorhin A	i2_HQ_BSbp1_c2150/f21p5/2621	0.648485	0.0490426	positive
dactylorhin A	i1_HQ_BSbp1_c32056/f4p0/1603	0.818182	0.00681113	positive
dactylorhin A	i2_LQ_BSbp1_c130496/f1p7/2891	0.759882	0.010758	positive
dactylorhin A	i2_HQ_BSbp1_c43738/f2p2/2432	0.793939	0.00984414	positive
dactylorhin A	i0_LQ_BSbp1_c78565/f1p0/992	0.854545	0.00350474	positive
dactylorhin A	i1_HQ_BSbp1_c24521/f2p2/1335	0.781818	0.0116513	positive
dactylorhin A	i2_LQ_BSbp1_c22597/f1p0/2307	0.854545	0.00350474	positive
dactylorhin A	i1_LQ_BSbp1_c11051/f1p2/1996	0.648485	0.0490426	positive
dactylorhin A	i2_LQ_BSbp1_c53516/f1p6/2421	0.69697	0.0311411	positive
dactylorhin A	i1_LQ_BSbp1_c33576/f1p0/1167	0.684848	0.0350915	positive
dactylorhin A	i0_LQ_BSbp1_c6293/f1p0/848	0.818182	0.00681113	positive
dactylorhin A	i2_LQ_BSbp1_c37588/f1p1/2475	0.866667	0.00268142	positive
dactylorhin A	i4_LQ_BSbp1_c20135/f1p7/4493	0.887542	0.000609666	positive
dactylorhin A	i2_LQ_BSbp1_c7345/f1p2/2250	0.689617	0.0273499	positive
dactylorhin A	i2_HQ_BSbp1_c86100/f14p4/2454	0.793939	0.00984414	positive
dactylorhin A	i3_LQ_BSbp1_c2983/f1p6/3993	0.644065	0.0444496	positive
dactylorhin A	i2_LQ_BSbp1_c43583/f1p58/2388	0.684848	0.0350915	positive
dactylorhin A	i2_LQ_BSbp1_c106811/f1p2/2532	0.890909	0.00138027	positive
dactylorhin A	i1_LQ_BSbp1_c84199/f1p2/1033	0.806061	0.00823557	positive
dactylorhin A	i3_LQ_BSbp1_c10245/f1p0/3297	0.757576	0.0159208	positive
dactylorhin A	i4_LQ_BSbp1_c13693/f1p0/4423	0.709091	0.0275141	positive
dactylorhin A	i2_LQ_BSbp1_c127593/f1p9/2245	0.721212	0.0241946	positive
dactylorhin A	i2_LQ_BSbp1_c100229/f1p4/2777	0.709091	0.0275141	positive
dactylorhin A	i1_LQ_BSbp1_c26073/f1p0/1324	0.781818	0.0116513	positive
dactylorhin A	i3_LQ_BSbp1_c82445/f1p0/3841	0.672727	0.0393814	positive
dactylorhin A	i3_LQ_BSbp1_c13644/f1p4/3701	0.793939	0.00984414	positive
dactylorhin A	i2_LQ_BSbp1_c154497/f1p0/2119	0.733333	0.0211665	positive
dactylorhin A	i0_LQ_BSbp1_c79235/f1p0/499	0.709091	0.0275141	positive
dactylorhin A	i1_LQ_BSbp1_c20615/f3p0/1395	0.757576	0.0159208	positive
dactylorhin A	i6_LQ_BSbp1_c615/f1p8/6825	0.709091	0.0275141	positive
dactylorhin A	i1_HQ_BSbp1_c41411/f3p2/1227	0.648485	0.0490426	positive
dactylorhin A	i0_HQ_BSbp1_c58135/f3p0/692	0.686933	0.0282056	positive
dactylorhin A	i3_HQ_BSbp1_c36291/f3p19/3790	0.769697	0.0136718	positive
dactylorhin A	i1_LQ_BSbp1_c41522/f1p1/1513	0.684848	0.0350915	positive
dactylorhin A	i1_LQ_BSbp1_c51467/f1p0/1364	0.781818	0.0116513	positive
dactylorhin A	i1_LQ_BSbp1_c40644/f1p3/1983	0.878788	0.00197706	positive
dactylorhin A	i1_LQ_BSbp1_c20039/f1p0/1522	0.69697	0.0311411	positive
dactylorhin A	i2_LQ_BSbp1_c83459/f1p0/2562	0.757576	0.0159208	positive
dactylorhin A	i2_LQ_BSbp1_c114958/f1p2/2076	0.90303	0.000880225	positive
dactylorhin A	i4_LQ_BSbp1_c19287/f1p16/4053	0.656491	0.0392233	positive
dactylorhin A	i3_LQ_BSbp1_c5803/f1p0/3383	0.733333	0.0211665	positive
dactylorhin A	i3_HQ_BSbp1_c90453/f33p0/3569	0.709091	0.0275141	positive
dactylorhin A	i2_LQ_BSbp1_c23315/f1p4/2325	0.890909	0.00138027	positive
dactylorhin A	i0_LQ_BSbp1_c2055/f1p0/538	0.757576	0.0159208	positive
dactylorhin A	i2_LQ_BSbp1_c181516/f1p5/2186	0.757576	0.0159208	positive
dactylorhin A	i2_LQ_BSbp1_c7933/f1p6/2520	0.769697	0.0136718	positive
dactylorhin A	i3_LQ_BSbp1_c41333/f1p0/3094	0.660606	0.0440266	positive
dactylorhin A	i2_LQ_BSbp1_c101782/f1p7/2845	0.69697	0.0311411	positive
dactylorhin A	i2_LQ_BSbp1_c108453/f1p15/2142	0.69697	0.0311411	positive
dactylorhin A	i2_HQ_BSbp1_c58876/f4p3/2304	0.660606	0.0440266	positive
dactylorhin A	i1_HQ_BSbp1_c13254/f2p3/1709	0.757576	0.0159208	positive
dactylorhin A	i1_LQ_BSbp1_c15085/f1p0/1117	0.648485	0.0490426	positive
dactylorhin A	i1_LQ_BSbp1_c35433/f1p7/1999	0.733333	0.0211665	positive
dactylorhin A	i2_LQ_BSbp1_c77143/f1p9/2518	0.830303	0.0055568	positive
dactylorhin A	i4_LQ_BSbp1_c4775/f1p3/4697	0.781818	0.0116513	positive
dactylorhin A	i1_LQ_BSbp1_c54323/f1p0/1566	0.660606	0.0440266	positive
dactylorhin A	i2_HQ_BSbp1_c6755/f19p0/2853	0.781818	0.0116513	positive
dactylorhin A	i2_LQ_BSbp1_c11669/f1p9/2447	0.915152	0.000466722	positive
dactylorhin A	i4_LQ_BSbp1_c20666/f1p0/4951	0.660606	0.0440266	positive
dactylorhin A	i4_LQ_BSbp1_c4425/f1p0/4921	0.769697	0.0136718	positive
dactylorhin A	i0_HQ_BSbp1_c6691/f3p0/886	0.709091	0.0275141	positive
dactylorhin A	i1_LQ_BSbp1_c80503/f1p12/1103	0.733333	0.0211665	positive
dactylorhin A	i0_LQ_BSbp1_c37551/f1p0/522	0.660606	0.0440266	positive
dactylorhin A	i1_LQ_BSbp1_c50461/f1p0/1625	0.721212	0.0241946	positive
dactylorhin A	i0_HQ_BSbp1_c15733/f4p2/531	0.745455	0.0184138	positive
dactylorhin A	i0_LQ_BSbp1_c58835/f1p0/607	0.721212	0.0241946	positive
dactylorhin A	i4_LQ_BSbp1_c3854/f1p5/4533	0.709091	0.0275141	positive
dactylorhin A	i3_LQ_BSbp1_c13140/f1p0/3904	0.745455	0.0184138	positive
dactylorhin A	i3_LQ_BSbp1_c46148/f1p0/3838	0.793939	0.00984414	positive
dactylorhin A	i0_LQ_BSbp1_c33964/f1p11/542	0.709091	0.0275141	positive
dactylorhin A	i3_LQ_BSbp1_c44359/f1p0/3655	0.723408	0.0180477	positive
dactylorhin A	i2_LQ_BSbp1_c9155/f1p5/2589	0.781818	0.0116513	positive
dactylorhin A	i1_LQ_BSbp1_c6661/f1p0/1533	0.648485	0.0490426	positive
dactylorhin A	i3_HQ_BSbp1_c89718/f10p0/3367	0.69697	0.0311411	positive
dactylorhin A	i1_HQ_BSbp1_c96363/f13p0/1574	0.854545	0.00350474	positive
dactylorhin A	i0_LQ_BSbp1_c35256/f1p0/933	0.648485	0.0490426	positive
dactylorhin A	i4_LQ_BSbp1_c2738/f1p2/4130	0.733333	0.0211665	positive
dactylorhin A	i2_LQ_BSbp1_c103736/f1p37/2748	0.709091	0.0275141	positive
dactylorhin A	i0_LQ_BSbp1_c4831/f1p0/770	0.733333	0.0211665	positive
dactylorhin A	i0_LQ_BSbp1_c59459/f1p0/718	0.721212	0.0241946	positive
dactylorhin A	i2_LQ_BSbp1_c107890/f1p17/2261	0.757576	0.0159208	positive
dactylorhin A	i1_LQ_BSbp1_c7032/f1p1/1606	0.672727	0.0393814	positive
dactylorhin A	i3_LQ_BSbp1_c59003/f1p0/3655	0.742387	0.0139278	positive
dactylorhin A	i1_HQ_BSbp1_c1537/f17p0/1638	0.842424	0.00445903	positive
dactylorhin A	i0_HQ_BSbp1_c1225/f2p0/945	0.793939	0.00984414	positive
dactylorhin A	i5_HQ_BSbp1_c7538/f18p10/5168	0.745455	0.0184138	positive
dactylorhin A	i2_LQ_BSbp1_c22401/f1p2/2242	0.709091	0.0275141	positive
dactylorhin A	i2_LQ_BSbp1_c93987/f1p2/2020	0.733333	0.0211665	positive
dactylorhin A	i3_LQ_BSbp1_c44543/f1p0/3316	0.64438	0.0443115	positive
dactylorhin A	i1_LQ_BSbp1_c15264/f1p0/1108	0.672727	0.0393814	positive
dactylorhin A	i4_LQ_BSbp1_c6651/f1p1/4581	0.854545	0.00350474	positive
dactylorhin A	i2_LQ_BSbp1_c128404/f1p4/2483	0.648485	0.0490426	positive
dactylorhin A	i2_HQ_BSbp1_c88234/f2p2/2179	0.733333	0.0211665	positive
dactylorhin A	i1_HQ_BSbp1_c67769/f2p0/1907	0.757576	0.0159208	positive
dactylorhin A	i4_LQ_BSbp1_c8808/f1p0/4733	0.745455	0.0184138	positive
dactylorhin A	i2_LQ_BSbp1_c17720/f1p0/2369	0.69697	0.0311411	positive
dactylorhin A	i2_LQ_BSbp1_c157339/f1p0/2624	0.83891	0.00241399	positive
dactylorhin A	i1_LQ_BSbp1_c104512/f1p0/1012	0.660606	0.0440266	positive
dactylorhin A	i2_HQ_BSbp1_c170810/f2p1/2212	0.769697	0.0136718	positive
dactylorhin A	i3_LQ_BSbp1_c10547/f1p0/3704	0.757576	0.0159208	positive
dactylorhin A	i2_LQ_BSbp1_c166293/f1p0/2064	0.709091	0.0275141	positive
dactylorhin A	i3_LQ_BSbp1_c14475/f1p0/3066	0.769697	0.0136718	positive
dactylorhin A	i1_HQ_BSbp1_c31813/f2p0/1486	0.830303	0.0055568	positive
dactylorhin A	i1_HQ_BSbp1_c46427/f3p0/1161	0.854545	0.00350474	positive
dactylorhin A	i3_LQ_BSbp1_c19171/f1p0/3153	0.769697	0.0136718	positive
dactylorhin A	i1_LQ_BSbp1_c38942/f1p18/1375	0.684848	0.0350915	positive
dactylorhin A	i2_LQ_BSbp1_c14723/f1p6/2030	0.660606	0.0440266	positive
dactylorhin A	i0_LQ_BSbp1_c27655/f1p0/758	0.733333	0.0211665	positive
dactylorhin A	i3_HQ_BSbp1_c2617/f3p0/3815	0.866667	0.00268142	positive
dactylorhin A	i7_LQ_BSbp1_c496/f1p0/7717	0.672727	0.0393814	positive
[truncated: 1,568 more rows]

## Sheet: Militarine
Data1	Data2	rho	pvalue	relation
militarine	i4_LQ_BSbp1_c5351/f1p4/4384	0.757576	0.0159208	positive
militarine	i1_LQ_BSbp1_c73265/f1p0/1719	0.69697	0.0311411	positive
militarine	i2_LQ_BSbp1_c42889/f1p1/2316	0.648485	0.0490426	positive
militarine	i3_LQ_BSbp1_c45944/f1p4/3228	0.656491	0.0392233	positive
militarine	i6_HQ_BSbp1_c303/f3p23/6319	0.648485	0.0490426	positive
militarine	i2_HQ_BSbp1_c71802/f12p3/2669	0.660606	0.0440266	positive
militarine	i2_HQ_BSbp1_c26234/f3p5/2314	0.660606	0.0440266	positive
militarine	i2_LQ_BSbp1_c129741/f1p12/2529	0.886259	0.000636952	positive
militarine	i0_LQ_BSbp1_c8759/f1p1/905	0.660606	0.0440266	positive
militarine	i3_LQ_BSbp1_c79489/f1p0/3075	0.656538	0.0392044	positive
militarine	i1_LQ_BSbp1_c19700/f1p24/1754	0.69697	0.0311411	positive
militarine	i1_LQ_BSbp1_c104736/f1p0/1015	0.806061	0.00823557	positive
militarine	i1_LQ_BSbp1_c53186/f1p0/1469	0.648485	0.0490426	positive
militarine	i2_LQ_BSbp1_c41792/f1p0/2668	0.660606	0.0440266	positive
militarine	i2_LQ_BSbp1_c105581/f1p7/2385	0.69697	0.0311411	positive
militarine	i4_HQ_BSbp1_c17187/f2p0/4163	0.793939	0.00984414	positive
militarine	i0_LQ_BSbp1_c58794/f1p0/766	0.638301	0.0470245	positive
militarine	i1_LQ_BSbp1_c69077/f1p0/1896	0.878788	0.00197706	positive
militarine	i3_LQ_BSbp1_c65416/f1p0/3166	0.733333	0.0211665	positive
militarine	i2_LQ_BSbp1_c199693/f1p61/2024	0.672727	0.0393814	positive
militarine	i2_HQ_BSbp1_c100999/f2p1/2351	0.806061	0.00823557	positive
militarine	i3_LQ_BSbp1_c11584/f1p0/3580	0.757576	0.0159208	positive
militarine	i2_LQ_BSbp1_c42494/f1p27/2265	0.655477	0.0396333	positive
militarine	i1_LQ_BSbp1_c69393/f1p0/1229	0.818182	0.00681113	positive
militarine	i2_LQ_BSbp1_c125788/f1p1/2827	0.684848	0.0350915	positive
militarine	i0_LQ_BSbp1_c41189/f1p0/587	0.757576	0.0159208	positive
militarine	i1_HQ_BSbp1_c39371/f2p6/1752	0.757576	0.0159208	positive
militarine	i1_HQ_BSbp1_c6344/f3p0/1639	0.745455	0.0184138	positive
militarine	i0_LQ_BSbp1_c9485/f1p11/916	0.660606	0.0440266	positive
militarine	i2_LQ_BSbp1_c130665/f1p3/2177	0.915152	0.000466722	positive
militarine	i1_LQ_BSbp1_c64290/f1p0/1049	0.660606	0.0440266	positive
militarine	i1_LQ_BSbp1_c36758/f1p6/1948	0.672727	0.0393814	positive
militarine	i1_LQ_BSbp1_c7998/f1p8/1700	0.648485	0.0490426	positive
militarine	i5_HQ_BSbp1_c7658/f3p0/5306	0.793939	0.00984414	positive
militarine	i1_LQ_BSbp1_c24884/f1p2/1981	0.830303	0.0055568	positive
militarine	i4_LQ_BSbp1_c16277/f1p0/4095	0.672727	0.0393814	positive
militarine	i1_LQ_BSbp1_c83467/f1p0/1020	0.648485	0.0490426	positive
militarine	i1_LQ_BSbp1_c25641/f1p1/1848	0.69697	0.0311411	positive
militarine	i2_HQ_BSbp1_c197150/f8p10/2130	0.648485	0.0490426	positive
militarine	i0_LQ_BSbp1_c120430/f1p0/885	0.806061	0.00823557	positive
militarine	i1_LQ_BSbp1_c8441/f1p0/1405	0.672727	0.0393814	positive
militarine	i0_LQ_BSbp1_c2063/f1p0/997	0.915152	0.000466722	positive
militarine	i3_LQ_BSbp1_c15463/f1p0/3075	0.684848	0.0350915	positive
militarine	i3_LQ_BSbp1_c30520/f1p114/3029	0.747724	0.0128997	positive
militarine	i0_LQ_BSbp1_c28895/f1p0/663	0.721212	0.0241946	positive
militarine	i1_LQ_BSbp1_c51759/f1p0/1194	0.672727	0.0393814	positive
militarine	i2_LQ_BSbp1_c56626/f1p19/2668	0.660606	0.0440266	positive
militarine	i1_HQ_BSbp1_c4361/f2p0/1797	0.806061	0.00823557	positive
militarine	i3_LQ_BSbp1_c60028/f1p0/3933	0.69697	0.0311411	positive
militarine	i1_LQ_BSbp1_c56310/f1p4/1277	0.842424	0.00445903	positive
militarine	i1_LQ_BSbp1_c83537/f1p0/1124	0.684848	0.0350915	positive
militarine	i1_LQ_BSbp1_c53201/f1p0/1902	0.684848	0.0350915	positive
militarine	i3_LQ_BSbp1_c4095/f1p0/3380	0.721212	0.0241946	positive
militarine	i2_HQ_BSbp1_c157932/f2p0/2797	0.721212	0.0241946	positive
militarine	i1_LQ_BSbp1_c15340/f1p0/1130	0.830303	0.0055568	positive
militarine	i3_LQ_BSbp1_c62451/f1p11/3584	0.757576	0.0159208	positive
militarine	i0_HQ_BSbp1_c4551/f2p18/963	0.721212	0.0241946	positive
militarine	i3_LQ_BSbp1_c26120/f1p0/3455	0.650318	0.0417648	positive
militarine	i2_LQ_BSbp1_c158496/f1p8/2632	0.648485	0.0490426	positive
militarine	i3_LQ_BSbp1_c45674/f1p0/3424	0.781818	0.0116513	positive
militarine	i2_HQ_BSbp1_c171495/f9p7/2166	0.781818	0.0116513	positive
militarine	i3_LQ_BSbp1_c10019/f1p0/3500	0.648485	0.0490426	positive
militarine	i1_LQ_BSbp1_c35764/f1p0/1656	0.733333	0.0211665	positive
militarine	i1_HQ_BSbp1_c22416/f2p6/1342	0.709091	0.0275141	positive
militarine	i3_LQ_BSbp1_c68557/f1p0/3434	0.781818	0.0116513	positive
militarine	i1_LQ_BSbp1_c52271/f1p1/1305	0.672727	0.0393814	positive
militarine	i0_HQ_BSbp1_c1131/f9p0/942	0.648485	0.0490426	positive
militarine	i3_LQ_BSbp1_c24412/f1p1/3634	0.69697	0.0311411	positive
militarine	i0_LQ_BSbp1_c27221/f1p0/898	0.672727	0.0393814	positive
militarine	i4_LQ_BSbp1_c9551/f1p0/4056	0.648485	0.0490426	positive
militarine	i1_HQ_BSbp1_c103359/f3p8/1725	0.648485	0.0490426	positive
militarine	i1_HQ_BSbp1_c9487/f4p0/1859	0.684848	0.0350915	positive
militarine	i2_LQ_BSbp1_c180582/f1p3/2910	0.687836	0.0279157	positive
militarine	i0_LQ_BSbp1_c119252/f1p0/961	0.648485	0.0490426	positive
militarine	i2_LQ_BSbp1_c54026/f1p1/2178	0.769697	0.0136718	positive
militarine	i0_LQ_BSbp1_c111651/f1p0/981	0.660606	0.0440266	positive
militarine	i3_LQ_BSbp1_c50128/f1p0/3052	0.83891	0.00241399	positive
militarine	i1_HQ_BSbp1_c2370/f15p0/1274	0.757576	0.0159208	positive
militarine	i2_LQ_BSbp1_c53556/f1p7/2178	0.745455	0.0184138	positive
militarine	i4_LQ_BSbp1_c10250/f1p0/4139	0.769697	0.0136718	positive
militarine	i1_HQ_BSbp1_c26511/f2p0/1694	0.721212	0.0241946	positive
militarine	i2_LQ_BSbp1_c185312/f1p17/2083	0.648485	0.0490426	positive
militarine	i1_LQ_BSbp1_c34953/f1p4/1176	0.709091	0.0275141	positive
militarine	i1_LQ_BSbp1_c25391/f1p4/1956	0.745455	0.0184138	positive
militarine	i0_LQ_BSbp1_c41272/f1p0/654	0.818182	0.00681113	positive
militarine	i2_LQ_BSbp1_c19099/f1p0/2153	0.638301	0.0470245	positive
militarine	i2_HQ_BSbp1_c3291/f3p22/2563	0.878788	0.00197706	positive
militarine	i1_LQ_BSbp1_c77446/f1p0/1239	0.684848	0.0350915	positive
militarine	i2_LQ_BSbp1_c48060/f1p0/2128	0.684848	0.0350915	positive
militarine	i3_LQ_BSbp1_c37336/f1p0/3573	0.709091	0.0275141	positive
militarine	i0_LQ_BSbp1_c28801/f1p0/857	0.733333	0.0211665	positive
militarine	i2_LQ_BSbp1_c183004/f1p0/3002	0.69697	0.0311411	positive
militarine	i0_HQ_BSbp1_c23504/f4p2/944	0.745455	0.0184138	positive
militarine	i3_HQ_BSbp1_c6894/f3p7/3137	0.674775	0.0323118	positive
militarine	i3_LQ_BSbp1_c23804/f1p5/3144	0.648649	0.0424702	positive
militarine	i2_LQ_BSbp1_c132279/f1p2/2263	0.684848	0.0350915	positive
militarine	i2_LQ_BSbp1_c53926/f1p8/2251	0.842424	0.00445903	positive
militarine	i4_HQ_BSbp1_c15313/f2p0/4050	0.733333	0.0211665	positive
militarine	i1_LQ_BSbp1_c9111/f1p0/1215	0.660606	0.0440266	positive
militarine	i3_LQ_BSbp1_c67538/f1p0/3372	0.721212	0.0241946	positive
militarine	i3_LQ_BSbp1_c42747/f1p1/3173	0.733333	0.0211665	positive
militarine	i3_LQ_BSbp1_c11400/f1p0/3646	0.693012	0.0262929	positive
militarine	i2_LQ_BSbp1_c182949/f1p6/1788	0.672727	0.0393814	positive
militarine	i0_LQ_BSbp1_c172311/f1p7/682	0.684848	0.0350915	positive
militarine	i2_HQ_BSbp1_c185814/f5p6/2067	0.975758	0	positive
militarine	i0_LQ_BSbp1_c2873/f1p0/751	0.660606	0.0440266	positive
militarine	i3_LQ_BSbp1_c82085/f1p23/3602	0.721212	0.0241946	positive
militarine	i2_HQ_BSbp1_c17958/f2p1/2164	0.638301	0.0470245	positive
militarine	i4_LQ_BSbp1_c3550/f1p2/4464	0.735566	0.0153235	positive
militarine	i3_LQ_BSbp1_c66458/f1p0/3828	0.684848	0.0350915	positive
militarine	i1_HQ_BSbp1_c86002/f52p0/1114	0.648485	0.0490426	positive
militarine	i1_LQ_BSbp1_c21598/f1p5/1646	0.721212	0.0241946	positive
militarine	i3_LQ_BSbp1_c4247/f1p1/3888	0.69697	0.0311411	positive
militarine	i2_LQ_BSbp1_c21712/f1p0/2332	0.648485	0.0490426	positive
militarine	i1_LQ_BSbp1_c84433/f1p0/1114	0.69697	0.0311411	positive
militarine	i2_LQ_BSbp1_c181183/f1p4/2169	0.721212	0.0241946	positive
militarine	i2_LQ_BSbp1_c109630/f1p21/2169	0.648485	0.0490426	positive
militarine	i1_LQ_BSbp1_c36251/f1p27/1828	0.648485	0.0490426	positive
militarine	i3_LQ_BSbp1_c38134/f1p0/3370	0.648485	0.0490426	positive
militarine	i3_LQ_BSbp1_c7539/f1p6/4015	0.709091	0.0275141	positive
militarine	i1_LQ_BSbp1_c40132/f1p0/1962	0.686933	0.0282056	positive
militarine	i1_LQ_BSbp1_c11180/f1p0/1278	0.684848	0.0350915	positive
militarine	i4_LQ_BSbp1_c13023/f1p0/4384	0.733333	0.0211665	positive
militarine	i4_LQ_BSbp1_c4696/f1p16/4749	0.684848	0.0350915	positive
militarine	i5_LQ_BSbp1_c2215/f1p4/5500	0.684848	0.0350915	positive
militarine	i2_LQ_BSbp1_c34344/f1p12/2445	0.69697	0.0311411	positive
militarine	i1_LQ_BSbp1_c71759/f1p0/1993	0.648485	0.0490426	positive
militarine	i2_LQ_BSbp1_c18168/f1p12/2521	0.672727	0.0393814	positive
militarine	i0_HQ_BSbp1_c106645/f2p0/796	0.769697	0.0136718	positive
militarine	i2_LQ_BSbp1_c3771/f1p20/2210	0.781818	0.0116513	positive
militarine	i3_LQ_BSbp1_c23531/f1p66/3832	0.741645	0.0140752	positive
militarine	i0_HQ_BSbp1_c23477/f3p0/743	0.648485	0.0490426	positive
militarine	i4_LQ_BSbp1_c9452/f1p0/4166	0.735566	0.0153235	positive
militarine	i2_LQ_BSbp1_c7539/f1p6/2714	0.660606	0.0440266	positive
militarine	i3_LQ_BSbp1_c28897/f1p0/3741	0.648485	0.0490426	positive
militarine	i2_LQ_BSbp1_c13738/f1p1/2251	0.672727	0.0393814	positive
militarine	i3_LQ_BSbp1_c13897/f1p7/3188	0.754658	0.0116449	positive
militarine	i1_HQ_BSbp1_c64684/f7p0/1321	0.684848	0.0350915	positive
militarine	i3_LQ_BSbp1_c67007/f1p0/3957	0.741645	0.0140752	positive
militarine	i1_HQ_BSbp1_c1642/f3p4/1364	0.769697	0.0136718	positive
militarine	i4_LQ_BSbp1_c7712/f1p2/4265	0.842424	0.00445903	positive
militarine	i3_LQ_BSbp1_c13193/f1p0/3173	0.757576	0.0159208	positive
militarine	i0_LQ_BSbp1_c67804/f1p0/584	0.67533	0.0321161	positive
militarine	i3_LQ_BSbp1_c80181/f1p0/3143	0.69697	0.0311411	positive
militarine	i1_LQ_BSbp1_c50623/f1p0/1430	0.757576	0.0159208	positive
militarine	i1_LQ_BSbp1_c4776/f1p18/1845	0.733333	0.0211665	positive
militarine	i2_LQ_BSbp1_c134041/f1p18/2377	0.684848	0.0350915	positive
militarine	i2_LQ_BSbp1_c103790/f1p5/2360	0.745455	0.0184138	positive
militarine	i1_LQ_BSbp1_c103695/f1p4/1001	0.69697	0.0311411	positive
militarine	i3_HQ_BSbp1_c39547/f2p0/3212	0.660606	0.0440266	positive
militarine	i0_LQ_BSbp1_c12918/f1p14/988	0.648485	0.0490426	positive
militarine	i0_HQ_BSbp1_c58311/f2p20/695	0.660606	0.0440266	positive
militarine	i3_LQ_BSbp1_c9449/f1p0/3315	0.691764	0.0266782	positive
militarine	i2_LQ_BSbp1_c151703/f1p11/2191	0.660606	0.0440266	positive
militarine	i1_LQ_BSbp1_c24848/f1p0/1936	0.750366	0.0124109	positive
militarine	i5_LQ_BSbp1_c4072/f1p10/5668	0.781818	0.0116513	positive
militarine	i1_LQ_BSbp1_c71262/f1p0/1292	0.818182	0.00681113	positive
militarine	i2_HQ_BSbp1_c61019/f4p5/2337	0.684848	0.0350915	positive
militarine	i1_LQ_BSbp1_c57621/f1p0/1341	0.69697	0.0311411	positive
militarine	i1_HQ_BSbp1_c32125/f2p0/1160	0.660606	0.0440266	positive
militarine	i0_LQ_BSbp1_c72258/f1p0/666	0.69697	0.0311411	positive
militarine	i3_LQ_BSbp1_c55301/f1p7/3191	0.648485	0.0490426	positive
militarine	i2_LQ_BSbp1_c211215/f1p17/2013	0.733333	0.0211665	positive
militarine	i1_LQ_BSbp1_c104045/f1p4/1011	0.648485	0.0490426	positive
militarine	i2_LQ_BSbp1_c30349/f1p82/2013	0.684848	0.0350915	positive
militarine	i4_LQ_BSbp1_c14059/f1p0/4208	0.709091	0.0275141	positive
militarine	i1_HQ_BSbp1_c22139/f3p0/1205	0.684848	0.0350915	positive
militarine	i1_LQ_BSbp1_c13151/f1p0/1942	0.648485	0.0490426	positive
militarine	i2_LQ_BSbp1_c149289/f1p5/2215	0.69697	0.0311411	positive
militarine	i4_LQ_BSbp1_c10534/f1p0/4314	0.672727	0.0393814	positive
militarine	i0_LQ_BSbp1_c14524/f1p0/612	0.878788	0.00197706	positive
militarine	i3_LQ_BSbp1_c64267/f1p0/3987	0.757576	0.0159208	positive
militarine	i0_LQ_BSbp1_c37310/f1p16/280	0.648485	0.0490426	positive
militarine	i2_LQ_BSbp1_c41540/f1p5/2356	0.721212	0.0241946	positive
militarine	i2_LQ_BSbp1_c182460/f1p9/2668	0.709091	0.0275141	positive
militarine	i1_HQ_BSbp1_c26093/f2p0/1913	0.721212	0.0241946	positive
militarine	i3_LQ_BSbp1_c82209/f1p0/3519	0.709091	0.0275141	positive
militarine	i2_LQ_BSbp1_c60422/f1p23/2342	0.733333	0.0211665	positive
militarine	i2_LQ_BSbp1_c81166/f1p1/2234	0.806061	0.00823557	positive
militarine	i2_LQ_BSbp1_c37957/f1p1/2082	0.806061	0.00823557	positive
militarine	i4_HQ_BSbp1_c23636/f5p1/4129	0.818182	0.00681113	positive
militarine	i2_LQ_BSbp1_c100608/f1p17/2721	0.721212	0.0241946	positive
militarine	i0_LQ_BSbp1_c64096/f1p0/851	0.672727	0.0393814	positive
militarine	i3_LQ_BSbp1_c66554/f1p0/3111	0.793939	0.00984414	positive
militarine	i1_LQ_BSbp1_c23225/f1p0/1179	0.733333	0.0211665	positive
militarine	i2_LQ_BSbp1_c18484/f1p8/2162	0.684848	0.0350915	positive
militarine	i0_LQ_BSbp1_c31058/f1p0/687	0.915152	0.000466722	positive
militarine	i3_LQ_BSbp1_c37374/f1p1/3659	0.648485	0.0490426	positive
militarine	i0_LQ_BSbp1_c29904/f1p0/515	0.781818	0.0116513	positive
militarine	i2_LQ_BSbp1_c174374/f1p12/2429	0.660606	0.0440266	positive
militarine	i1_LQ_BSbp1_c76933/f1p13/1638	0.90303	0.000880225	positive
militarine	i1_LQ_BSbp1_c32668/f1p0/1642	0.818182	0.00681113	positive
militarine	i1_LQ_BSbp1_c74660/f1p0/1617	0.648485	0.0490426	positive
militarine	i2_LQ_BSbp1_c62535/f1p36/2256	0.818182	0.00681113	positive
militarine	i1_LQ_BSbp1_c52433/f1p0/1940	0.660606	0.0440266	positive
militarine	i1_LQ_BSbp1_c40772/f1p0/1848	0.660606	0.0440266	positive
militarine	i2_HQ_BSbp1_c52587/f2p16/2854	0.69697	0.0311411	positive
militarine	i1_LQ_BSbp1_c95821/f1p0/1272	0.866667	0.00268142	positive
militarine	i2_LQ_BSbp1_c158407/f1p3/2316	0.638301	0.0470245	positive
militarine	i4_LQ_BSbp1_c6785/f1p5/4792	0.709091	0.0275141	positive
militarine	i1_LQ_BSbp1_c49934/f1p0/1261	0.733333	0.0211665	positive
militarine	i2_LQ_BSbp1_c5768/f1p3/2416	0.684848	0.0350915	positive
militarine	i1_LQ_BSbp1_c60951/f1p4/1043	0.648485	0.0490426	positive
militarine	i5_LQ_BSbp1_c3387/f1p0/5421	0.660606	0.0440266	positive
militarine	i0_LQ_BSbp1_c58246/f2p14/580	0.745455	0.0184138	positive
militarine	i2_LQ_BSbp1_c176278/f1p19/2331	0.648485	0.0490426	positive
militarine	i1_LQ_BSbp1_c37748/f1p1/1139	0.806061	0.00823557	positive
militarine	i2_LQ_BSbp1_c80257/f1p0/2798	0.69697	0.0311411	positive
militarine	i3_LQ_BSbp1_c80817/f1p0/3335	0.684848	0.0350915	positive
militarine	i2_LQ_BSbp1_c84428/f1p6/2140	0.721212	0.0241946	positive
militarine	i0_LQ_BSbp1_c41867/f1p0/689	0.684848	0.0350915	positive
militarine	i3_LQ_BSbp1_c45388/f1p0/3925	0.656538	0.0392044	positive
militarine	i1_LQ_BSbp1_c39621/f1p8/1284	0.806061	0.00823557	positive
militarine	i3_LQ_BSbp1_c13400/f1p3/3783	0.64438	0.0443115	positive
militarine	i2_LQ_BSbp1_c105238/f1p0/2235	0.660606	0.0440266	positive
militarine	i3_LQ_BSbp1_c81944/f1p1/3809	0.64438	0.0443115	positive
militarine	i1_LQ_BSbp1_c7123/f1p6/1429	0.69697	0.0311411	positive
militarine	i2_HQ_BSbp1_c59367/f3p0/2193	0.69697	0.0311411	positive
militarine	i1_HQ_BSbp1_c67519/f3p0/1812	0.660606	0.0440266	positive
militarine	i5_LQ_BSbp1_c7320/f1p0/5090	0.826752	0.00317971	positive
militarine	i2_HQ_BSbp1_c96624/f5p10/1910	0.69697	0.0311411	positive
militarine	i3_LQ_BSbp1_c41927/f1p0/3430	0.672727	0.0393814	positive
militarine	i2_LQ_BSbp1_c14775/f1p9/2022	0.684848	0.0350915	positive
militarine	i2_LQ_BSbp1_c135118/f1p4/2399	0.656538	0.0392044	positive
militarine	i3_LQ_BSbp1_c42695/f1p0/3203	0.648485	0.0490426	positive
militarine	i0_HQ_BSbp1_c151767/f62p0/427	0.660606	0.0440266	positive
militarine	i3_LQ_BSbp1_c5857/f1p9/3249	0.648485	0.0490426	positive
militarine	i2_LQ_BSbp1_c18698/f1p4/2769	0.721212	0.0241946	positive
militarine	i2_HQ_BSbp1_c196123/f3p3/2211	0.757576	0.0159208	positive
militarine	i2_HQ_BSbp1_c2030/f11p12/2664	0.684848	0.0350915	positive
militarine	i1_LQ_BSbp1_c10535/f1p5/1581	0.693304	0.0262035	positive
militarine	i0_LQ_BSbp1_c8716/f1p1/986	0.648485	0.0490426	positive
militarine	i3_LQ_BSbp1_c61913/f1p0/3881	0.733333	0.0211665	positive
militarine	i4_LQ_BSbp1_c8320/f1p0/4244	0.660606	0.0440266	positive
militarine	i2_LQ_BSbp1_c164538/f1p6/2045	0.818182	0.00681113	positive
militarine	i4_HQ_BSbp1_c24016/f14p0/4361	0.709091	0.0275141	positive
militarine	i1_LQ_BSbp1_c24979/f1p0/1184	0.648485	0.0490426	positive
militarine	i3_LQ_BSbp1_c4849/f1p0/3301	0.781818	0.0116513	positive
militarine	i2_HQ_BSbp1_c100158/f3p8/2286	0.648485	0.0490426	positive
militarine	i1_LQ_BSbp1_c71713/f1p0/1538	0.90303	0.000880225	positive
militarine	i2_LQ_BSbp1_c123958/f1p2/2712	0.733333	0.0211665	positive
militarine	i3_LQ_BSbp1_c60629/f1p0/3679	0.64438	0.0443115	positive
militarine	i1_LQ_BSbp1_c37432/f1p0/1243	0.684848	0.0350915	positive
militarine	i2_LQ_BSbp1_c175777/f1p16/2162	0.644065	0.0444496	positive
militarine	i3_HQ_BSbp1_c90968/f13p0/3851	0.709091	0.0275141	positive
militarine	i2_HQ_BSbp1_c10110/f2p0/2450	0.648485	0.0490426	positive
militarine	i2_LQ_BSbp1_c70107/f1p3/2006	0.709091	0.0275141	positive
militarine	i1_LQ_BSbp1_c37650/f1p0/1417	0.890909	0.00138027	positive
militarine	i1_LQ_BSbp1_c34318/f1p7/1768	0.745455	0.0184138	positive
militarine	i2_LQ_BSbp1_c5997/f1p12/2045	0.686933	0.0282056	positive
militarine	i2_LQ_BSbp1_c82639/f1p49/2280	0.684848	0.0350915	positive
militarine	i3_HQ_BSbp1_c90185/f2p0/3515	0.672727	0.0393814	positive
militarine	i0_HQ_BSbp1_c13595/f2p0/682	0.69697	0.0311411	positive
militarine	i0_LQ_BSbp1_c37004/f1p160/498	0.684848	0.0350915	positive
militarine	i4_HQ_BSbp1_c23794/f3p0/4439	0.648485	0.0490426	positive
militarine	i1_LQ_BSbp1_c21192/f1p15/1555	0.660606	0.0440266	positive
militarine	i0_HQ_BSbp1_c151435/f31p3/813	0.781818	0.0116513	positive
militarine	i1_LQ_BSbp1_c33629/f1p0/1998	0.757576	0.0159208	positive
militarine	i0_LQ_BSbp1_c78009/f1p0/798	0.69697	0.0311411	positive
militarine	i1_HQ_BSbp1_c4374/f3p0/1454	0.830303	0.0055568	positive
militarine	i1_HQ_BSbp1_c2515/f6p0/1594	0.684848	0.0350915	positive
militarine	i1_LQ_BSbp1_c20372/f1p0/1738	0.672727	0.0393814	positive
militarine	i1_LQ_BSbp1_c87930/f1p0/1738	0.915152	0.000466722	positive
militarine	i2_LQ_BSbp1_c177941/f1p11/2911	0.733333	0.0211665	positive
militarine	i2_HQ_BSbp1_c13274/f8p1/2485	0.866667	0.00268142	positive
militarine	i2_LQ_BSbp1_c107977/f1p3/2575	0.878788	0.00197706	positive
militarine	i2_LQ_BSbp1_c11233/f1p3/3280	0.793939	0.00984414	positive
militarine	i0_LQ_BSbp1_c61024/f1p0/1008	0.745455	0.0184138	positive
militarine	i3_LQ_BSbp1_c9290/f1p0/3226	0.806061	0.00823557	positive
militarine	i1_LQ_BSbp1_c12569/f1p1/1662	0.660606	0.0440266	positive
militarine	i4_LQ_BSbp1_c19726/f1p4/4391	0.806061	0.00823557	positive
militarine	i1_LQ_BSbp1_c52648/f1p0/1503	0.769697	0.0136718	positive
militarine	i0_HQ_BSbp1_c52237/f5p0/946	0.769697	0.0136718	positive
militarine	i0_LQ_BSbp1_c11055/f1p19/939	0.660606	0.0440266	positive
militarine	i3_HQ_BSbp1_c23890/f2p0/3224	0.842424	0.00445903	positive
militarine	i3_LQ_BSbp1_c28604/f1p0/3212	0.842424	0.00445903	positive
militarine	i1_LQ_BSbp1_c33906/f1p0/1504	0.69697	0.0311411	positive
militarine	i3_LQ_BSbp1_c36529/f1p0/3131	0.709091	0.0275141	positive
militarine	i2_LQ_BSbp1_c25530/f1p10/2469	0.818182	0.00681113	positive
militarine	i4_LQ_BSbp1_c18396/f1p0/4114	0.741645	0.0140752	positive
militarine	i0_LQ_BSbp1_c32809/f1p0/576	0.660606	0.0440266	positive
militarine	i2_LQ_BSbp1_c41038/f1p0/2971	0.889638	0.000566965	positive
militarine	i3_HQ_BSbp1_c55769/f12p0/3823	0.684848	0.0350915	positive
militarine	i2_HQ_BSbp1_c53807/f6p9/2161	0.660606	0.0440266	positive
militarine	i2_LQ_BSbp1_c168385/f1p1/2363	0.764723	0.00997949	positive
militarine	i1_HQ_BSbp1_c13396/f2p0/1917	0.648485	0.0490426	positive
militarine	i1_LQ_BSbp1_c23074/f1p1/1262	0.709091	0.0275141	positive
militarine	i2_HQ_BSbp1_c13703/f3p0/2162	0.660606	0.0440266	positive
militarine	i1_LQ_BSbp1_c88938/f1p0/1826	0.672727	0.0393814	positive
militarine	i4_LQ_BSbp1_c21083/f1p3/4338	0.660606	0.0440266	positive
militarine	i4_LQ_BSbp1_c22916/f1p3/4067	0.700342	0.0241072	positive
militarine	i1_LQ_BSbp1_c83113/f1p2/1036	0.781818	0.0116513	positive
militarine	i1_LQ_BSbp1_c37477/f1p4/1648	0.660606	0.0440266	positive
militarine	i2_LQ_BSbp1_c151144/f1p4/3006	0.648485	0.0490426	positive
militarine	i0_LQ_BSbp1_c1777/f1p0/911	0.672727	0.0393814	positive
militarine	i4_LQ_BSbp1_c4422/f1p0/4538	0.757576	0.0159208	positive
militarine	i1_HQ_BSbp1_c3903/f6p0/1691	0.672727	0.0393814	positive
militarine	i0_LQ_BSbp1_c41626/f1p0/734	0.660606	0.0440266	positive
militarine	i3_LQ_BSbp1_c63517/f1p0/3668	0.745455	0.0184138	positive
militarine	i1_HQ_BSbp1_c5271/f2p13/1924	0.648485	0.0490426	positive
militarine	i2_LQ_BSbp1_c4490/f1p5/2273	0.684848	0.0350915	positive
militarine	i0_LQ_BSbp1_c11719/f1p13/819	0.854545	0.00350474	positive
militarine	i3_LQ_BSbp1_c39171/f1p3/3896	0.793939	0.00984414	positive
militarine	i0_LQ_BSbp1_c13728/f1p3/611	0.757576	0.0159208	positive
militarine	i0_LQ_BSbp1_c80844/f1p0/686	0.733333	0.0211665	positive
militarine	i1_LQ_BSbp1_c6852/f1p0/1998	0.781818	0.0116513	positive
militarine	i1_LQ_BSbp1_c41315/f1p4/1468	0.684848	0.0350915	positive
militarine	i3_LQ_BSbp1_c26292/f1p2/3943	0.648485	0.0490426	positive
militarine	i5_LQ_BSbp1_c4890/f1p0/5165	0.660606	0.0440266	positive
militarine	i5_LQ_BSbp1_c3658/f1p3/5207	0.857147	0.00152784	positive
militarine	i0_LQ_BSbp1_c65125/f1p0/977	0.69697	0.0311411	positive
militarine	i1_LQ_BSbp1_c35157/f1p0/1711	0.660606	0.0440266	positive
militarine	i1_LQ_BSbp1_c68815/f1p0/1770	0.672727	0.0393814	positive
militarine	i2_LQ_BSbp1_c6350/f1p8/2585	0.672727	0.0393814	positive
militarine	i3_LQ_BSbp1_c5868/f1p2/3399	0.890909	0.00138027	positive
militarine	i2_HQ_BSbp1_c21103/f3p9/2231	0.684848	0.0350915	positive
militarine	i1_LQ_BSbp1_c38653/f1p6/1945	0.733333	0.0211665	positive
militarine	i1_LQ_BSbp1_c54046/f1p0/1228	0.745455	0.0184138	positive
militarine	i2_LQ_BSbp1_c56558/f1p1/2361	0.684848	0.0350915	positive
militarine	i1_LQ_BSbp1_c10134/f1p0/1321	0.660606	0.0440266	positive
militarine	i1_LQ_BSbp1_c56404/f1p3/1731	0.648485	0.0490426	positive
militarine	i2_LQ_BSbp1_c183963/f1p10/2119	0.660606	0.0440266	positive
militarine	i1_LQ_BSbp1_c75010/f1p14/1934	0.721212	0.0241946	positive
militarine	i2_HQ_BSbp1_c35246/f6p0/2513	0.721212	0.0241946	positive
militarine	i1_HQ_BSbp1_c80013/f2p4/1050	0.660606	0.0440266	positive
militarine	i1_LQ_BSbp1_c74698/f1p0/1629	0.684848	0.0350915	positive
militarine	i1_LQ_BSbp1_c6224/f1p0/1599	0.90303	0.000880225	positive
militarine	i0_LQ_BSbp1_c151839/f3p0/923	0.745455	0.0184138	positive
militarine	i4_LQ_BSbp1_c8531/f1p5/4405	0.684848	0.0350915	positive
militarine	i3_LQ_BSbp1_c23610/f1p5/3774	0.806061	0.00823557	positive
militarine	i3_LQ_BSbp1_c4101/f1p1/3897	0.660606	0.0440266	positive
militarine	i6_LQ_BSbp1_c1754/f1p0/6232	0.69697	0.0311411	positive
militarine	i2_LQ_BSbp1_c10517/f1p9/2450	0.806061	0.00823557	positive
militarine	i1_LQ_BSbp1_c5086/f1p27/1374	0.721212	0.0241946	positive
militarine	i2_LQ_BSbp1_c181900/f1p0/2996	0.742387	0.0139278	positive
militarine	i6_LQ_BSbp1_c2032/f1p0/6660	0.656491	0.0392233	positive
militarine	i3_LQ_BSbp1_c28375/f1p4/3390	0.757576	0.0159208	positive
militarine	i1_LQ_BSbp1_c24078/f4p0/1350	0.733333	0.0211665	positive
militarine	i1_LQ_BSbp1_c57674/f1p0/1422	0.660606	0.0440266	positive
militarine	i2_LQ_BSbp1_c19436/f1p0/2275	0.884163	0.000683419	positive
militarine	i1_LQ_BSbp1_c40875/f1p0/1963	0.684848	0.0350915	positive
militarine	i1_HQ_BSbp1_c76014/f2p1/1689	0.757576	0.0159208	positive
militarine	i1_LQ_BSbp1_c76143/f1p9/1948	0.660606	0.0440266	positive
militarine	i2_HQ_BSbp1_c27363/f3p2/2330	0.733333	0.0211665	positive
militarine	i1_LQ_BSbp1_c12701/f1p0/1342	0.648485	0.0490426	positive
militarine	i0_HQ_BSbp1_c258/f21p0/721	0.672727	0.0393814	positive
militarine	i3_LQ_BSbp1_c60339/f1p7/3168	0.648485	0.0490426	positive
militarine	i0_HQ_BSbp1_c23099/f5p0/794	0.69697	0.0311411	positive
militarine	i2_LQ_BSbp1_c152525/f1p0/2308	0.757576	0.0159208	positive
militarine	i3_LQ_BSbp1_c68809/f1p0/3781	0.866667	0.00268142	positive
militarine	i1_LQ_BSbp1_c39869/f1p1/1317	0.684848	0.0350915	positive
militarine	i1_LQ_BSbp1_c14783/f1p0/1066	0.709091	0.0275141	positive
militarine	i2_LQ_BSbp1_c26110/f1p9/2697	0.709091	0.0275141	positive
militarine	i2_LQ_BSbp1_c150368/f1p7/2151	0.889638	0.000566965	positive
militarine	i2_LQ_BSbp1_c61770/f1p1/2584	0.656538	0.0392044	positive
militarine	i2_LQ_BSbp1_c18251/f1p44/2645	0.745455	0.0184138	positive
militarine	i3_LQ_BSbp1_c40850/f1p0/3727	0.69697	0.0311411	positive
militarine	i3_LQ_BSbp1_c58363/f1p0/3173	0.830303	0.0055568	positive
militarine	i2_HQ_BSbp1_c120641/f6p5/2081	0.648485	0.0490426	positive
militarine	i2_LQ_BSbp1_c35982/f1p6/2269	0.723408	0.0180477	positive
militarine	i2_LQ_BSbp1_c37344/f1p2/2661	0.69697	0.0311411	positive
militarine	i2_LQ_BSbp1_c128666/f1p23/2144	0.660606	0.0440266	positive
militarine	i4_LQ_BSbp1_c12580/f1p0/4946	0.660606	0.0440266	positive
militarine	i3_LQ_BSbp1_c50197/f1p0/3061	0.660606	0.0440266	positive
militarine	i2_LQ_BSbp1_c21024/f1p4/2728	0.684848	0.0350915	positive
militarine	i2_LQ_BSbp1_c53917/f1p12/2465	0.684848	0.0350915	positive
militarine	i2_LQ_BSbp1_c129916/f1p2/2425	0.725354	0.0175906	positive
militarine	i1_HQ_BSbp1_c96439/f13p0/1175	0.648485	0.0490426	positive
militarine	i3_HQ_BSbp1_c55527/f13p1/3141	0.781818	0.0116513	positive
militarine	i0_LQ_BSbp1_c13542/f1p0/633	0.660606	0.0440266	positive
militarine	i5_LQ_BSbp1_c6485/f1p0/5612	0.69697	0.0311411	positive
militarine	i1_LQ_BSbp1_c76159/f1p0/1164	0.757576	0.0159208	positive
militarine	i1_LQ_BSbp1_c69406/f1p0/1817	0.818182	0.00681113	positive
militarine	i4_LQ_BSbp1_c20936/f1p0/4807	0.672727	0.0393814	positive
militarine	i1_LQ_BSbp1_c21748/f1p0/1637	0.721212	0.0241946	positive
militarine	i1_LQ_BSbp1_c33738/f1p0/1228	0.648485	0.0490426	positive
militarine	i4_LQ_BSbp1_c5974/f1p0/4447	0.709091	0.0275141	positive
militarine	i2_LQ_BSbp1_c141146/f1p3/2061	0.806644	0.00480744	positive
militarine	i4_LQ_BSbp1_c20049/f1p0/4128	0.672727	0.0393814	positive
militarine	i2_HQ_BSbp1_c19637/f3p9/2526	0.854545	0.00350474	positive
militarine	i2_HQ_BSbp1_c20384/f2p1/2918	0.733333	0.0211665	positive
militarine	i4_LQ_BSbp1_c12843/f1p0/4538	0.672727	0.0393814	positive
militarine	i2_LQ_BSbp1_c108011/f1p12/2854	0.662617	0.0368064	positive
militarine	i2_LQ_BSbp1_c178638/f1p4/2296	0.632222	0.0498461	positive
militarine	i2_LQ_BSbp1_c125534/f1p16/2832	0.842424	0.00445903	positive
militarine	i2_LQ_BSbp1_c160601/f1p3/2191	0.709091	0.0275141	positive
militarine	i1_LQ_BSbp1_c4967/f1p7/1465	0.733333	0.0211665	positive
militarine	i0_LQ_BSbp1_c7776/f1p1/933	0.660606	0.0440266	positive
militarine	i1_LQ_BSbp1_c96201/f1p1/1917	0.781818	0.0116513	positive
militarine	i6_LQ_BSbp1_c2066/f1p1/6423	0.747724	0.0128997	positive
militarine	i1_LQ_BSbp1_c17618/f1p5/1485	0.648485	0.0490426	positive
militarine	i3_LQ_BSbp1_c36920/f1p0/3091	0.769697	0.0136718	positive
militarine	i1_LQ_BSbp1_c12221/f1p7/1875	0.684848	0.0350915	positive
militarine	i2_LQ_BSbp1_c104488/f1p7/2665	0.73821	0.0147714	positive
militarine	i2_LQ_BSbp1_c134154/f1p3/2730	0.781818	0.0116513	positive
militarine	i1_LQ_BSbp1_c37229/f1p1/1900	0.733333	0.0211665	positive
militarine	i2_LQ_BSbp1_c149511/f1p29/2961	0.842424	0.00445903	positive
militarine	i4_HQ_BSbp1_c1928/f2p0/4481	0.915152	0.000466722	positive
militarine	i1_HQ_BSbp1_c2450/f8p0/1749	0.733333	0.0211665	positive
militarine	i1_LQ_BSbp1_c39669/f1p0/1564	0.806061	0.00823557	positive
militarine	i2_LQ_BSbp1_c117288/f1p2/2242	0.763167	0.0102252	positive
militarine	i3_LQ_BSbp1_c81814/f1p0/3349	0.648485	0.0490426	positive
militarine	i1_LQ_BSbp1_c77637/f1p55/1315	0.915152	0.000466722	positive
militarine	i2_LQ_BSbp1_c133111/f1p1/2308	0.854545	0.00350474	positive
militarine	i0_LQ_BSbp1_c82757/f1p9/900	0.745455	0.0184138	positive
militarine	i2_LQ_BSbp1_c19108/f1p6/2231	0.709091	0.0275141	positive
militarine	i3_LQ_BSbp1_c45669/f1p0/3091	0.672727	0.0393814	positive
militarine	i2_LQ_BSbp1_c108835/f1p7/2740	0.721212	0.0241946	positive
militarine	i0_HQ_BSbp1_c735/f12p0/600	0.660606	0.0440266	positive
militarine	i0_LQ_BSbp1_c2872/f1p0/808	0.842424	0.00445903	positive
militarine	i0_LQ_BSbp1_c65346/f1p0/602	0.757576	0.0159208	positive
militarine	i1_LQ_BSbp1_c56865/f1p0/1602	0.793939	0.00984414	positive
militarine	i2_LQ_BSbp1_c23839/f1p5/2903	0.757576	0.0159208	positive
militarine	i2_LQ_BSbp1_c127815/f1p1/2177	0.757576	0.0159208	positive
militarine	i2_LQ_BSbp1_c152127/f1p2/2152	0.830303	0.0055568	positive
militarine	i3_LQ_BSbp1_c9608/f1p0/3185	0.648485	0.0490426	positive
militarine	i3_HQ_BSbp1_c10089/f2p0/3658	0.769697	0.0136718	positive
militarine	i2_HQ_BSbp1_c88104/f2p9/2104	0.69697	0.0311411	positive
militarine	i1_HQ_BSbp1_c97867/f4p0/1921	0.660606	0.0440266	positive
militarine	i4_LQ_BSbp1_c6931/f1p2/4389	0.792698	0.00623823	positive
militarine	i1_LQ_BSbp1_c71307/f1p0/1482	0.781818	0.0116513	positive
militarine	i2_HQ_BSbp1_c130703/f2p6/2547	0.757576	0.0159208	positive
militarine	i5_LQ_BSbp1_c6331/f1p0/5392	0.69697	0.0311411	positive
militarine	i0_LQ_BSbp1_c4518/f1p3/423	0.709091	0.0275141	positive
militarine	i1_LQ_BSbp1_c55069/f2p0/1994	0.721212	0.0241946	positive
militarine	i1_HQ_BSbp1_c46125/f16p0/1228	0.830303	0.0055568	positive
militarine	i2_LQ_BSbp1_c106063/f1p9/2124	0.818182	0.00681113	positive
militarine	i1_LQ_BSbp1_c69460/f1p0/1243	0.745455	0.0184138	positive
militarine	i2_LQ_BSbp1_c157814/f1p1/2772	0.648485	0.0490426	positive
militarine	i5_LQ_BSbp1_c5005/f1p0/5608	0.717329	0.0195283	positive
militarine	i3_LQ_BSbp1_c45582/f1p119/3502	0.681033	0.0301509	positive
militarine	i2_LQ_BSbp1_c176150/f1p3/2450	0.778119	0.00803314	positive
militarine	i2_HQ_BSbp1_c140221/f3p0/2963	0.793939	0.00984414	positive
militarine	i3_LQ_BSbp1_c3314/f1p0/3473	0.650459	0.0417055	positive
militarine	i2_LQ_BSbp1_c105258/f1p0/2827	0.709091	0.0275141	positive
militarine	i1_LQ_BSbp1_c27977/f1p0/1087	0.648485	0.0490426	positive
militarine	i2_LQ_BSbp1_c125995/f1p27/2743	0.684848	0.0350915	positive
militarine	i3_HQ_BSbp1_c92056/f5p0/3135	0.648485	0.0490426	positive
militarine	i1_LQ_BSbp1_c10851/f1p0/1919	0.648485	0.0490426	positive
militarine	i0_LQ_BSbp1_c42665/f1p5/852	0.660606	0.0440266	positive
militarine	i2_HQ_BSbp1_c172841/f3p3/2664	0.69697	0.0311411	positive
militarine	i1_LQ_BSbp1_c72815/f1p0/1995	0.90303	0.000880225	positive
militarine	i3_LQ_BSbp1_c43407/f1p0/3740	0.866667	0.00268142	positive
militarine	i1_LQ_BSbp1_c81290/f1p1/1023	0.684848	0.0350915	positive
militarine	i4_LQ_BSbp1_c16402/f1p0/4007	0.721212	0.0241946	positive
militarine	i4_LQ_BSbp1_c15484/f1p0/4037	0.648485	0.0490426	positive
militarine	i2_LQ_BSbp1_c46399/f1p1/2059	0.648485	0.0490426	positive
militarine	i3_HQ_BSbp1_c9205/f2p3/3913	0.660606	0.0440266	positive
militarine	i4_HQ_BSbp1_c2119/f2p0/4674	0.733333	0.0211665	positive
militarine	i2_HQ_BSbp1_c24100/f3p2/2423	0.830303	0.0055568	positive
militarine	i1_LQ_BSbp1_c77122/f1p0/1752	0.830303	0.0055568	positive
militarine	i2_LQ_BSbp1_c128620/f1p4/3797	0.660606	0.0440266	positive
militarine	i0_LQ_BSbp1_c12017/f1p0/603	0.830303	0.0055568	positive
militarine	i4_HQ_BSbp1_c23552/f12p0/4081	0.830303	0.0055568	positive
militarine	i1_LQ_BSbp1_c23518/f1p0/1719	0.69697	0.0311411	positive
militarine	i0_LQ_BSbp1_c39008/f1p1/669	0.757576	0.0159208	positive
militarine	i0_LQ_BSbp1_c24041/f1p0/660	0.830303	0.0055568	positive
militarine	i0_HQ_BSbp1_c7860/f2p0/981	0.648485	0.0490426	positive
militarine	i3_LQ_BSbp1_c38584/f1p0/3217	0.781818	0.0116513	positive
militarine	i2_HQ_BSbp1_c2844/f2p2/2701	0.684848	0.0350915	positive
militarine	i0_HQ_BSbp1_c58435/f2p0/703	0.648485	0.0490426	positive
militarine	i1_LQ_BSbp1_c34319/f1p5/1618	0.854545	0.00350474	positive
militarine	i4_LQ_BSbp1_c3859/f1p0/4321	0.847577	0.00195638	positive
militarine	i1_LQ_BSbp1_c58369/f1p5/1344	0.684848	0.0350915	positive
militarine	i0_LQ_BSbp1_c42355/f1p0/614	0.709091	0.0275141	positive
militarine	i1_HQ_BSbp1_c97367/f17p0/1335	0.854545	0.00350474	positive
militarine	i3_LQ_BSbp1_c64139/f1p0/3481	0.733333	0.0211665	positive
militarine	i1_LQ_BSbp1_c7121/f1p0/1655	0.842424	0.00445903	positive
militarine	i1_HQ_BSbp1_c1935/f4p0/1827	0.818182	0.00681113	positive
militarine	i3_HQ_BSbp1_c53737/f6p18/3293	0.709091	0.0275141	positive
militarine	i2_LQ_BSbp1_c178435/f1p6/2408	0.648485	0.0490426	positive
militarine	i2_HQ_BSbp1_c171324/f22p6/2902	0.806061	0.00823557	positive
militarine	i3_HQ_BSbp1_c7839/f2p0/3360	0.709091	0.0275141	positive
militarine	i0_LQ_BSbp1_c38388/f1p0/949	0.660606	0.0440266	positive
militarine	i2_HQ_BSbp1_c105841/f2p4/2261	0.733333	0.0211665	positive
militarine	i2_LQ_BSbp1_c58678/f1p0/2532	0.818182	0.00681113	positive
militarine	i1_LQ_BSbp1_c17605/f1p0/1352	0.757576	0.0159208	positive
militarine	i1_LQ_BSbp1_c56984/f1p0/1798	0.684848	0.0350915	positive
militarine	i2_LQ_BSbp1_c158530/f1p20/2455	0.793939	0.00984414	positive
militarine	i2_LQ_BSbp1_c81665/f1p1/2121	0.793939	0.00984414	positive
militarine	i1_HQ_BSbp1_c43152/f3p0/1209	0.745455	0.0184138	positive
militarine	i4_LQ_BSbp1_c4461/f1p0/4112	0.648485	0.0490426	positive
militarine	i2_HQ_BSbp1_c94427/f4p4/2143	0.709091	0.0275141	positive
militarine	i2_LQ_BSbp1_c22112/f1p9/2968	0.842424	0.00445903	positive
militarine	i5_LQ_BSbp1_c7315/f1p15/5158	0.733333	0.0211665	positive
militarine	i3_LQ_BSbp1_c25279/f1p5/3388	0.684848	0.0350915	positive
militarine	i2_LQ_BSbp1_c3532/f1p8/2362	0.69697	0.0311411	positive
militarine	i1_LQ_BSbp1_c98877/f1p0/1987	0.648485	0.0490426	positive
militarine	i1_LQ_BSbp1_c3535/f1p0/1918	0.781818	0.0116513	positive
militarine	i0_HQ_BSbp1_c39975/f2p5/784	0.672727	0.0393814	positive
militarine	i5_LQ_BSbp1_c4976/f1p5/5292	0.684848	0.0350915	positive
militarine	i3_HQ_BSbp1_c1794/f4p0/3651	0.818182	0.00681113	positive
militarine	i1_HQ_BSbp1_c3179/f3p0/1330	0.769697	0.0136718	positive
militarine	i1_LQ_BSbp1_c73888/f1p0/1390	0.672727	0.0393814	positive
militarine	i2_LQ_BSbp1_c10774/f1p3/2399	0.684848	0.0350915	positive
militarine	i3_LQ_BSbp1_c27564/f1p0/3119	0.684848	0.0350915	positive
militarine	i2_HQ_BSbp1_c197422/f3p2/2663	0.769697	0.0136718	positive
militarine	i3_LQ_BSbp1_c37322/f1p28/3741	0.69697	0.0311411	positive
militarine	i3_LQ_BSbp1_c71842/f1p0/3014	0.684848	0.0350915	positive
militarine	i0_LQ_BSbp1_c58656/f1p0/756	0.878788	0.00197706	positive
militarine	i3_LQ_BSbp1_c24322/f1p0/3484	0.769697	0.0136718	positive
militarine	i2_LQ_BSbp1_c78727/f1p43/2478	0.70517	0.0227377	positive
militarine	i2_LQ_BSbp1_c149770/f1p20/2390	0.648485	0.0490426	positive
militarine	i4_LQ_BSbp1_c2597/f1p0/4659	0.733333	0.0211665	positive
militarine	i3_LQ_BSbp1_c68095/f1p0/3343	0.684848	0.0350915	positive
militarine	i2_LQ_BSbp1_c183303/f1p5/2347	0.69697	0.0311411	positive
militarine	i2_LQ_BSbp1_c80473/f1p0/2166	0.660606	0.0440266	positive
militarine	i2_HQ_BSbp1_c62072/f2p1/2691	0.660606	0.0440266	positive
militarine	i1_HQ_BSbp1_c1960/f3p0/1675	0.878788	0.00197706	positive
militarine	i1_LQ_BSbp1_c54927/f1p0/1887	0.672727	0.0393814	positive
militarine	i1_LQ_BSbp1_c51498/f1p0/1550	0.793939	0.00984414	positive
militarine	i2_HQ_BSbp1_c195415/f3p1/2142	0.69697	0.0311411	positive
militarine	i4_LQ_BSbp1_c4248/f1p0/4115	0.757576	0.0159208	positive
militarine	i1_HQ_BSbp1_c46945/f32p0/1189	0.672727	0.0393814	positive
militarine	i1_HQ_BSbp1_c85442/f2p0/1169	0.69697	0.0311411	positive
militarine	i2_LQ_BSbp1_c34062/f1p2/2250	0.672727	0.0393814	positive
militarine	i5_LQ_BSbp1_c1794/f1p0/5545	0.674775	0.0323118	positive
militarine	i2_HQ_BSbp1_c194795/f2p6/2737	0.684848	0.0350915	positive
militarine	i1_LQ_BSbp1_c72988/f1p0/1939	0.721212	0.0241946	positive
militarine	i1_LQ_BSbp1_c49662/f1p0/1781	0.660606	0.0440266	positive
militarine	i3_LQ_BSbp1_c19191/f1p0/3478	0.672727	0.0393814	positive
militarine	i0_LQ_BSbp1_c126525/f1p0/842	0.648485	0.0490426	positive
militarine	i2_LQ_BSbp1_c25632/f1p18/1961	0.709091	0.0275141	positive
militarine	i1_LQ_BSbp1_c19680/f1p0/1755	0.684848	0.0350915	positive
militarine	i1_LQ_BSbp1_c62658/f1p0/1500	0.648485	0.0490426	positive
militarine	i2_LQ_BSbp1_c100549/f1p5/2556	0.660606	0.0440266	positive
militarine	i0_LQ_BSbp1_c14549/f1p0/589	0.660606	0.0440266	positive
militarine	i0_LQ_BSbp1_c76238/f1p0/583	0.69697	0.0311411	positive
militarine	i2_LQ_BSbp1_c105801/f1p6/2287	0.672727	0.0393814	positive
militarine	i2_LQ_BSbp1_c156176/f1p0/2300	0.672727	0.0393814	positive
militarine	i1_LQ_BSbp1_c89778/f1p0/1390	0.660606	0.0440266	positive
militarine	i1_LQ_BSbp1_c3340/f1p0/1607	0.757576	0.0159208	positive
militarine	i2_LQ_BSbp1_c38010/f1p18/2291	0.69697	0.0311411	positive
militarine	i1_LQ_BSbp1_c55942/f1p0/1856	0.729487	0.0166469	positive
militarine	i1_HQ_BSbp1_c509/f27p0/1655	0.672727	0.0393814	positive
militarine	i4_LQ_BSbp1_c19380/f1p0/4327	0.866667	0.00268142	positive
militarine	i3_LQ_BSbp1_c8849/f1p7/3701	0.69697	0.0311411	positive
militarine	i3_LQ_BSbp1_c96863/f1p0/3001	0.741645	0.0140752	positive
militarine	i1_HQ_BSbp1_c2014/f10p0/1265	0.793939	0.00984414	positive
militarine	i3_LQ_BSbp1_c59707/f1p0/3924	0.684848	0.0350915	positive
militarine	i4_LQ_BSbp1_c21151/f1p1/4285	0.939394	0	positive
militarine	i2_LQ_BSbp1_c102589/f1p4/2878	0.753803	0.0117948	positive
militarine	i3_LQ_BSbp1_c66100/f1p0/3211	0.781818	0.0116513	positive
militarine	i3_LQ_BSbp1_c43946/f1p0/3441	0.660606	0.0440266	positive
militarine	i1_LQ_BSbp1_c52933/f1p10/1594	0.660606	0.0440266	positive
militarine	i0_LQ_BSbp1_c24521/f1p2/909	0.745455	0.0184138	positive
militarine	i1_LQ_BSbp1_c41512/f1p2/1686	0.672727	0.0393814	positive
militarine	i1_LQ_BSbp1_c57416/f1p0/1938	0.660606	0.0440266	positive
militarine	i2_LQ_BSbp1_c107287/f1p5/2223	0.757576	0.0159208	positive
militarine	i4_HQ_BSbp1_c2318/f2p0/4960	0.672727	0.0393814	positive
militarine	i2_LQ_BSbp1_c211288/f1p14/2023	0.672727	0.0393814	positive
militarine	i0_HQ_BSbp1_c9057/f2p0/646	0.709091	0.0275141	positive
militarine	i0_LQ_BSbp1_c65224/f1p0/849	0.842424	0.00445903	positive
militarine	i1_LQ_BSbp1_c21438/f1p0/1654	0.660606	0.0440266	positive
militarine	i3_HQ_BSbp1_c45225/f2p0/3716	0.684848	0.0350915	positive
militarine	i3_LQ_BSbp1_c81346/f1p7/3832	0.878788	0.00197706	positive
militarine	i1_LQ_BSbp1_c76453/f1p0/1611	0.793939	0.00984414	positive
militarine	i1_LQ_BSbp1_c72227/f1p0/1966	0.709091	0.0275141	positive
militarine	i3_LQ_BSbp1_c40616/f1p1/3134	0.721212	0.0241946	positive
militarine	i1_LQ_BSbp1_c58204/f1p0/1724	0.684848	0.0350915	positive
militarine	i2_LQ_BSbp1_c184205/f1p9/2324	0.672727	0.0393814	positive
militarine	i6_LQ_BSbp1_c579/f1p0/6258	0.781818	0.0116513	positive
militarine	i1_LQ_BSbp1_c72428/f1p0/1729	0.684848	0.0350915	positive
militarine	i3_LQ_BSbp1_c28023/f1p0/3193	0.721212	0.0241946	positive
militarine	i4_LQ_BSbp1_c13710/f1p1/4286	0.69697	0.0311411	positive
militarine	i1_LQ_BSbp1_c50870/f1p0/1795	0.672727	0.0393814	positive
militarine	i2_LQ_BSbp1_c156599/f1p9/2150	0.660606	0.0440266	positive
militarine	i3_HQ_BSbp1_c24456/f3p0/3118	0.806061	0.00823557	positive
militarine	i1_LQ_BSbp1_c50402/f1p0/1815	0.656538	0.0392044	positive
militarine	i3_LQ_BSbp1_c26592/f1p0/3338	0.866667	0.00268142	positive
militarine	i2_HQ_BSbp1_c9474/f5p6/2251	0.660606	0.0440266	positive
militarine	i2_LQ_BSbp1_c157084/f1p15/2539	0.672727	0.0393814	positive
militarine	i2_LQ_BSbp1_c58274/f1p23/2065	0.660606	0.0440266	positive
militarine	i1_LQ_BSbp1_c89873/f1p0/1362	0.854545	0.00350474	positive
militarine	i2_LQ_BSbp1_c108492/f1p1/2260	0.733333	0.0211665	positive
militarine	i1_LQ_BSbp1_c71131/f1p0/1962	0.69697	0.0311411	positive
militarine	i0_LQ_BSbp1_c65487/f1p0/880	0.648485	0.0490426	positive
militarine	i1_LQ_BSbp1_c75041/f1p0/1359	0.781818	0.0116513	positive
militarine	i3_LQ_BSbp1_c83458/f1p0/3284	0.648485	0.0490426	positive
militarine	i1_LQ_BSbp1_c53137/f1p0/1467	0.721212	0.0241946	positive
militarine	i6_LQ_BSbp1_c2873/f1p0/6016	0.69697	0.0311411	positive
militarine	i2_LQ_BSbp1_c154459/f1p2/2108	0.745455	0.0184138	positive
militarine	i2_LQ_BSbp1_c78106/f1p6/2060	0.637812	0.0472475	positive
militarine	i0_LQ_BSbp1_c83690/f1p0/506	0.759882	0.010758	positive
militarine	i2_HQ_BSbp1_c56936/f3p3/2677	0.648485	0.0490426	positive
militarine	i2_LQ_BSbp1_c182542/f1p5/2856	0.721212	0.0241946	positive
militarine	i0_HQ_BSbp1_c151664/f11p0/365	0.781818	0.0116513	positive
militarine	i1_HQ_BSbp1_c23256/f4p0/1803	0.684848	0.0350915	positive
militarine	i3_LQ_BSbp1_c47479/f1p0/4007	0.721212	0.0241946	positive
militarine	i2_LQ_BSbp1_c133711/f1p1/2452	0.648485	0.0490426	positive
militarine	i1_LQ_BSbp1_c37300/f1p8/1700	0.648485	0.0490426	positive
militarine	i1_LQ_BSbp1_c53415/f1p4/1671	0.709091	0.0275141	positive
militarine	i1_HQ_BSbp1_c12695/f9p11/1759	0.660606	0.0440266	positive
militarine	i1_LQ_BSbp1_c38484/f1p0/1503	0.769697	0.0136718	positive
militarine	i3_LQ_BSbp1_c46902/f1p0/3605	0.672727	0.0393814	positive
militarine	i2_LQ_BSbp1_c30381/f1p6/2036	0.648485	0.0490426	positive
militarine	i1_HQ_BSbp1_c41547/f2p1/1300	0.878788	0.00197706	positive
militarine	i2_LQ_BSbp1_c117598/f1p12/2026	0.660606	0.0440266	positive
militarine	i6_LQ_BSbp1_c2247/f1p0/6842	0.745455	0.0184138	positive
militarine	i4_LQ_BSbp1_c3910/f1p2/4153	0.769697	0.0136718	positive
militarine	i0_LQ_BSbp1_c7371/f1p19/575	0.648485	0.0490426	positive
militarine	i5_LQ_BSbp1_c7037/f1p0/5066	0.660606	0.0440266	positive
militarine	i0_LQ_BSbp1_c70580/f1p5/741	0.684848	0.0350915	positive
militarine	i0_LQ_BSbp1_c78355/f1p15/606	0.684848	0.0350915	positive
militarine	i3_LQ_BSbp1_c20283/f1p0/3213	0.684848	0.0350915	positive
militarine	i2_LQ_BSbp1_c62767/f2p18/2885	0.672727	0.0393814	positive
militarine	i1_LQ_BSbp1_c38669/f1p0/1952	0.684848	0.0350915	positive
militarine	i3_HQ_BSbp1_c30313/f2p0/3024	0.90303	0.000880225	positive
militarine	i3_LQ_BSbp1_c63597/f1p0/3614	0.781818	0.0116513	positive
militarine	i1_LQ_BSbp1_c56137/f1p0/1942	0.90303	0.000880225	positive
militarine	i4_LQ_BSbp1_c3982/f1p0/4422	0.927273	0.000130162	positive
militarine	i1_LQ_BSbp1_c32591/f1p0/1606	0.927273	0.000130162	positive
militarine	i4_LQ_BSbp1_c19610/f1p7/4086	0.660606	0.0440266	positive
militarine	i1_LQ_BSbp1_c36963/f1p0/1663	0.684848	0.0350915	positive
militarine	i5_LQ_BSbp1_c1500/f1p0/5436	0.781818	0.0116513	positive
militarine	i2_LQ_BSbp1_c18452/f1p0/2203	0.684848	0.0350915	positive
militarine	i3_HQ_BSbp1_c90828/f48p0/3698	0.854545	0.00350474	positive
militarine	i0_LQ_BSbp1_c36940/f1p2/840	0.69697	0.0311411	positive
militarine	i3_LQ_BSbp1_c96823/f1p5/3005	0.709091	0.0275141	positive
militarine	i3_LQ_BSbp1_c44131/f1p0/3975	0.69697	0.0311411	positive
militarine	i2_HQ_BSbp1_c194802/f2p8/2629	0.672727	0.0393814	positive
militarine	i1_HQ_BSbp1_c99968/f5p0/1076	0.672727	0.0393814	positive
militarine	i1_LQ_BSbp1_c24192/f1p0/1257	0.648485	0.0490426	positive
militarine	i0_LQ_BSbp1_c29803/f1p0/998	0.660606	0.0440266	positive
militarine	i0_LQ_BSbp1_c29460/f2p0/591	0.648485	0.0490426	positive
militarine	i3_HQ_BSbp1_c90044/f2p0/3365	0.818182	0.00681113	positive
militarine	i3_LQ_BSbp1_c65975/f1p0/3829	0.660606	0.0440266	positive
militarine	i1_LQ_BSbp1_c84347/f1p1/1080	0.660606	0.0440266	positive
militarine	i2_LQ_BSbp1_c41504/f1p7/2742	0.672727	0.0393814	positive
militarine	i2_HQ_BSbp1_c96636/f20p1/2787	0.632222	0.0498461	positive
militarine	i1_LQ_BSbp1_c101457/f1p0/1287	0.684848	0.0350915	positive
militarine	i0_LQ_BSbp1_c23710/f3p11/723	0.660606	0.0440266	positive
militarine	i3_LQ_BSbp1_c22218/f1p0/3235	0.721212	0.0241946	positive
militarine	i0_HQ_BSbp1_c9051/f4p0/629	0.878788	0.00197706	positive
militarine	i1_LQ_BSbp1_c32335/f1p0/1554	0.69697	0.0311411	positive
militarine	i3_LQ_BSbp1_c50886/f1p0/3053	0.721212	0.0241946	positive
militarine	i4_LQ_BSbp1_c20868/f1p0/4818	0.709091	0.0275141	positive
militarine	i4_LQ_BSbp1_c11491/f1p0/4601	0.648485	0.0490426	positive
militarine	i3_LQ_BSbp1_c11987/f1p0/3789	0.721212	0.0241946	positive
militarine	i1_HQ_BSbp1_c67770/f2p0/1695	0.842424	0.00445903	positive
militarine	i5_HQ_BSbp1_c7943/f3p6/5753	0.927273	0.000130162	positive
militarine	i3_LQ_BSbp1_c26309/f1p6/3762	0.781818	0.0116513	positive
militarine	i3_HQ_BSbp1_c12606/f3p3/3452	0.668696	0.0345095	positive
militarine	i0_HQ_BSbp1_c35812/f3p5/674	0.648485	0.0490426	positive
militarine	i2_LQ_BSbp1_c153210/f1p0/2361	0.680854	0.0302112	positive
militarine	i1_LQ_BSbp1_c75195/f1p1/1813	0.781818	0.0116513	positive
militarine	i0_LQ_BSbp1_c58916/f1p0/711	0.721212	0.0241946	positive
militarine	i3_LQ_BSbp1_c19029/f1p0/3669	0.769697	0.0136718	positive
militarine	i5_LQ_BSbp1_c6950/f1p0/5052	0.69697	0.0311411	positive
militarine	i2_LQ_BSbp1_c90395/f1p1/2363	0.878788	0.00197706	positive
militarine	i2_HQ_BSbp1_c34774/f2p6/2393	0.866667	0.00268142	positive
militarine	i4_LQ_BSbp1_c18435/f1p0/4559	0.793939	0.00984414	positive
militarine	i2_LQ_BSbp1_c160060/f1p71/2433	0.745455	0.0184138	positive
militarine	i3_LQ_BSbp1_c20860/f1p0/3175	0.842424	0.00445903	positive
militarine	i4_LQ_BSbp1_c6980/f1p0/4491	0.721212	0.0241946	positive
militarine	i3_LQ_BSbp1_c51913/f1p0/3055	0.778119	0.00803314	positive
militarine	i2_LQ_BSbp1_c113565/f1p10/2089	0.648485	0.0490426	positive
militarine	i1_LQ_BSbp1_c53996/f1p0/1820	0.660606	0.0440266	positive
militarine	i1_HQ_BSbp1_c24058/f2p0/1254	0.648485	0.0490426	positive
militarine	i4_LQ_BSbp1_c5668/f1p0/4450	0.684848	0.0350915	positive
militarine	i1_HQ_BSbp1_c38488/f2p0/1253	0.69697	0.0311411	positive
militarine	i6_LQ_BSbp1_c654/f1p0/6964	0.648485	0.0490426	positive
militarine	i2_LQ_BSbp1_c133449/f1p21/2231	0.684848	0.0350915	positive
militarine	i1_LQ_BSbp1_c6016/f1p0/1561	0.769697	0.0136718	positive
militarine	i1_LQ_BSbp1_c21536/f1p11/1240	0.878788	0.00197706	positive
militarine	i2_LQ_BSbp1_c127399/f1p1/2090	0.806061	0.00823557	positive
militarine	i3_LQ_BSbp1_c36677/f1p0/3826	0.684848	0.0350915	positive
militarine	i3_LQ_BSbp1_c4971/f1p11/3393	0.680854	0.0302112	positive
militarine	i1_LQ_BSbp1_c83938/f1p29/1050	0.793939	0.00984414	positive
militarine	i1_LQ_BSbp1_c49319/f1p0/1921	0.975758	0	positive
militarine	i1_LQ_BSbp1_c52914/f1p77/1986	0.745455	0.0184138	positive
militarine	i3_LQ_BSbp1_c60013/f1p9/3532	0.672727	0.0393814	positive
militarine	i3_LQ_BSbp1_c30414/f2p0/3118	0.648485	0.0490426	positive
militarine	i1_LQ_BSbp1_c23884/f1p7/1951	0.648485	0.0490426	positive
militarine	i1_LQ_BSbp1_c12263/f1p0/1519	0.684848	0.0350915	positive
militarine	i2_LQ_BSbp1_c194926/f1p4/2610	0.721212	0.0241946	positive
militarine	i2_LQ_BSbp1_c42382/f1p7/3011	0.733333	0.0211665	positive
militarine	i2_LQ_BSbp1_c176480/f1p12/2183	0.660606	0.0440266	positive
militarine	i2_LQ_BSbp1_c158935/f1p5/2351	0.660606	0.0440266	positive
militarine	i1_LQ_BSbp1_c22496/f1p0/1328	0.745455	0.0184138	positive
militarine	i2_LQ_BSbp1_c83958/f1p3/2643	0.660606	0.0440266	positive
militarine	i1_LQ_BSbp1_c36411/f1p0/1450	0.674775	0.0323118	positive
militarine	i1_LQ_BSbp1_c18030/f1p0/1208	0.757576	0.0159208	positive
militarine	i2_LQ_BSbp1_c82389/f1p3/2558	0.684848	0.0350915	positive
militarine	i3_HQ_BSbp1_c16043/f5p0/3852	0.648485	0.0490426	positive
militarine	i4_LQ_BSbp1_c3675/f1p0/4684	0.765961	0.00978704	positive
militarine	i4_LQ_BSbp1_c18704/f1p5/4380	0.672727	0.0393814	positive
militarine	i4_HQ_BSbp1_c1691/f2p0/4818	0.769697	0.0136718	positive
militarine	i0_LQ_BSbp1_c81534/f1p0/593	0.648485	0.0490426	positive
militarine	i0_LQ_BSbp1_c29519/f1p0/708	0.927273	0.000130162	positive
militarine	i2_LQ_BSbp1_c152840/f1p18/2438	0.660606	0.0440266	positive
militarine	i3_LQ_BSbp1_c47494/f1p0/3273	0.648485	0.0490426	positive
militarine	i3_LQ_BSbp1_c81092/f1p12/3521	0.672727	0.0393814	positive
militarine	i0_LQ_BSbp1_c30406/f1p0/792	0.660606	0.0440266	positive
militarine	i0_LQ_BSbp1_c80109/f1p1/617	0.878788	0.00197706	positive
militarine	i3_HQ_BSbp1_c2517/f2p9/3288	0.69697	0.0311411	positive
militarine	i3_LQ_BSbp1_c79076/f1p0/3987	0.684848	0.0350915	positive
militarine	i1_HQ_BSbp1_c2841/f6p0/1736	0.818182	0.00681113	positive
militarine	i1_LQ_BSbp1_c58582/f1p1/1267	0.709091	0.0275141	positive
militarine	i1_LQ_BSbp1_c24560/f1p0/1308	0.648485	0.0490426	positive
militarine	i3_HQ_BSbp1_c5537/f2p0/3203	0.69697	0.0311411	positive
militarine	i3_LQ_BSbp1_c60135/f1p16/3211	0.793939	0.00984414	positive
militarine	i3_LQ_BSbp1_c22807/f2p0/3342	0.656491	0.0392233	positive
militarine	i4_LQ_BSbp1_c18746/f1p11/4207	0.733333	0.0211665	positive
militarine	i1_HQ_BSbp1_c67733/f2p0/1741	0.69697	0.0311411	positive
militarine	i3_LQ_BSbp1_c36837/f1p0/3617	0.69697	0.0311411	positive
militarine	i2_LQ_BSbp1_c104463/f1p0/2878	0.806061	0.00823557	positive
militarine	i4_LQ_BSbp1_c11867/f1p5/4898	0.851068	0.00179113	positive
militarine	i2_LQ_BSbp1_c78531/f1p4/2660	0.660606	0.0440266	positive
militarine	i1_LQ_BSbp1_c70211/f1p0/1615	0.660606	0.0440266	positive
militarine	i1_LQ_BSbp1_c73642/f1p0/1290	0.684848	0.0350915	positive
militarine	i1_LQ_BSbp1_c18760/f1p25/1868	0.757576	0.0159208	positive
militarine	i1_HQ_BSbp1_c84871/f37p0/1294	0.757576	0.0159208	positive
militarine	i5_LQ_BSbp1_c5382/f1p5/5388	0.648485	0.0490426	positive
militarine	i3_LQ_BSbp1_c25674/f1p3/3183	0.660606	0.0440266	positive
militarine	i0_LQ_BSbp1_c31750/f1p0/552	0.660606	0.0440266	positive
militarine	i4_LQ_BSbp1_c6328/f1p0/4318	0.721212	0.0241946	positive
militarine	i1_LQ_BSbp1_c50124/f1p0/1829	0.669077	0.034369	positive
militarine	i2_LQ_BSbp1_c19297/f1p9/2981	0.687836	0.0279157	positive
militarine	i1_LQ_BSbp1_c7688/f1p9/2000	0.69697	0.0311411	positive
militarine	i1_LQ_BSbp1_c8191/f1p5/1256	0.745455	0.0184138	positive
militarine	i1_LQ_BSbp1_c34199/f1p0/1215	0.878788	0.00197706	positive
militarine	i2_LQ_BSbp1_c80229/f1p1/2629	0.672727	0.0393814	positive
militarine	i1_HQ_BSbp1_c11760/f2p0/1616	0.757576	0.0159208	positive
militarine	i4_LQ_BSbp1_c2500/f1p1/4782	0.648485	0.0490426	positive
militarine	i1_LQ_BSbp1_c28620/f1p0/1046	0.733333	0.0211665	positive
militarine	i1_LQ_BSbp1_c11574/f1p7/1639	0.90303	0.000880225	positive
militarine	i4_LQ_BSbp1_c14292/f1p0/4600	0.717329	0.0195283	positive
militarine	i3_LQ_BSbp1_c83404/f1p4/3734	0.887542	0.000609666	positive
militarine	i2_LQ_BSbp1_c7949/f1p6/2201	0.769697	0.0136718	positive
militarine	i2_HQ_BSbp1_c119641/f6p4/2101	-0.660606	0.0440266	negtive
militarine	i1_LQ_BSbp1_c41049/f1p0/1268	-0.721212	0.0241946	negtive
militarine	i3_LQ_BSbp1_c40846/f1p2/3216	-0.721212	0.0241946	negtive
militarine	i0_LQ_BSbp1_c82072/f1p12/966	-0.660606	0.0440266	negtive
militarine	i2_LQ_BSbp1_c26936/f1p5/2918	-0.818182	0.00681113	negtive
militarine	i4_HQ_BSbp1_c17346/f3p0/4294	-0.684848	0.0350915	negtive
militarine	i0_HQ_BSbp1_c151657/f29p13/638	-0.684848	0.0350915	negtive
militarine	i2_LQ_BSbp1_c14548/f1p6/1869	-0.878788	0.00197706	negtive
militarine	i2_HQ_BSbp1_c17696/f5p2/2295	-0.830303	0.0055568	negtive
militarine	i2_HQ_BSbp1_c2034/f13p30/2687	-0.90303	0.000880225	negtive
militarine	i2_LQ_BSbp1_c210135/f1p13/2679	-0.650459	0.0417055	negtive
militarine	i3_HQ_BSbp1_c2422/f8p0/3683	-0.648485	0.0490426	negtive
militarine	i1_LQ_BSbp1_c23182/f1p16/1683	-0.660606	0.0440266	negtive
militarine	i3_LQ_BSbp1_c44721/f1p0/3076	-0.833996	0.00270528	negtive
militarine	i3_LQ_BSbp1_c51757/f1p0/3071	-0.660606	0.0440266	negtive
militarine	i2_LQ_BSbp1_c9230/f1p1/2360	-0.733333	0.0211665	negtive
militarine	i3_LQ_BSbp1_c82873/f1p0/3451	-0.646353	0.0434538	negtive
militarine	i3_HQ_BSbp1_c89531/f6p0/3404	-0.648485	0.0490426	negtive
militarine	i1_HQ_BSbp1_c2524/f6p0/1760	-0.684848	0.0350915	negtive
militarine	i2_LQ_BSbp1_c175760/f1p1/2525	-0.684848	0.0350915	negtive
militarine	i1_LQ_BSbp1_c20978/f1p0/1380	-0.672727	0.0393814	negtive
militarine	i0_HQ_BSbp1_c769/f7p0/983	-0.672727	0.0393814	negtive
militarine	i1_LQ_BSbp1_c38142/f1p7/1416	-0.672727	0.0393814	negtive
militarine	i3_HQ_BSbp1_c55054/f2p0/3212	-0.733333	0.0211665	negtive
militarine	i2_LQ_BSbp1_c160206/f1p14/2159	-0.69697	0.0311411	negtive
militarine	i1_LQ_BSbp1_c72501/f1p0/1797	-0.806061	0.00823557	negtive
militarine	i3_HQ_BSbp1_c89893/f3p0/3492	-0.660606	0.0440266	negtive
militarine	i0_LQ_BSbp1_c70959/f1p0/584	-0.709091	0.0275141	negtive
militarine	i2_LQ_BSbp1_c182441/f1p3/2333	-0.64422	0.0443814	negtive
militarine	i0_LQ_BSbp1_c31283/f1p0/778	-0.648485	0.0490426	negtive
militarine	i0_LQ_BSbp1_c35315/f1p0/627	-0.721212	0.0241946	negtive
militarine	i3_LQ_BSbp1_c38182/f1p8/3851	-0.723408	0.0180477	negtive
militarine	i4_LQ_BSbp1_c22728/f1p0/4028	-0.656571	0.0391912	negtive
militarine	i1_LQ_BSbp1_c57907/f1p0/1318	-0.875384	0.000905326	negtive
militarine	i0_LQ_BSbp1_c6144/f1p3/750	-0.733333	0.0211665	negtive
militarine	i1_HQ_BSbp1_c2708/f2p0/1528	-0.648485	0.0490426	negtive
militarine	i3_LQ_BSbp1_c23699/f1p10/3320	-0.668696	0.0345095	negtive
militarine	i1_LQ_BSbp1_c56794/f1p0/1245	-0.648485	0.0490426	negtive
militarine	i1_LQ_BSbp1_c36859/f1p4/1659	-0.672727	0.0393814	negtive
militarine	i1_LQ_BSbp1_c75903/f1p0/1698	-0.671246	0.0335759	negtive
militarine	i1_LQ_BSbp1_c34829/f1p0/1796	-0.709091	0.0275141	negtive
militarine	i3_LQ_BSbp1_c28215/f1p0/3411	-0.793939	0.00984414	negtive
militarine	i2_HQ_BSbp1_c94677/f8p1/2185	-0.660606	0.0440266	negtive
militarine	i2_LQ_BSbp1_c42787/f1p2/2529	-0.769697	0.0136718	negtive
militarine	i1_LQ_BSbp1_c70349/f1p0/1912	-0.672727	0.0393814	negtive
militarine	i1_LQ_BSbp1_c72589/f1p0/1251	-0.721212	0.0241946	negtive
militarine	i2_HQ_BSbp1_c171142/f40p5/2898	-0.648485	0.0490426	negtive
militarine	i2_HQ_BSbp1_c54845/f4p0/2325	-0.660606	0.0440266	negtive
militarine	i0_LQ_BSbp1_c7142/f1p1/864	-0.818182	0.00681113	negtive
militarine	i1_LQ_BSbp1_c68805/f1p0/1426	-0.648485	0.0490426	negtive
militarine	i1_LQ_BSbp1_c44386/f1p0/1066	-0.69697	0.0311411	negtive
militarine	i1_LQ_BSbp1_c45249/f1p0/1036	-0.781818	0.0116513	negtive
militarine	i3_HQ_BSbp1_c2476/f5p0/3480	-0.648485	0.0490426	negtive
militarine	i2_HQ_BSbp1_c135341/f2p0/2841	-0.69697	0.0311411	negtive
militarine	i1_LQ_BSbp1_c11532/f1p5/1727	-0.830303	0.0055568	negtive
militarine	i0_LQ_BSbp1_c69151/f1p0/919	-0.745455	0.0184138	negtive
militarine	i1_LQ_BSbp1_c69238/f1p0/1744	-0.684848	0.0350915	negtive
militarine	i0_HQ_BSbp1_c57084/f19p0/632	-0.660606	0.0440266	negtive
militarine	i1_HQ_BSbp1_c96174/f2p0/1243	-0.648485	0.0490426	negtive
militarine	i1_LQ_BSbp1_c70757/f1p0/1222	-0.672727	0.0393814	negtive
militarine	i2_LQ_BSbp1_c59487/f1p5/2599	-0.802435	0.00521146	negtive
militarine	i1_HQ_BSbp1_c31805/f4p0/1945	-0.757576	0.0159208	negtive
militarine	i0_LQ_BSbp1_c82713/f1p0/656	-0.648485	0.0490426	negtive
militarine	i3_LQ_BSbp1_c82841/f1p0/3507	-0.686933	0.0282056	negtive
militarine	i1_HQ_BSbp1_c10128/f2p0/1796	-0.662617	0.0368064	negtive
militarine	i1_LQ_BSbp1_c62454/f1p0/1126	-0.684848	0.0350915	negtive
militarine	i2_LQ_BSbp1_c130437/f1p11/3462	-0.660606	0.0440266	negtive
militarine	i2_LQ_BSbp1_c157306/f1p4/2307	-0.660606	0.0440266	negtive
militarine	i3_LQ_BSbp1_c20599/f1p0/3985	-0.672727	0.0393814	negtive
militarine	i0_HQ_BSbp1_c1379/f4p0/903	-0.648485	0.0490426	negtive
militarine	i0_LQ_BSbp1_c13038/f1p8/510	-0.721212	0.0241946	negtive
militarine	i2_LQ_BSbp1_c124453/f1p2/2840	-0.660606	0.0440266	negtive
militarine	i1_LQ_BSbp1_c8148/f1p0/1931	-0.660606	0.0440266	negtive
militarine	i0_LQ_BSbp1_c76491/f1p0/967	-0.637812	0.0472475	negtive
militarine	i0_LQ_BSbp1_c41650/f1p0/924	-0.684848	0.0350915	negtive
militarine	i1_LQ_BSbp1_c33220/f1p0/1551	-0.830303	0.0055568	negtive
militarine	i1_LQ_BSbp1_c53857/f1p6/1734	-0.660606	0.0440266	negtive
militarine	i2_LQ_BSbp1_c25444/f1p3/2845	-0.660606	0.0440266	negtive
militarine	i2_LQ_BSbp1_c79371/f1p3/2426	-0.806061	0.00823557	negtive
militarine	i3_LQ_BSbp1_c97066/f1p0/3012	-0.705575	0.0226256	negtive
militarine	i0_LQ_BSbp1_c71142/f1p11/708	-0.684848	0.0350915	negtive
militarine	i1_LQ_BSbp1_c37511/f1p0/1438	-0.660606	0.0440266	negtive
militarine	i3_LQ_BSbp1_c14017/f1p0/3257	-0.648485	0.0490426	negtive
militarine	i1_LQ_BSbp1_c25587/f1p0/1932	-0.731607	0.0161765	negtive
militarine	i1_LQ_BSbp1_c53466/f1p0/1302	-0.69697	0.0311411	negtive
militarine	i2_LQ_BSbp1_c79715/f1p0/2122	-0.733333	0.0211665	negtive
militarine	i2_LQ_BSbp1_c135084/f1p10/1999	-0.650459	0.0417055	negtive
militarine	i1_LQ_BSbp1_c81748/f1p0/1030	-0.648485	0.0490426	negtive
militarine	i1_LQ_BSbp1_c56265/f1p1/1671	-0.660606	0.0440266	negtive
militarine	i1_HQ_BSbp1_c39156/f2p0/1854	-0.69697	0.0311411	negtive
militarine	i2_LQ_BSbp1_c7884/f1p8/2556	-0.640043	0.0462359	negtive
militarine	i0_LQ_BSbp1_c75837/f1p1/929	-0.648485	0.0490426	negtive
militarine	i3_LQ_BSbp1_c79639/f1p0/3103	-0.648485	0.0490426	negtive
militarine	i2_LQ_BSbp1_c103666/f1p2/2870	-0.648485	0.0490426	negtive
militarine	i1_LQ_BSbp1_c39164/f1p6/1160	-0.806061	0.00823557	negtive
militarine	i2_LQ_BSbp1_c53986/f1p21/2220	-0.648485	0.0490426	negtive
militarine	i1_LQ_BSbp1_c76154/f1p0/1795	-0.684848	0.0350915	negtive
militarine	i3_LQ_BSbp1_c58271/f1p0/4016	-0.672727	0.0393814	negtive
militarine	i2_LQ_BSbp1_c117610/f1p3/2018	-0.660606	0.0440266	negtive
militarine	i5_HQ_BSbp1_c7601/f5p10/5606	-0.769697	0.0136718	negtive
militarine	i3_LQ_BSbp1_c43892/f1p3/3907	-0.672727	0.0393814	negtive
militarine	i1_HQ_BSbp1_c95566/f10p0/1616	-0.878788	0.00197706	negtive
militarine	i2_LQ_BSbp1_c104667/f1p13/2869	-0.706595	0.0223441	negtive
militarine	i2_LQ_BSbp1_c54877/f1p0/2880	-0.854545	0.00350474	negtive
militarine	i2_LQ_BSbp1_c57140/f1p3/2408	-0.742387	0.0139278	negtive
militarine	i1_LQ_BSbp1_c22770/f1p0/1939	-0.757576	0.0159208	negtive
militarine	i3_LQ_BSbp1_c59342/f1p8/3885	-0.660606	0.0440266	negtive
militarine	i2_LQ_BSbp1_c155419/f1p6/2234	-0.672727	0.0393814	negtive
militarine	i1_LQ_BSbp1_c75434/f1p0/1306	-0.648485	0.0490426	negtive
militarine	i1_LQ_BSbp1_c57655/f1p4/1987	-0.730554	0.0164089	negtive
militarine	i2_LQ_BSbp1_c209112/f1p0/2015	-0.833996	0.00270528	negtive
militarine	i2_HQ_BSbp1_c58564/f2p4/2450	-0.648485	0.0490426	negtive
militarine	i4_LQ_BSbp1_c10809/f1p4/4522	-0.660606	0.0440266	negtive
militarine	i3_LQ_BSbp1_c28063/f1p0/3534	-0.781818	0.0116513	negtive
militarine	i0_LQ_BSbp1_c41862/f1p0/849	-0.745455	0.0184138	negtive
militarine	i1_LQ_BSbp1_c19550/f2p0/1918	-0.684848	0.0350915	negtive
militarine	i1_LQ_BSbp1_c52630/f1p8/1504	-0.648485	0.0490426	negtive
militarine	i2_LQ_BSbp1_c100580/f1p7/2084	-0.769697	0.0136718	negtive
militarine	i1_HQ_BSbp1_c95689/f12p0/1983	-0.709091	0.0275141	negtive
militarine	i2_LQ_BSbp1_c134430/f1p1/2909	-0.821065	0.00359188	negtive
militarine	i2_LQ_BSbp1_c8379/f1p0/2200	-0.648485	0.0490426	negtive
militarine	i2_HQ_BSbp1_c170105/f10p12/2627	-0.709091	0.0275141	negtive
militarine	i2_LQ_BSbp1_c59271/f1p0/2863	-0.806061	0.00823557	negtive
militarine	i7_LQ_BSbp1_c616/f1p0/7553	-0.648485	0.0490426	negtive
militarine	i1_LQ_BSbp1_c34229/f1p11/1671	-0.684848	0.0350915	negtive
militarine	i2_LQ_BSbp1_c155924/f1p13/2532	-0.648485	0.0490426	negtive
militarine	i2_LQ_BSbp1_c184841/f1p2/2909	-0.660606	0.0440266	negtive
militarine	i1_LQ_BSbp1_c99445/f1p0/1828	-0.672727	0.0393814	negtive
militarine	i3_HQ_BSbp1_c9244/f2p0/3380	-0.672727	0.0393814	negtive
militarine	i2_LQ_BSbp1_c155101/f1p1/2809	-0.709091	0.0275141	negtive
militarine	i1_LQ_BSbp1_c20943/f1p1/1507	-0.660606	0.0440266	negtive
militarine	i1_HQ_BSbp1_c13657/f4p74/1701	-0.660606	0.0440266	negtive
militarine	i2_LQ_BSbp1_c25381/f1p1/2654	-0.684848	0.0350915	negtive
militarine	i1_HQ_BSbp1_c16957/f4p0/1982	-0.648485	0.0490426	negtive
militarine	i0_LQ_BSbp1_c65434/f1p0/747	-0.64422	0.0443814	negtive
militarine	i2_HQ_BSbp1_c22576/f2p1/2314	-0.747724	0.0128997	negtive
militarine	i1_HQ_BSbp1_c31723/f4p0/1843	-0.648485	0.0490426	negtive
militarine	i2_LQ_BSbp1_c131108/f1p4/2512	-0.668696	0.0345095	negtive
militarine	i2_LQ_BSbp1_c62511/f1p15/2359	-0.678834	0.0308988	negtive
militarine	i3_LQ_BSbp1_c18677/f1p1/3975	-0.717845	0.0193993	negtive
militarine	i1_LQ_BSbp1_c84164/f1p5/1033	-0.709091	0.0275141	negtive
militarine	i5_LQ_BSbp1_c5091/f1p0/5160	-0.757576	0.0159208	negtive
militarine	i1_LQ_BSbp1_c4296/f1p0/1962	-0.684848	0.0350915	negtive
militarine	i2_LQ_BSbp1_c179247/f1p9/2749	-0.781818	0.0116513	negtive
militarine	i0_LQ_BSbp1_c34874/f1p0/745	-0.733333	0.0211665	negtive
militarine	i3_LQ_BSbp1_c5518/f1p0/3421	-0.672727	0.0393814	negtive
militarine	i0_HQ_BSbp1_c9270/f2p0/654	-0.781818	0.0116513	negtive
militarine	i1_LQ_BSbp1_c37526/f1p5/1858	-0.69697	0.0311411	negtive
militarine	i2_HQ_BSbp1_c144538/f27p4/2512	-0.660606	0.0440266	negtive
militarine	i1_LQ_BSbp1_c51840/f1p0/1414	-0.709091	0.0275141	negtive
militarine	i1_LQ_BSbp1_c84186/f1p0/1108	-0.648485	0.0490426	negtive
militarine	i0_LQ_BSbp1_c24133/f1p0/525	-0.725354	0.0175906	negtive
militarine	i2_HQ_BSbp1_c36610/f2p5/2852	-0.672727	0.0393814	negtive
militarine	i1_HQ_BSbp1_c39541/f2p0/1682	-0.757576	0.0159208	negtive
militarine	i2_LQ_BSbp1_c11999/f1p2/2500	-0.660606	0.0440266	negtive
militarine	i3_HQ_BSbp1_c33115/f5p0/3205	-0.741645	0.0140752	negtive
militarine	i2_LQ_BSbp1_c128512/f1p2/2163	-0.660606	0.0440266	negtive
militarine	i2_LQ_BSbp1_c179939/f1p0/2341	-0.652451	0.0408743	negtive
militarine	i1_LQ_BSbp1_c26442/f1p6/1423	-0.660606	0.0440266	negtive
militarine	i1_LQ_BSbp1_c35830/f2p0/1533	-0.660606	0.0440266	negtive
militarine	i0_HQ_BSbp1_c14130/f2p0/525	-0.830303	0.0055568	negtive
militarine	i1_LQ_BSbp1_c22718/f1p0/1667	-0.806061	0.00823557	negtive
militarine	i2_LQ_BSbp1_c35829/f1p13/2142	-0.69697	0.0311411	negtive
militarine	i0_LQ_BSbp1_c65998/f1p0/695	-0.769697	0.0136718	negtive
militarine	i2_LQ_BSbp1_c101977/f1p6/2274	-0.709091	0.0275141	negtive
militarine	i2_LQ_BSbp1_c183028/f1p3/2547	-0.687836	0.0279157	negtive
militarine	i2_LQ_BSbp1_c151294/f1p9/2844	-0.672727	0.0393814	negtive
militarine	i1_LQ_BSbp1_c54721/f1p0/2023	-0.769697	0.0136718	negtive
militarine	i1_HQ_BSbp1_c31670/f3p0/1893	-0.648485	0.0490426	negtive
militarine	i3_LQ_BSbp1_c38473/f1p0/3185	-0.733333	0.0211665	negtive
militarine	i1_HQ_BSbp1_c97116/f3p0/1368	-0.709091	0.0275141	negtive
militarine	i1_LQ_BSbp1_c8030/f1p0/1984	-0.660606	0.0440266	negtive
militarine	i0_LQ_BSbp1_c72805/f1p0/638	-0.660606	0.0440266	negtive
militarine	i2_LQ_BSbp1_c43891/f1p0/2318	-0.832831	0.00277789	negtive
militarine	i0_LQ_BSbp1_c5560/f1p8/672	-0.660606	0.0440266	negtive
militarine	i2_LQ_BSbp1_c182713/f1p5/2932	-0.793939	0.00984414	negtive
militarine	i3_LQ_BSbp1_c58953/f1p3/3831	-0.719526	0.0189839	negtive
militarine	i1_LQ_BSbp1_c25505/f1p7/1870	-0.721212	0.0241946	negtive
militarine	i1_HQ_BSbp1_c22974/f2p0/1715	-0.699091	0.024471	negtive
militarine	i1_LQ_BSbp1_c38790/f1p0/1467	-0.69697	0.0311411	negtive
militarine	i3_LQ_BSbp1_c26849/f1p6/3737	-0.757576	0.0159208	negtive
militarine	i2_LQ_BSbp1_c65974/f1p6/1912	-0.721212	0.0241946	negtive
militarine	i1_LQ_BSbp1_c70366/f1p0/1923	-0.757576	0.0159208	negtive
militarine	i2_LQ_BSbp1_c125082/f1p15/2491	-0.660606	0.0440266	negtive
militarine	i2_HQ_BSbp1_c38495/f2p11/2551	-0.806061	0.00823557	negtive
militarine	i2_LQ_BSbp1_c67838/f1p10/2123	-0.721212	0.0241946	negtive
militarine	i3_HQ_BSbp1_c90190/f11p0/3131	-0.684848	0.0350915	negtive
militarine	i4_LQ_BSbp1_c4548/f1p4/4381	-0.648485	0.0490426	negtive
militarine	i1_LQ_BSbp1_c55195/f1p0/1856	-0.766929	0.00963836	negtive
militarine	i3_HQ_BSbp1_c18180/f4p6/3866	-0.672727	0.0393814	negtive
militarine	i2_LQ_BSbp1_c60682/f1p6/2987	-0.668762	0.0344852	negtive
militarine	i2_HQ_BSbp1_c195659/f3p3/2919	-0.709091	0.0275141	negtive
militarine	i2_LQ_BSbp1_c60458/f1p12/2515	-0.709091	0.0275141	negtive
militarine	i1_LQ_BSbp1_c50759/f1p0/1583	-0.660606	0.0440266	negtive
militarine	i2_LQ_BSbp1_c84650/f1p2/2192	-0.787885	0.00679543	negtive
militarine	i1_LQ_BSbp1_c92516/f1p0/1122	-0.660606	0.0440266	negtive
militarine	i1_HQ_BSbp1_c48655/f3p0/1296	-0.648485	0.0490426	negtive
militarine	i1_LQ_BSbp1_c25510/f1p12/1823	-0.745455	0.0184138	negtive
militarine	i3_HQ_BSbp1_c38892/f2p0/3842	-0.709091	0.0275141	negtive
militarine	i1_LQ_BSbp1_c12099/f1p4/1242	-0.684848	0.0350915	negtive
militarine	i3_LQ_BSbp1_c40775/f1p4/3785	-0.674775	0.0323118	negtive
militarine	i1_LQ_BSbp1_c14692/f1p0/1031	-0.660606	0.0440266	negtive
militarine	i2_LQ_BSbp1_c17760/f1p1/2154	-0.7792	0.00788889	negtive
militarine	i2_LQ_BSbp1_c181838/f1p1/2228	-0.674775	0.0323118	negtive
militarine	i3_LQ_BSbp1_c19949/f1p0/3244	-0.721212	0.0241946	negtive
militarine	i1_LQ_BSbp1_c37226/f1p0/1673	-0.793939	0.00984414	negtive
militarine	i0_LQ_BSbp1_c23402/f5p0/481	-0.648485	0.0490426	negtive
militarine	i1_HQ_BSbp1_c47694/f27p0/1950	-0.684848	0.0350915	negtive
militarine	i0_LQ_BSbp1_c9677/f1p5/873	-0.660606	0.0440266	negtive
militarine	i3_LQ_BSbp1_c46249/f1p0/3102	-0.662617	0.0368064	negtive
militarine	i2_LQ_BSbp1_c185211/f1p2/2174	-0.660606	0.0440266	negtive
militarine	i1_LQ_BSbp1_c44778/f1p0/1119	-0.769697	0.0136718	negtive
militarine	i2_LQ_BSbp1_c55001/f2p0/2652	-0.672727	0.0393814	negtive
militarine	i5_LQ_BSbp1_c3298/f1p9/5411	-0.672727	0.0393814	negtive
militarine	i7_LQ_BSbp1_c1066/f1p5/7200	-0.672727	0.0393814	negtive
militarine	i2_LQ_BSbp1_c61893/f1p4/2752	-0.64438	0.0443115	negtive
militarine	i1_LQ_BSbp1_c47295/f2p0/1146	-0.69697	0.0311411	negtive
militarine	i0_LQ_BSbp1_c15795/f1p0/979	-0.638301	0.0470245	negtive
militarine	i0_LQ_BSbp1_c15556/f1p21/867	-0.648485	0.0490426	negtive
militarine	i3_LQ_BSbp1_c3386/f1p3/3145	-0.833996	0.00270528	negtive
militarine	i3_LQ_BSbp1_c3971/f1p0/3374	-0.684848	0.0350915	negtive
militarine	i0_LQ_BSbp1_c59405/f1p8/863	-0.745455	0.0184138	negtive
militarine	i1_LQ_BSbp1_c39814/f1p9/1379	-0.684848	0.0350915	negtive
militarine	i0_LQ_BSbp1_c70662/f1p0/745	-0.672727	0.0393814	negtive
militarine	i2_HQ_BSbp1_c194851/f26p4/2880	-0.684848	0.0350915	negtive
militarine	i1_HQ_BSbp1_c42884/f2p0/1210	-0.684848	0.0350915	negtive
militarine	i1_LQ_BSbp1_c23160/f1p0/1888	-0.717624	0.0194545	negtive
militarine	i3_LQ_BSbp1_c73400/f1p0/3049	-0.894187	0.000481836	negtive
militarine	i3_LQ_BSbp1_c2797/f1p0/3814	-0.632222	0.0498461	negtive
militarine	i2_LQ_BSbp1_c42117/f1p6/2763	-0.842424	0.00445903	negtive
militarine	i1_LQ_BSbp1_c14320/f1p2/1113	-0.733333	0.0211665	negtive
militarine	i1_LQ_BSbp1_c12655/f1p0/1841	-0.842424	0.00445903	negtive
militarine	i2_HQ_BSbp1_c119977/f18p4/2092	-0.660606	0.0440266	negtive
militarine	i0_LQ_BSbp1_c71617/f1p0/492	-0.69697	0.0311411	negtive
militarine	i1_LQ_BSbp1_c69947/f1p0/1708	-0.781818	0.0116513	negtive
militarine	i1_LQ_BSbp1_c4274/f1p0/1276	-0.745455	0.0184138	negtive
militarine	i3_HQ_BSbp1_c75268/f15p3/3401	-0.660606	0.0440266	negtive
militarine	i1_LQ_BSbp1_c33492/f1p0/1245	-0.781818	0.0116513	negtive
militarine	i0_LQ_BSbp1_c3883/f1p0/621	-0.69697	0.0311411	negtive
militarine	i2_LQ_BSbp1_c109169/f1p0/2609	-0.741645	0.0140752	negtive
militarine	i2_HQ_BSbp1_c77453/f2p2/2255	-0.721212	0.0241946	negtive
militarine	i1_LQ_BSbp1_c13489/f1p3/1272	-0.795205	0.00596121	negtive
militarine	i3_LQ_BSbp1_c18699/f1p0/3192	-0.680854	0.0302112	negtive
militarine	i1_LQ_BSbp1_c9058/f1p0/1779	-0.650459	0.0417055	negtive
militarine	i3_LQ_BSbp1_c41001/f1p0/3228	-0.650459	0.0417055	negtive
militarine	i1_LQ_BSbp1_c68280/f1p3/1315	-0.648485	0.0490426	negtive
militarine	i0_LQ_BSbp1_c79189/f1p6/722	-0.660606	0.0440266	negtive
militarine	i1_HQ_BSbp1_c41606/f2p13/1661	-0.830303	0.0055568	negtive
militarine	i1_LQ_BSbp1_c56557/f1p0/1495	-0.975758	0	negtive
militarine	i6_LQ_BSbp1_c1529/f1p0/6609	-0.648485	0.0490426	negtive
militarine	i2_LQ_BSbp1_c142972/f1p10/2033	-0.648485	0.0490426	negtive
militarine	i2_LQ_BSbp1_c166923/f1p17/2068	-0.851068	0.00179113	negtive
militarine	i1_LQ_BSbp1_c2571/f1p0/1381	-0.709091	0.0275141	negtive
militarine	i2_HQ_BSbp1_c13026/f3p2/2424	-0.648485	0.0490426	negtive
militarine	i2_LQ_BSbp1_c82752/f1p1/2443	-0.684848	0.0350915	negtive
militarine	i1_LQ_BSbp1_c24834/f1p15/1881	-0.660606	0.0440266	negtive
militarine	i2_HQ_BSbp1_c197838/f18p11/2934	-0.684848	0.0350915	negtive
militarine	i0_HQ_BSbp1_c8747/f2p14/624	-0.660606	0.0440266	negtive
militarine	i2_HQ_BSbp1_c55426/f2p0/2761	-0.684848	0.0350915	negtive
militarine	i3_LQ_BSbp1_c11148/f1p0/3134	-0.69697	0.0311411	negtive
militarine	i2_HQ_BSbp1_c41186/f5p1/2974	-0.806061	0.00823557	negtive
militarine	i0_LQ_BSbp1_c121821/f1p0/540	-0.69697	0.0311411	negtive
militarine	i2_LQ_BSbp1_c154733/f1p0/2114	-0.672727	0.0393814	negtive
militarine	i2_LQ_BSbp1_c81098/f1p5/2765	-0.745455	0.0184138	negtive
militarine	i0_LQ_BSbp1_c37625/f1p4/849	-0.842424	0.00445903	negtive
militarine	i3_HQ_BSbp1_c878/f23p0/3225	-0.648485	0.0490426	negtive
militarine	i1_LQ_BSbp1_c3997/f1p11/1537	-0.648485	0.0490426	negtive
militarine	i1_LQ_BSbp1_c29414/f1p0/1112	-0.660606	0.0440266	negtive
militarine	i4_LQ_BSbp1_c9974/f1p1/4430	-0.721212	0.0241946	negtive
militarine	i2_HQ_BSbp1_c155387/f2p2/2646	-0.660606	0.0440266	negtive
militarine	i3_LQ_BSbp1_c80784/f1p0/3313	-0.672727	0.0393814	negtive
militarine	i6_LQ_BSbp1_c2951/f1p12/6063	-0.660606	0.0440266	negtive
militarine	i0_LQ_BSbp1_c4596/f4p0/910	-0.648485	0.0490426	negtive
militarine	i1_LQ_BSbp1_c71672/f1p0/1917	-0.818182	0.00681113	negtive
militarine	i2_LQ_BSbp1_c125000/f1p10/2329	-0.69697	0.0311411	negtive
militarine	i2_HQ_BSbp1_c126194/f2p17/2535	-0.842424	0.00445903	negtive
militarine	i2_LQ_BSbp1_c103983/f1p9/2706	-0.675961	0.0318945	negtive
militarine	i2_LQ_BSbp1_c57626/f1p4/2296	-0.650459	0.0417055	negtive
militarine	i2_LQ_BSbp1_c115586/f1p93/2020	-0.684848	0.0350915	negtive
militarine	i1_LQ_BSbp1_c76525/f1p0/1886	-0.64438	0.0443115	negtive
militarine	i1_LQ_BSbp1_c2998/f1p0/1560	-0.890909	0.00138027	negtive
militarine	i1_HQ_BSbp1_c69923/f2p0/1725	-0.781818	0.0116513	negtive
militarine	i1_LQ_BSbp1_c73721/f1p0/1999	-0.793939	0.00984414	negtive
militarine	i4_LQ_BSbp1_c10678/f1p0/4471	-0.648485	0.0490426	negtive
militarine	i2_LQ_BSbp1_c75133/f1p8/2063	-0.650318	0.0417648	negtive
militarine	i1_LQ_BSbp1_c26143/f1p14/1317	-0.842424	0.00445903	negtive
militarine	i2_LQ_BSbp1_c194759/f1p4/1746	-0.769697	0.0136718	negtive
militarine	i1_LQ_BSbp1_c5533/f1p2/1329	-0.781818	0.0116513	negtive
militarine	i0_HQ_BSbp1_c1687/f4p8/785	-0.684848	0.0350915	negtive
militarine	i2_HQ_BSbp1_c3500/f4p6/2347	-0.660606	0.0440266	negtive
militarine	i0_LQ_BSbp1_c29926/f1p0/445	-0.721212	0.0241946	negtive
militarine	i2_LQ_BSbp1_c105143/f1p6/2226	-0.762873	0.0102722	negtive
militarine	i1_LQ_BSbp1_c34800/f1p5/1232	-0.660606	0.0440266	negtive
militarine	i3_LQ_BSbp1_c30772/f1p1/3017	-0.733333	0.0211665	negtive
militarine	i2_HQ_BSbp1_c19154/f2p6/2298	-0.684848	0.0350915	negtive
militarine	i2_LQ_BSbp1_c76317/f1p1/2537	-0.648485	0.0490426	negtive
militarine	i2_LQ_BSbp1_c23414/f1p3/2399	-0.648485	0.0490426	negtive
militarine	i1_LQ_BSbp1_c21880/f1p4/1820	-0.721212	0.0241946	negtive
militarine	i2_LQ_BSbp1_c114607/f1p0/2053	-0.656538	0.0392044	negtive
militarine	i2_LQ_BSbp1_c35258/f1p1/2103	-0.793939	0.00984414	negtive
militarine	i1_LQ_BSbp1_c18854/f1p2/1338	-0.890909	0.00138027	negtive
militarine	i3_LQ_BSbp1_c82768/f1p0/3290	-0.806061	0.00823557	negtive
militarine	i3_HQ_BSbp1_c44747/f2p0/3712	-0.660606	0.0440266	negtive
militarine	i2_HQ_BSbp1_c65445/f2p1/2103	-0.660606	0.0440266	negtive
militarine	i3_LQ_BSbp1_c81598/f1p0/3401	-0.672727	0.0393814	negtive
militarine	i0_LQ_BSbp1_c77990/f1p0/883	-0.806061	0.00823557	negtive
militarine	i4_LQ_BSbp1_c13135/f1p0/4289	-0.631949	0.0499751	negtive
militarine	i7_LQ_BSbp1_c1242/f1p0/7625	-0.784198	0.00724549	negtive
militarine	i0_LQ_BSbp1_c123241/f1p0/858	-0.757576	0.0159208	negtive
militarine	i0_HQ_BSbp1_c726/f13p0/692	-0.672727	0.0393814	negtive
militarine	i2_HQ_BSbp1_c60205/f2p3/2473	-0.660606	0.0440266	negtive
militarine	i1_LQ_BSbp1_c52011/f1p0/1645	-0.816012	0.00398914	negtive
militarine	i1_HQ_BSbp1_c8379/f5p0/1931	-0.660606	0.0440266	negtive
militarine	i2_LQ_BSbp1_c15213/f1p17/2091	-0.709091	0.0275141	negtive
militarine	i0_LQ_BSbp1_c60078/f2p0/598	-0.660606	0.0440266	negtive
militarine	i0_LQ_BSbp1_c11920/f1p8/358	-0.69697	0.0311411	negtive
militarine	i2_HQ_BSbp1_c104035/f2p3/2152	-0.720085	0.0188469	negtive
militarine	i1_LQ_BSbp1_c71332/f1p0/1219	-0.684848	0.0350915	negtive
militarine	i1_LQ_BSbp1_c58246/f1p14/1399	-0.709091	0.0275141	negtive
militarine	i2_LQ_BSbp1_c85219/f1p2/2407	-0.648485	0.0490426	negtive
militarine	i1_LQ_BSbp1_c35542/f1p5/1230	-0.878788	0.00197706	negtive
militarine	i0_LQ_BSbp1_c69191/f1p0/1002	-0.769697	0.0136718	negtive
militarine	i3_LQ_BSbp1_c4870/f1p0/3105	-0.672727	0.0393814	negtive
militarine	i2_LQ_BSbp1_c34962/f1p0/2696	-0.69697	0.0311411	negtive
militarine	i2_LQ_BSbp1_c164910/f1p3/2036	-0.851068	0.00179113	negtive
militarine	i1_LQ_BSbp1_c44871/f1p0/1054	-0.700342	0.0241072	negtive
militarine	i1_LQ_BSbp1_c33412/f1p0/1855	-0.745455	0.0184138	negtive
militarine	i2_LQ_BSbp1_c150663/f1p0/2615	-0.64422	0.0443814	negtive
militarine	i0_LQ_BSbp1_c9175/f1p557/679	-0.660606	0.0440266	negtive
militarine	i0_LQ_BSbp1_c5858/f1p4/924	-0.648485	0.0490426	negtive
militarine	i1_LQ_BSbp1_c18724/f1p7/1638	-0.818182	0.00681113	negtive
militarine	i2_LQ_BSbp1_c43426/f1p13/3168	-0.637812	0.0472475	negtive
militarine	i3_HQ_BSbp1_c49719/f2p5/3059	-0.793939	0.00984414	negtive
militarine	i0_HQ_BSbp1_c758/f12p0/777	-0.660606	0.0440266	negtive
militarine	i1_LQ_BSbp1_c52246/f1p0/1933	-0.660606	0.0440266	negtive
militarine	i1_LQ_BSbp1_c36198/f1p4/1590	-0.648485	0.0490426	negtive
militarine	i1_HQ_BSbp1_c48724/f3p0/1978	-0.818182	0.00681113	negtive
militarine	i4_HQ_BSbp1_c23303/f4p11/4776	-0.64438	0.0443115	negtive
militarine	i1_HQ_BSbp1_c95965/f2p0/1526	-0.660606	0.0440266	negtive
militarine	i1_LQ_BSbp1_c75895/f1p0/1400	-0.660606	0.0440266	negtive
militarine	i1_LQ_BSbp1_c103670/f1p0/1024	-0.769697	0.0136718	negtive
militarine	i0_LQ_BSbp1_c2022/f1p0/592	-0.660606	0.0440266	negtive
militarine	i4_LQ_BSbp1_c9218/f1p0/4302	-0.631949	0.0499751	negtive
militarine	i1_HQ_BSbp1_c20099/f2p1/1478	-0.660606	0.0440266	negtive
militarine	i1_LQ_BSbp1_c57420/f1p1/1622	-0.672727	0.0393814	negtive
militarine	i2_LQ_BSbp1_c77835/f1p17/2279	-0.69697	0.0311411	negtive
militarine	i6_LQ_BSbp1_c1056/f1p0/6238	-0.709091	0.0275141	negtive
militarine	i5_HQ_BSbp1_c7738/f2p0/5209	-0.648485	0.0490426	negtive
militarine	i1_LQ_BSbp1_c55173/f1p5/1420	-0.781818	0.0116513	negtive
militarine	i2_LQ_BSbp1_c18162/f1p5/3177	-0.638301	0.0470245	negtive
militarine	i1_LQ_BSbp1_c71671/f1p0/1381	-0.757576	0.0159208	negtive
militarine	i3_LQ_BSbp1_c68941/f1p0/3766	-0.632222	0.0498461	negtive
militarine	i1_LQ_BSbp1_c10728/f1p8/1829	-0.757576	0.0159208	negtive
militarine	i2_LQ_BSbp1_c34563/f1p5/2241	-0.717329	0.0195283	negtive
militarine	i2_LQ_BSbp1_c155567/f1p6/3012	-0.686933	0.0282056	negtive
militarine	i1_LQ_BSbp1_c53093/f1p7/1138	-0.69697	0.0311411	negtive
militarine	i1_LQ_BSbp1_c32621/f1p0/1403	-0.69697	0.0311411	negtive
militarine	i1_HQ_BSbp1_c5356/f2p0/1524	-0.660606	0.0440266	negtive
militarine	i1_LQ_BSbp1_c37808/f1p2/1527	-0.684848	0.0350915	negtive
militarine	i2_LQ_BSbp1_c209964/f1p2/2101	-0.660606	0.0440266	negtive
militarine	i2_HQ_BSbp1_c170033/f10p2/2855	-0.672727	0.0393814	negtive
militarine	i1_LQ_BSbp1_c34556/f1p1/1322	-0.648485	0.0490426	negtive
militarine	i2_LQ_BSbp1_c21094/f1p1/2699	-0.668696	0.0345095	negtive
militarine	i3_HQ_BSbp1_c2293/f18p0/3251	-0.818182	0.00681113	negtive
militarine	i2_LQ_BSbp1_c152430/f1p0/2730	-0.733333	0.0211665	negtive
militarine	i2_LQ_BSbp1_c8492/f1p49/2215	-0.660606	0.0440266	negtive
militarine	i4_LQ_BSbp1_c19795/f1p5/4345	-0.648485	0.0490426	negtive
militarine	i2_LQ_BSbp1_c189718/f1p3/2080	-0.745455	0.0184138	negtive
militarine	i2_LQ_BSbp1_c177361/f1p10/2687	-0.733333	0.0211665	negtive
militarine	i0_LQ_BSbp1_c2150/f1p5/656	-0.648485	0.0490426	negtive
militarine	i2_LQ_BSbp1_c24959/f1p2/2233	-0.866667	0.00268142	negtive
militarine	i1_LQ_BSbp1_c12303/f1p0/1392	-0.648485	0.0490426	negtive
militarine	i0_LQ_BSbp1_c11500/f1p0/800	-0.684848	0.0350915	negtive
militarine	i2_HQ_BSbp1_c194810/f11p18/2103	-0.684848	0.0350915	negtive
militarine	i0_LQ_BSbp1_c77944/f1p5/792	-0.769697	0.0136718	negtive
militarine	i1_HQ_BSbp1_c85521/f31p0/1900	-0.733333	0.0211665	negtive
militarine	i1_LQ_BSbp1_c19297/f1p9/1466	-0.721212	0.0241946	negtive
militarine	i5_LQ_BSbp1_c2724/f1p4/5490	-0.745455	0.0184138	negtive
militarine	i4_LQ_BSbp1_c15899/f1p0/4032	-0.648485	0.0490426	negtive
militarine	i0_LQ_BSbp1_c6778/f1p0/744	-0.660606	0.0440266	negtive
militarine	i2_LQ_BSbp1_c133975/f1p2/2168	-0.660606	0.0440266	negtive
militarine	i3_LQ_BSbp1_c59178/f1p1/3322	-0.939394	0	negtive
militarine	i2_LQ_BSbp1_c180107/f1p2/2710	-0.709091	0.0275141	negtive
militarine	i1_HQ_BSbp1_c97645/f3p0/1375	-0.69697	0.0311411	negtive
militarine	i0_HQ_BSbp1_c2550/f4p0/843	-0.672727	0.0393814	negtive
militarine	i1_HQ_BSbp1_c5216/f2p2/1866	-0.660606	0.0440266	negtive
militarine	i3_LQ_BSbp1_c11667/f1p0/3613	-0.830303	0.0055568	negtive
militarine	i0_LQ_BSbp1_c70831/f1p0/762	-0.745455	0.0184138	negtive
militarine	i2_LQ_BSbp1_c131158/f1p0/2272	-0.951515	0	negtive
militarine	i2_LQ_BSbp1_c3109/f1p16/2249	-0.742387	0.0139278	negtive
militarine	i2_HQ_BSbp1_c185934/f5p3/2077	-0.684848	0.0350915	negtive
militarine	i1_LQ_BSbp1_c52462/f1p0/1847	-0.684848	0.0350915	negtive
militarine	i2_HQ_BSbp1_c119749/f4p12/2246	-0.745455	0.0184138	negtive
militarine	i2_LQ_BSbp1_c177092/f1p1/2292	-0.745455	0.0184138	negtive
militarine	i1_LQ_BSbp1_c37157/f1p26/1843	-0.648485	0.0490426	negtive
militarine	i2_LQ_BSbp1_c48245/f1p7/1873	-0.684848	0.0350915	negtive
militarine	i4_LQ_BSbp1_c23408/f2p0/4269	-0.672727	0.0393814	negtive
militarine	i1_LQ_BSbp1_c11159/f1p13/1952	-0.806061	0.00823557	negtive
militarine	i2_LQ_BSbp1_c103127/f1p1/2366	-0.662617	0.0368064	negtive
militarine	i1_LQ_BSbp1_c10421/f1p0/1617	-0.660606	0.0440266	negtive
militarine	i2_HQ_BSbp1_c3661/f2p2/2298	-0.648485	0.0490426	negtive
militarine	i2_LQ_BSbp1_c177847/f1p5/2926	-0.693012	0.0262929	negtive
militarine	i2_LQ_BSbp1_c20141/f1p1/2140	-0.69697	0.0311411	negtive
militarine	i0_LQ_BSbp1_c28511/f1p0/735	-0.648485	0.0490426	negtive
militarine	i1_LQ_BSbp1_c103534/f1p0/1006	-0.69697	0.0311411	negtive
militarine	i1_HQ_BSbp1_c31866/f3p0/1525	-0.672727	0.0393814	negtive
militarine	i3_LQ_BSbp1_c11069/f1p4/3418	-0.648485	0.0490426	negtive
militarine	i1_LQ_BSbp1_c39460/f1p0/1709	-0.660606	0.0440266	negtive
militarine	i5_HQ_BSbp1_c232/f3p0/5313	-0.745455	0.0184138	negtive
militarine	i1_LQ_BSbp1_c39533/f1p0/1499	-0.878788	0.00197706	negtive
militarine	i1_LQ_BSbp1_c68831/f1p0/1876	-0.7792	0.00788889	negtive
militarine	i1_LQ_BSbp1_c57184/f1p0/1543	-0.672727	0.0393814	negtive
militarine	i3_LQ_BSbp1_c83018/f1p4/3388	-0.781818	0.0116513	negtive
militarine	i3_LQ_BSbp1_c60763/f1p7/3379	-0.729487	0.0166469	negtive
militarine	i0_LQ_BSbp1_c5721/f1p0/674	-0.733333	0.0211665	negtive
militarine	i1_LQ_BSbp1_c72882/f1p0/1982	-0.69697	0.0311411	negtive
militarine	i2_LQ_BSbp1_c84225/f1p5/2728	-0.852825	0.00171189	negtive
militarine	i1_LQ_BSbp1_c25836/f1p0/1880	-0.730116	0.0165062	negtive
militarine	i3_LQ_BSbp1_c43139/f1p1/3618	-0.686933	0.0282056	negtive
militarine	i2_LQ_BSbp1_c42686/f1p15/2774	-0.650459	0.0417055	negtive
militarine	i4_LQ_BSbp1_c15516/f1p0/4025	-0.672727	0.0393814	negtive
militarine	i2_LQ_BSbp1_c79713/f1p5/2842	-0.648485	0.0490426	negtive
militarine	i4_LQ_BSbp1_c4458/f1p8/4141	-0.757576	0.0159208	negtive
militarine	i2_LQ_BSbp1_c156900/f1p22/2481	-0.672727	0.0393814	negtive
militarine	i2_HQ_BSbp1_c4696/f20p16/2567	-0.890909	0.00138027	negtive
militarine	i3_LQ_BSbp1_c28654/f1p0/3113	-0.709091	0.0275141	negtive
militarine	i2_LQ_BSbp1_c157963/f1p1/2817	-0.927273	0.000130162	negtive
militarine	i1_LQ_BSbp1_c19217/f1p0/1674	-0.733333	0.0211665	negtive
militarine	i3_LQ_BSbp1_c64158/f1p0/3244	-0.656491	0.0392233	negtive
militarine	i3_LQ_BSbp1_c22605/f1p0/3390	-0.660606	0.0440266	negtive
militarine	i1_LQ_BSbp1_c32893/f1p0/1866	-0.741645	0.0140752	negtive
militarine	i2_LQ_BSbp1_c124534/f1p17/2811	-0.878788	0.00197706	negtive
militarine	i2_LQ_BSbp1_c60392/f1p9/2795	-0.69697	0.0311411	negtive
militarine	i1_LQ_BSbp1_c18123/f1p0/1356	-0.648485	0.0490426	negtive
militarine	i2_LQ_BSbp1_c124513/f1p9/2479	-0.662617	0.0368064	negtive
militarine	i0_HQ_BSbp1_c5042/f2p0/780	-0.684848	0.0350915	negtive
militarine	i2_LQ_BSbp1_c150108/f1p1/2458	-0.721212	0.0241946	negtive
militarine	i1_LQ_BSbp1_c16992/f4p0/1864	-0.721212	0.0241946	negtive
militarine	i2_LQ_BSbp1_c28933/f1p9/2072	-0.769697	0.0136718	negtive
militarine	i2_HQ_BSbp1_c25865/f2p0/2686	-0.631949	0.0499751	negtive
militarine	i0_LQ_BSbp1_c64214/f1p0/763	-0.69697	0.0311411	negtive
militarine	i0_LQ_BSbp1_c67209/f1p0/767	-0.672727	0.0393814	negtive
militarine	i2_LQ_BSbp1_c106672/f1p2/2320	-0.69697	0.0311411	negtive
militarine	i2_LQ_BSbp1_c79261/f1p18/2397	-0.648485	0.0490426	negtive
militarine	i3_LQ_BSbp1_c21482/f1p24/3778	-0.733333	0.0211665	negtive
militarine	i3_LQ_BSbp1_c41302/f1p5/3872	-0.812897	0.0042492	negtive
militarine	i1_LQ_BSbp1_c55819/f1p0/1708	-0.648485	0.0490426	negtive
militarine	i2_LQ_BSbp1_c157139/f1p10/2617	-0.733333	0.0211665	negtive
militarine	i4_LQ_BSbp1_c8821/f1p0/4095	-0.64438	0.0443115	negtive
militarine	i1_LQ_BSbp1_c6286/f1p23/1884	-0.781818	0.0116513	negtive
militarine	i1_LQ_BSbp1_c51118/f1p0/1702	-0.662617	0.0368064	negtive
militarine	i0_HQ_BSbp1_c23235/f4p0/703	-0.672727	0.0393814	negtive
militarine	i3_HQ_BSbp1_c77601/f5p0/3366	-0.648485	0.0490426	negtive
militarine	i2_LQ_BSbp1_c22384/f1p6/2607	-0.717845	0.0193993	negtive
militarine	i0_LQ_BSbp1_c5477/f1p0/918	-0.672727	0.0393814	negtive
militarine	i3_LQ_BSbp1_c37320/f1p0/3142	-0.804893	0.00497271	negtive
militarine	i2_HQ_BSbp1_c26923/f4p8/2676	-0.652973	0.0406584	negtive
militarine	i0_LQ_BSbp1_c14607/f1p13/749	-0.745455	0.0184138	negtive
militarine	i2_LQ_BSbp1_c150126/f1p2/2182	-0.648485	0.0490426	negtive
militarine	i3_LQ_BSbp1_c46237/f1p0/3187	-0.717845	0.0193993	negtive
militarine	i2_LQ_BSbp1_c56191/f1p5/2982	-0.721212	0.0241946	negtive
militarine	i2_HQ_BSbp1_c196225/f29p12/2065	-0.69697	0.0311411	negtive
militarine	i3_LQ_BSbp1_c52890/f1p0/3044	-0.668762	0.0344852	negtive
militarine	i1_LQ_BSbp1_c52406/f1p0/1242	-0.927273	0.000130162	negtive
militarine	i1_LQ_BSbp1_c56926/f1p3/1324	-0.660606	0.0440266	negtive
militarine	i3_LQ_BSbp1_c83342/f1p3/3844	-0.660606	0.0440266	negtive
militarine	i1_LQ_BSbp1_c21107/f1p0/1489	-0.660606	0.0440266	negtive
militarine	i1_LQ_BSbp1_c55734/f1p1/1736	-0.745455	0.0184138	negtive
militarine	i2_HQ_BSbp1_c8686/f3p2/2655	-0.803741	0.00508358	negtive
militarine	i1_HQ_BSbp1_c19891/f2p2/1931	-0.648485	0.0490426	negtive
militarine	i2_HQ_BSbp1_c11142/f19p9/2293	-0.69697	0.0311411	negtive
militarine	i0_LQ_BSbp1_c6961/f1p0/510	-0.684848	0.0350915	negtive
militarine	i1_HQ_BSbp1_c80025/f2p20/1037	-0.757576	0.0159208	negtive
militarine	i0_LQ_BSbp1_c1940/f1p0/491	-0.781818	0.0116513	negtive
militarine	i2_LQ_BSbp1_c59359/f1p2/2266	-0.745455	0.0184138	negtive
militarine	i1_LQ_BSbp1_c21940/f1p1/1877	-0.781818	0.0116513	negtive
militarine	i2_LQ_BSbp1_c177557/f1p14/2110	-0.733333	0.0211665	negtive
militarine	i2_LQ_BSbp1_c177630/f1p9/2705	-0.684848	0.0350915	negtive
militarine	i2_LQ_BSbp1_c81822/f1p7/2942	-0.69697	0.0311411	negtive
militarine	i3_LQ_BSbp1_c14602/f1p0/3027	-0.660606	0.0440266	negtive
militarine	i1_LQ_BSbp1_c51819/f1p0/1901	-0.830303	0.0055568	negtive
militarine	i1_LQ_BSbp1_c22375/f1p1/2003	-0.69697	0.0311411	negtive
militarine	i2_LQ_BSbp1_c105831/f1p9/2385	-0.818182	0.00681113	negtive
militarine	i1_LQ_BSbp1_c56796/f1p0/1503	-0.684848	0.0350915	negtive
militarine	i1_HQ_BSbp1_c10810/f3p64/1652	-0.757576	0.0159208	negtive
militarine	i1_LQ_BSbp1_c20056/f1p1/1450	-0.69697	0.0311411	negtive
militarine	i6_LQ_BSbp1_c298/f3p0/6857	-0.672727	0.0393814	negtive
militarine	i1_LQ_BSbp1_c39080/f1p4/1969	-0.793939	0.00984414	negtive
militarine	i0_HQ_BSbp1_c1264/f4p0/980	-0.684848	0.0350915	negtive
militarine	i2_LQ_BSbp1_c29456/f1p4/2071	-0.660606	0.0440266	negtive
militarine	i3_LQ_BSbp1_c59702/f1p0/3766	-0.668762	0.0344852	negtive
militarine	i3_HQ_BSbp1_c30281/f2p0/3059	-0.672727	0.0393814	negtive
militarine	i1_LQ_BSbp1_c8981/f1p0/1853	-0.757576	0.0159208	negtive
militarine	i3_LQ_BSbp1_c62940/f1p0/3225	-0.67533	0.0321161	negtive
militarine	i0_LQ_BSbp1_c79611/f1p7/875	-0.757576	0.0159208	negtive
militarine	i1_LQ_BSbp1_c25898/f1p0/2057	-0.951515	0	negtive
militarine	i1_LQ_BSbp1_c22043/f1p0/1338	-0.69697	0.0311411	negtive
militarine	i0_LQ_BSbp1_c11879/f3p0/750	-0.686933	0.0282056	negtive
militarine	i0_HQ_BSbp1_c1348/f4p0/860	-0.69697	0.0311411	negtive
militarine	i2_HQ_BSbp1_c15854/f21p8/2199	-0.709091	0.0275141	negtive
militarine	i3_LQ_BSbp1_c87227/f1p0/3103	-0.717624	0.0194545	negtive
militarine	i0_LQ_BSbp1_c35126/f1p2/896	-0.660606	0.0440266	negtive
militarine	i2_LQ_BSbp1_c143457/f1p6/2051	-0.795205	0.00596121	negtive
militarine	i2_LQ_BSbp1_c36395/f1p12/3002	-0.684848	0.0350915	negtive
militarine	i1_LQ_BSbp1_c63147/f1p13/1125	-0.672727	0.0393814	negtive
militarine	i0_LQ_BSbp1_c67942/f1p0/939	-0.684848	0.0350915	negtive
militarine	i3_LQ_BSbp1_c64088/f1p0/3218	-0.709091	0.0275141	negtive
militarine	i3_LQ_BSbp1_c83446/f1p0/3356	-0.745455	0.0184138	negtive
militarine	i1_LQ_BSbp1_c51100/f1p0/1505	-0.684848	0.0350915	negtive
militarine	i1_HQ_BSbp1_c22452/f3p17/1661	-0.684848	0.0350915	negtive
militarine	i2_LQ_BSbp1_c131095/f1p7/2841	-0.672727	0.0393814	negtive
militarine	i0_LQ_BSbp1_c112095/f1p12/764	-0.660606	0.0440266	negtive
militarine	i4_LQ_BSbp1_c13281/f1p0/4578	-0.693304	0.0262035	negtive
militarine	i2_LQ_BSbp1_c133308/f1p1/2554	-0.672727	0.0393814	negtive
militarine	i1_LQ_BSbp1_c19918/f1p5/2014	-0.711249	0.0210909	negtive
militarine	i2_LQ_BSbp1_c56469/f1p2/2327	-0.863226	0.00129381	negtive
militarine	i2_LQ_BSbp1_c56602/f1p8/2560	-0.793939	0.00984414	negtive
militarine	i1_LQ_BSbp1_c19266/f1p2/1772	-0.648485	0.0490426	negtive
militarine	i2_LQ_BSbp1_c23969/f1p4/2390	-0.660606	0.0440266	negtive
militarine	i1_HQ_BSbp1_c65596/f5p0/1298	-0.660606	0.0440266	negtive
militarine	i1_LQ_BSbp1_c36158/f1p0/1928	-0.632222	0.0498461	negtive
militarine	i1_HQ_BSbp1_c1992/f2p0/1317	-0.672727	0.0393814	negtive
militarine	i2_LQ_BSbp1_c122955/f1p0/2416	-0.672727	0.0393814	negtive
militarine	i0_LQ_BSbp1_c7720/f1p3/592	-0.672727	0.0393814	negtive
militarine	i2_LQ_BSbp1_c100625/f1p7/2238	-0.69697	0.0311411	negtive
militarine	i3_LQ_BSbp1_c83207/f1p0/3091	-0.672727	0.0393814	negtive
militarine	i2_HQ_BSbp1_c120048/f12p4/2705	-0.781818	0.0116513	negtive
militarine	i0_LQ_BSbp1_c6086/f1p0/1146	-0.684848	0.0350915	negtive
militarine	i4_HQ_BSbp1_c17074/f3p0/4655	-0.744704	0.0134748	negtive
militarine	i1_LQ_BSbp1_c72142/f1p0/1977	-0.660606	0.0440266	negtive
militarine	i0_LQ_BSbp1_c30646/f1p0/813	-0.660606	0.0440266	negtive
militarine	i0_HQ_BSbp1_c9622/f2p0/448	-0.660606	0.0440266	negtive
militarine	i2_LQ_BSbp1_c82565/f1p8/2866	-0.743484	0.0137119	negtive
militarine	i3_HQ_BSbp1_c85662/f2p0/3076	-0.660606	0.0440266	negtive
militarine	i3_HQ_BSbp1_c33238/f2p0/3347	-0.902456	0.000351576	negtive
militarine	i2_HQ_BSbp1_c8676/f3p0/2345	-0.672727	0.0393814	negtive
militarine	i1_LQ_BSbp1_c3554/f1p6/1689	-0.648485	0.0490426	negtive
militarine	i1_LQ_BSbp1_c34314/f1p0/1157	-0.672727	0.0393814	negtive
militarine	i1_LQ_BSbp1_c75758/f1p1/1709	-0.684848	0.0350915	negtive
militarine	i2_HQ_BSbp1_c9910/f4p9/2142	-0.648485	0.0490426	negtive
militarine	i0_HQ_BSbp1_c13085/f2p17/495	-0.745455	0.0184138	negtive
militarine	i0_LQ_BSbp1_c9012/f1p0/486	-0.733333	0.0211665	negtive
militarine	i4_LQ_BSbp1_c9530/f1p8/4087	-0.684848	0.0350915	negtive
militarine	i2_HQ_BSbp1_c2671/f11p3/2957	-0.721212	0.0241946	negtive
militarine	i3_LQ_BSbp1_c60413/f1p0/3544	-0.672727	0.0393814	negtive
militarine	i0_LQ_BSbp1_c38606/f1p15/686	-0.826174	0.00321992	negtive
militarine	i1_LQ_BSbp1_c9802/f1p1/1720	-0.660606	0.0440266	negtive
militarine	i1_LQ_BSbp1_c20779/f1p0/1514	-0.681033	0.0301509	negtive
militarine	i0_LQ_BSbp1_c65832/f1p0/864	-0.662617	0.0368064	negtive
militarine	i4_HQ_BSbp1_c23899/f11p1/4352	-0.781818	0.0116513	negtive
militarine	i1_HQ_BSbp1_c19848/f5p0/1818	-0.745455	0.0184138	negtive
militarine	i2_LQ_BSbp1_c158981/f1p1/2161	-0.854545	0.00350474	negtive
militarine	i3_HQ_BSbp1_c62942/f3p96/3235	-0.854545	0.00350474	negtive
militarine	i2_LQ_BSbp1_c183095/f1p8/2768	-0.652973	0.0406584	negtive
militarine	i2_LQ_BSbp1_c40168/f1p4/2281	-0.781818	0.0116513	negtive
militarine	i1_LQ_BSbp1_c53869/f1p0/1149	-0.648485	0.0490426	negtive
militarine	i2_LQ_BSbp1_c25835/f1p6/2723	-0.672727	0.0393814	negtive
militarine	i0_LQ_BSbp1_c13984/f1p0/802	-0.684848	0.0350915	negtive
militarine	i1_HQ_BSbp1_c24802/f2p0/1631	-0.69697	0.0311411	negtive
militarine	i0_LQ_BSbp1_c65909/f1p0/947	-0.878788	0.00197706	negtive
militarine	i1_LQ_BSbp1_c76488/f1p3/1525	-0.660606	0.0440266	negtive
militarine	i3_LQ_BSbp1_c21001/f1p0/3995	-0.709091	0.0275141	negtive
militarine	i3_LQ_BSbp1_c43295/f1p0/3588	-0.638301	0.0470245	negtive
militarine	i2_HQ_BSbp1_c57095/f3p1/2423	-0.660606	0.0440266	negtive
militarine	i5_LQ_BSbp1_c6284/f1p7/5483	-0.759882	0.010758	negtive
militarine	i2_HQ_BSbp1_c1533/f17p7/2392	-0.69697	0.0311411	negtive
militarine	i2_LQ_BSbp1_c144140/f1p14/2057	-0.686933	0.0282056	negtive
militarine	i2_LQ_BSbp1_c154608/f1p7/2670	-0.700342	0.0241072	negtive
militarine	i4_HQ_BSbp1_c2223/f2p3/4381	-0.872786	0.000980007	negtive
militarine	i3_HQ_BSbp1_c75383/f2p0/3170	-0.684848	0.0350915	negtive
militarine	i2_LQ_BSbp1_c101235/f1p0/2340	-0.725623	0.0175281	negtive
militarine	i2_LQ_BSbp1_c92858/f1p4/2069	-0.684848	0.0350915	negtive
militarine	i2_LQ_BSbp1_c101018/f1p0/2422	-0.721212	0.0241946	negtive
militarine	i1_LQ_BSbp1_c18687/f1p1/1740	-0.69697	0.0311411	negtive
militarine	i1_LQ_BSbp1_c90250/f1p0/1219	-0.890909	0.00138027	negtive
militarine	i1_LQ_BSbp1_c26665/f1p0/1531	-0.648485	0.0490426	negtive
militarine	i0_LQ_BSbp1_c35307/f1p0/830	-0.745455	0.0184138	negtive
militarine	i2_LQ_BSbp1_c103308/f1p0/2613	-0.793939	0.00984414	negtive
militarine	i1_LQ_BSbp1_c33815/f1p5/1757	-0.769697	0.0136718	negtive
militarine	i5_LQ_BSbp1_c4269/f1p15/5480	-0.721212	0.0241946	negtive
militarine	i4_LQ_BSbp1_c3093/f1p5/4292	-0.648485	0.0490426	negtive
militarine	i1_HQ_BSbp1_c95631/f4p0/1862	-0.842424	0.00445903	negtive
militarine	i2_LQ_BSbp1_c35732/f1p1/2500	-0.684848	0.0350915	negtive
militarine	i3_LQ_BSbp1_c13076/f1p9/3877	-0.757576	0.0159208	negtive
militarine	i3_LQ_BSbp1_c20600/f1p0/3408	-0.660606	0.0440266	negtive
militarine	i2_LQ_BSbp1_c24371/f1p1/2316	-0.684848	0.0350915	negtive
militarine	i2_HQ_BSbp1_c106541/f2p12/2240	-0.733333	0.0211665	negtive
militarine	i2_LQ_BSbp1_c43848/f1p35/2555	-0.733333	0.0211665	negtive
militarine	i3_LQ_BSbp1_c44519/f1p0/3372	-0.709091	0.0275141	negtive
militarine	i1_LQ_BSbp1_c76350/f1p0/1644	-0.69697	0.0311411	negtive
militarine	i1_LQ_BSbp1_c71560/f1p0/1868	-0.69697	0.0311411	negtive
militarine	i6_LQ_BSbp1_c1982/f1p0/6631	-0.709091	0.0275141	negtive
militarine	i2_LQ_BSbp1_c37673/f1p1/2997	-0.648485	0.0490426	negtive
militarine	i3_LQ_BSbp1_c58602/f1p0/3484	-0.90303	0.000880225	negtive
militarine	i2_LQ_BSbp1_c98479/f5p6/2297	-0.757576	0.0159208	negtive
militarine	i1_LQ_BSbp1_c44394/f1p0/1203	-0.73786	0.0148436	negtive
militarine	i2_LQ_BSbp1_c62354/f1p16/2351	-0.757576	0.0159208	negtive
militarine	i1_LQ_BSbp1_c37364/f1p2/2003	-0.878788	0.00197706	negtive
militarine	i1_LQ_BSbp1_c18186/f1p0/1362	-0.689617	0.0273499	negtive
militarine	i1_LQ_BSbp1_c34629/f1p2/1561	-0.878788	0.00197706	negtive
militarine	i1_HQ_BSbp1_c92056/f5p0/1204	-0.866667	0.00268142	negtive
militarine	i1_LQ_BSbp1_c69711/f1p0/1517	-0.769697	0.0136718	negtive
militarine	i3_LQ_BSbp1_c83248/f1p4/3543	-0.680854	0.0302112	negtive
militarine	i2_LQ_BSbp1_c21635/f1p2/2081	-0.684848	0.0350915	negtive
militarine	i1_LQ_BSbp1_c76813/f1p0/1780	-0.660606	0.0440266	negtive
militarine	i0_LQ_BSbp1_c126728/f1p3/698	-0.69697	0.0311411	negtive
militarine	i1_LQ_BSbp1_c76626/f1p0/1669	-0.709091	0.0275141	negtive
militarine	i2_LQ_BSbp1_c9429/f1p1/2611	-0.754658	0.0116449	negtive
militarine	i1_HQ_BSbp1_c48970/f2p0/1991	-0.660606	0.0440266	negtive
militarine	i2_LQ_BSbp1_c155622/f1p0/2664	-0.793939	0.00984414	negtive
militarine	i0_HQ_BSbp1_c5243/f2p0/805	-0.745455	0.0184138	negtive
militarine	i2_LQ_BSbp1_c62947/f1p5/2663	-0.648485	0.0490426	negtive
militarine	i3_LQ_BSbp1_c51315/f1p0/3014	-0.69697	0.0311411	negtive
[truncated: 344 more rows]

## Sheet: Coelonin
Data1	Data2	rho	pvalue	relation
[truncated: 559 more rows]
