# Supplementary material for: Genome-Wide Identification of Genes Related to Biosynthesis of Phenolic Acid Derivatives in Bletilla striata at Different Suspension Culture Stages
Source: Front Plant Sci. 2022 Jun 17;13:875404. doi: 10.3389/fpls.2022.875404 (PMC9247868; doi:10.3389/fpls.2022.875404)
Supplement: Supplementary Table S2 — Annotation of DEGs. [file Table_2.XLSX]

## Sheet: anno
Secondary metabolites	Gene_id	Key enzymes	{nr}	{SwissProt}	{KEGG}	{KOG}	{GO}	{nt}	{pfam}
Dactylorhin A	i1_HQ_BSbp1_c24831/f2p0/1335	Polygalacturonase(PG)	{XP_009404916.1; PREDICTED: polygalacturonase-like [Musa acuminata subsp. malaccensis]}{xp_009404916.1; 预测：polygalacturonase样[Musa Acuminata Subsp。 malAccensis]}	{sp|P48979|PGLR_PRUPE; Polygalacturonase OS=Prunus persica PE=2 SV=1}聚半乳糖醛酸酶; 多聚半乳糖醛酸酶; 果胶酸水解酶; 聚半乳糖醛酸; 内切聚半乳糖醛酸酶;	{egu:105038599; K01184 E3.2.1.15 polygalacturonase 3.2.1.15 ko00040; Metabolism; Carbohydrate metabolism; Pentose and glucuronate interconversions}	{NA}	{GO:0004650; polygalacturonase activity; molecular_function GO:0005975; carbohydrate metabolic process; biological_process}	{XM_009417755.2; PREDICTED: Musa acuminata subsp. malaccensis polygalacturonase-like (LOC103996768), mRNA}	{PF00295:Glycosyl hydrolases family 28}
	i1_HQ_BSbp1_c41411/f3p2/1227	Fructokinase(E2.7.1.4, scrK)	{XP_009383349.1; PREDICTED: fructokinase-1-like [Musa acuminata subsp. malaccensis]}	{sp|Q9SID0|SCRK1_ARATH; Probable fructokinase-1 OS=Arabidopsis thaliana GN=At2g31390 PE=2 SV=1}	{mus:103971118; K00847 E2.7.1.4, scrK fructokinase 2.7.1.4 ko00051; Metabolism; Carbohydrate metabolism; Fructose and mannose metabolism | ko00500; Metabolism; Carbohydrate metabolism; Starch and sucrose metabolism | ko00520; Metabolism; Carbohydrate metabolism; Amino sugar and nucleotide sugar metabolism}	{At2g31390; KOG2855 Ribokinase G Carbohydrate transport and metabolism ;}	{NA}	{EF051295.1; Gymnadenia conopsea fructokinase-like protein-like mRNA, complete sequence}	{NA}
	i1_HQ_BSbp1_c48938/f2p0/1359	Peroxidase(E1.11.1.7, POD)	{XP_008788344.1; PREDICTED: probable peroxidase 26 [Phoenix dactylifera]}	{sp|O22862|PER26_ARATH; Probable peroxidase 26 OS=Arabidopsis thaliana GN=PER26 PE=2 SV=2}	{pda:103706116; K00430 E1.11.1.7 peroxidase 1.11.1.7 ko00940; Metabolism; Biosynthesis of other secondary metabolites; Phenylpropanoid biosynthesis}	{NA}	{GO:0055114; oxidation-reduction process; biological_process GO:0004601; peroxidase activity; molecular_function GO:0020037; heme binding; molecular_function GO:0006979; response to oxidative stress; biological_process}	{NA}	{PF00141:Peroxidase}
	i1_LQ_BSbp1_c11682/f1p0/1335	Fructokinase(E2.7.1.4, scrK)	{XP_009383349.1; PREDICTED: fructokinase-1-like [Musa acuminata subsp. malaccensis]}	{sp|Q9SID0|SCRK1_ARATH; Probable fructokinase-1 OS=Arabidopsis thaliana GN=At2g31390 PE=2 SV=1}	{mus:103971118; K00847 E2.7.1.4, scrK fructokinase 2.7.1.4 ko00051; Metabolism; Carbohydrate metabolism; Fructose and mannose metabolism | ko00500; Metabolism; Carbohydrate metabolism; Starch and sucrose metabolism | ko00520; Metabolism; Carbohydrate metabolism; Amino sugar and nucleotide sugar metabolism}	{At2g31390; KOG2855 Ribokinase G Carbohydrate transport and metabolism ;}	{NA}	{EF051295.1; Gymnadenia conopsea fructokinase-like protein-like mRNA, complete sequence}	{NA}
	i1_LQ_BSbp1_c21740/f1p54/1738	Glutamate dehydrogenase (GLUD1-2)	{ONK56404.1; uncharacterized protein A4U43_C10F8190 [Asparagus officinalis]}	{sp|Q38946|DHE2_ARATH; Glutamate dehydrogenase 2 OS=Arabidopsis thaliana GN=GDH2 PE=1 SV=1}	{brp:103847058; K00261 GLUD1_2, gdhA glutamate dehydrogenase (NAD(P)+) 1.4.1.3 ko01200; Metabolism; Global and overview maps; Carbon metabolism | ko00910; Metabolism; Energy metabolism; Nitrogen metabolism | ko00250; Metabolism; Amino acid metabolism; Alanine, aspartate and glutamate metabolism | ko00220; Metabolism; Amino acid metabolism; Arginine biosynthesis | ko00471; Metabolism; Metabolism o…	{At5g07440; KOG2250 Glutamate/leucine/phenylalanine/valine dehydrogenases E Amino acid transport and metabolism ;}	{GO:0055114; oxidation-reduction process; biological_process GO:0016491; oxidoreductase activity; molecular_function GO:0051287; NAD binding; molecular_function GO:0006520; cellular amino acid metabolic process; biological_process}	{XM_009390990.2; PREDICTED: Musa acuminata subsp. malaccensis glutamate dehydrogenase 2 (LOC103975873), mRNA}	{PF02826:D-isomer specific 2-hydroxyacid dehydrogenase, NAD binding domain PF02812:Glu/Leu/Phe/Val dehydrogenase, dimerisation domain PF00208:Glutamate/Leucine/Phenylalanine/Valine dehydrogenase}
	i1_LQ_BSbp1_c39451/f1p0/1931	Beta-glucosidase(BGLU)	{XP_009417300.1; PREDICTED: beta-glucosidase 12-like isoform X2 [Musa acuminata subsp. malaccensis]}	{sp|B8AVF0|BGL12_ORYSI; Beta-glucosidase 12 OS=Oryza sativa subsp. indica GN=BGLU12 PE=3 SV=1}	{fve:101306214; K01188 E3.2.1.21 beta-glucosidase 3.2.1.21 ko00500; Metabolism; Carbohydrate metabolism; Starch and sucrose metabolism | ko00460; Metabolism; Metabolism of other amino acids; Cyanoamino acid metabolism | ko00940; Metabolism; Biosynthesis of other secondary metabolites; Phenylpropanoid biosynthesis}	{At2g44480; KOG0626 Beta-glucosidase, lactase phlorizinhydrolase, and related proteins G Carbohydrate transport and metabolism ;}	{GO:0005975; carbohydrate metabolic process; biological_process GO:0004553; hydrolase activity, hydrolyzing O-glycosyl compounds; molecular_function}	{XM_002316133.2; Populus trichocarpa hypothetical protein (POPTR_0010s18600g) mRNA, complete cds}	{PF00232:Glycosyl hydrolase family 1}
	i1_LQ_BSbp1_c39679/f1p0/1364	Cinnamyl-alcohol dehydrogenase(CAD)	{XP_008809345.1; PREDICTED: probable mannitol dehydrogenase [Phoenix dactylifera]}	{sp|P93257|MTDH_MESCR; Probable mannitol dehydrogenase OS=Mesembryanthemum crystallinum GN=ELI3 PE=2 SV=1}	{mus:103974359; K00083 E1.1.1.195 cinnamyl-alcohol dehydrogenase 1.1.1.195 ko00940; Metabolism; Biosynthesis of other secondary metabolites; Phenylpropanoid biosynthesis}	{At4g39330; KOG0023 Alcohol dehydrogenase, class V Q Secondary metabolites biosynthesis, transport and catabolism ;}	{GO:0043115; precorrin-2 dehydrogenase activity; molecular_function GO:0019354; siroheme biosynthetic process; biological_process GO:0006779; porphyrin biosynthetic process; biological_process GO:0051287; NAD binding; molecular_function GO:0055114; oxidation-reduction process; biological_process}	{XM_009389165.2; PREDICTED: Musa acuminata subsp. malaccensis probable mannitol dehydrogenase (LOC103974359), mRNA}	{PF02826:D-isomer specific 2-hydroxyacid dehydrogenase, NAD binding domain PF13241:Putative NAD(P)-binding PF00107:Zinc-binding dehydrogenase PF08240:Alcohol dehydrogenase GroES-like domain}
	i1_LQ_BSbp1_c76772/f1p0/1527	trehalose 6-phosphate synthase(TPS)	{XP_010937497.1; PREDICTED: probable trehalose-phosphate phosphatase 6 [Elaeis guineensis]}	{sp|Q6ZAL2|TPP6_ORYSJ; Probable trehalose-phosphate phosphatase 6 OS=Oryza sativa subsp. japonica GN=TPP6 PE=2 SV=1}	{pda:103707894; K01087 otsB trehalose 6-phosphate phosphatase 3.1.3.12 ko00500; Metabolism; Carbohydrate metabolism; Starch and sucrose metabolism}	{At1g35910; KOG1050 Trehalose-6-phosphate synthase component TPS1 and related subunits G Carbohydrate transport and metabolism ;}	{NA}	{XM_010939195.2; PREDICTED: Elaeis guineensis probable trehalose-phosphate phosphatase 6 (LOC105056861), mRNA}	{NA}
	i2_HQ_BSbp1_c19154/f2p6/2298	4-coumarate-CoA ligase(4CL)	{XP_020093438.1; 4-coumarate--CoA ligase-like 6 isoform X1 [Ananas comosus]}	{sp|Q84P24|4CLL6_ARATH; 4-coumarate--CoA ligase-like 6 OS=Arabidopsis thaliana GN=4CLL6 PE=2 SV=2}	{pda:103708041; K01904 4CL 4-coumarate--CoA ligase 6.2.1.12 ko00360; Metabolism; Amino acid metabolism; Phenylalanine metabolism | ko00130; Metabolism; Metabolism of cofactors and vitamins; Ubiquinone and other terpenoid-quinone biosynthesis | ko00940; Metabolism; Biosynthesis of other secondary metabolites; Phenylpropanoid biosynthesis}	{At4g19010; KOG1176 Acyl-CoA synthetase I Lipid transport and metabolism ;}	{GO:0003824; NA GO:0008152; NA}	{NA}	{PF00501:AMP-binding enzyme}
	i2_HQ_BSbp1_c25535/f3p0/2997	Asparagine synthetase (asnB)	{XP_010922574.1; PREDICTED: asparagine synthetase [glutamine-hydrolyzing] [Elaeis guineensis]}	{sp|P31752|ASNS_ASPOF; Asparagine synthetase [glutamine-hydrolyzing] OS=Asparagus officinalis PE=2 SV=2}	{egu:105045849; K01953 asnB, ASNS asparagine synthase (glutamine-hydrolysing) 6.3.5.4 ko00250; Metabolism; Amino acid metabolism; Alanine, aspartate and glutamate metabolism}	{At3g47340; KOG0571 Asparagine synthase (glutamine-hydrolyzing) E Amino acid transport and metabolism ;}	{GO:0006529; asparagine biosynthetic process; biological_process GO:0004066; asparagine synthase (glutamine-hydrolyzing) activity; molecular_function}	{XM_009624424.2; PREDICTED: Nicotiana tomentosiformis asparagine synthetase [glutamine-hydrolyzing] (LOC104114069), mRNA}	{PF00733:Asparagine synthase}
	i2_HQ_BSbp1_c5228/f3p1/2164	Beta-fructofuranosidase(INV)	{XP_009401797.1; PREDICTED: beta-fructofuranosidase 1-like [Musa acuminata subsp. malaccensis]}	{sp|P49175|INV1_MAIZE; Beta-fructofuranosidase 1 OS=Zea mays GN=IVR1 PE=3 SV=1}	{mus:103972079; K01193 INV, sacA beta-fructofuranosidase 3.2.1.26 ko00052; Metabolism; Carbohydrate metabolism; Galactose metabolism | ko00500; Metabolism; Carbohydrate metabolism; Starch and sucrose metabolism}	{At1g12240; KOG0228 Beta-fructofuranosidase (invertase) G Carbohydrate transport and metabolism ;}	{GO:0004564; beta-fructofuranosidase activity; molecular_function GO:0004575; sucrose alpha-glucosidase activity; molecular_function}	{X75351.1; D.carota (Nantaise) mRNA for soluble acid beta-fructofuranosidase isoenzyme I (class 1 cDNA)}	{PF11837:Domain of unknown function (DUF3357)}
	i2_HQ_BSbp1_c59368/f3p7/2111	Beta-amylase(E3.2.1.2, BAM)	{XP_008794866.1; PREDICTED: beta-amylase 3, chloroplastic [Phoenix dactylifera]}	{sp|O23553|BAM3_ARATH; Beta-amylase 3, chloroplastic OS=Arabidopsis thaliana GN=BAM3 PE=1 SV=3}	{egu:105043800; K01177 E3.2.1.2 beta-amylase 3.2.1.2 ko00500; Metabolism; Carbohydrate metabolism; Starch and sucrose metabolism}	{NA}	{GO:0016161; beta-amylase activity; molecular_function GO:0000272; polysaccharide catabolic process; biological_process}	{JX067531.1; Actinidia chinensis clone 1475710 beta-amylase (BAM3.1) mRNA, complete cds}	{PF01373:Glycosyl hydrolase family 14}
	i2_LQ_BSbp1_c158441/f1p65/2235	Asparagine synthetase (asnB)	{XP_010922574.1; PREDICTED: asparagine synthetase [glutamine-hydrolyzing] [Elaeis guineensis]}	{sp|P31752|ASNS_ASPOF; Asparagine synthetase [glutamine-hydrolyzing] OS=Asparagus officinalis PE=2 SV=2}	{egu:105045849; K01953 asnB, ASNS asparagine synthase (glutamine-hydrolysing) 6.3.5.4 ko00250; Metabolism; Amino acid metabolism; Alanine, aspartate and glutamate metabolism}	{At3g47340; KOG0571 Asparagine synthase (glutamine-hydrolyzing) E Amino acid transport and metabolism ;}	{NA}	{XM_009624424.2; PREDICTED: Nicotiana tomentosiformis asparagine synthetase [glutamine-hydrolyzing] (LOC104114069), mRNA}	{NA}
	i2_LQ_BSbp1_c159340/f1p7/2150	Beta-glucosidase(BGLU)	{XP_009416645.1; PREDICTED: furostanol glycoside 26-O-beta-glucosidase-like [Musa acuminata subsp. malaccensis]}	{sp|Q42707|F26G_CHESP; Furostanol glycoside 26-O-beta-glucosidase OS=Cheilocostus speciosus GN=F26G PE=1 SV=1}	{egr:104433814; K01188 E3.2.1.21 beta-glucosidase 3.2.1.21 ko00500; Metabolism; Carbohydrate metabolism; Starch and sucrose metabolism | ko00460; Metabolism; Metabolism of other amino acids; Cyanoamino acid metabolism | ko00940; Metabolism; Biosynthesis of other secondary metabolites; Phenylpropanoid biosynthesis}	{At2g44480; KOG0626 Beta-glucosidase, lactase phlorizinhydrolase, and related proteins G Carbohydrate transport and metabolism ;}	{GO:0004553; hydrolase activity, hydrolyzing O-glycosyl compounds; molecular_function GO:0005975; carbohydrate metabolic process; biological_process}	{XM_011010468.1; PREDICTED: Populus euphratica beta-glucosidase 12-like (LOC105114057), mRNA}	{PF00150:Cellulase (glycosyl hydrolase family 5) PF00232:Glycosyl hydrolase family 1}
	i2_LQ_BSbp1_c176580/f1p7/2132	Beta-amylase(E3.2.1.2, BAM)	{XP_008794866.1; PREDICTED: beta-amylase 3, chloroplastic [Phoenix dactylifera]}	{sp|O23553|BAM3_ARATH; Beta-amylase 3, chloroplastic OS=Arabidopsis thaliana GN=BAM3 PE=1 SV=3}	{egu:105043800; K01177 E3.2.1.2 beta-amylase 3.2.1.2 ko00500; Metabolism; Carbohydrate metabolism; Starch and sucrose metabolism}	{NA}	{GO:0000272; polysaccharide catabolic process; biological_process GO:0016161; beta-amylase activity; molecular_function}	{JX067531.1; Actinidia chinensis clone 1475710 beta-amylase (BAM3.1) mRNA, complete cds}	{PF01373:Glycosyl hydrolase family 14}
	i2_LQ_BSbp1_c19297/f1p9/2981	Beta-glucosidase(BGLU)	{XP_010265850.1; PREDICTED: beta-glucosidase 12-like [Nelumbo nucifera]}	{sp|B8AVF0|BGL12_ORYSI; Beta-glucosidase 12 OS=Oryza sativa subsp. indica GN=BGLU12 PE=3 SV=1}	{fve:101306214; K01188 E3.2.1.21 beta-glucosidase 3.2.1.21 ko00500; Metabolism; Carbohydrate metabolism; Starch and sucrose metabolism | ko00460; Metabolism; Metabolism of other amino acids; Cyanoamino acid metabolism | ko00940; Metabolism; Biosynthesis of other secondary metabolites; Phenylpropanoid biosynthesis}	{At2g44480; KOG0626 Beta-glucosidase, lactase phlorizinhydrolase, and related proteins G Carbohydrate transport and metabolism ;}	{GO:0005975; carbohydrate metabolic process; biological_process GO:0004553; hydrolase activity, hydrolyzing O-glycosyl compounds; molecular_function}	{XM_002316133.2; Populus trichocarpa hypothetical protein (POPTR_0010s18600g) mRNA, complete cds}	{PF00232:Glycosyl hydrolase family 1}
	i2_LQ_BSbp1_c23192/f1p3/2197	Asparagine synthetase (asnB)	{XP_010922574.1; PREDICTED: asparagine synthetase [glutamine-hydrolyzing] [Elaeis guineensis]}	{sp|P31752|ASNS_ASPOF; Asparagine synthetase [glutamine-hydrolyzing] OS=Asparagus officinalis PE=2 SV=2}	{egu:105045849; K01953 asnB, ASNS asparagine synthase (glutamine-hydrolysing) 6.3.5.4 ko00250; Metabolism; Amino acid metabolism; Alanine, aspartate and glutamate metabolism}	{At3g47340; KOG0571 Asparagine synthase (glutamine-hydrolyzing) E Amino acid transport and metabolism ;}	{GO:0004066; asparagine synthase (glutamine-hydrolyzing) activity; molecular_function GO:0006529; asparagine biosynthetic process; biological_process}	{XM_009624424.2; PREDICTED: Nicotiana tomentosiformis asparagine synthetase [glutamine-hydrolyzing] (LOC104114069), mRNA}	{PF00733:Asparagine synthase}
	i2_LQ_BSbp1_c42889/f1p1/2316	Asparagine synthetase (asnB)	{XP_010922574.1; PREDICTED: asparagine synthetase [glutamine-hydrolyzing] [Elaeis guineensis]}	{sp|P31752|ASNS_ASPOF; Asparagine synthetase [glutamine-hydrolyzing] OS=Asparagus officinalis PE=2 SV=2}	{egu:105045849; K01953 asnB, ASNS asparagine synthase (glutamine-hydrolysing) 6.3.5.4 ko00250; Metabolism; Amino acid metabolism; Alanine, aspartate and glutamate metabolism}	{At3g47340; KOG0571 Asparagine synthase (glutamine-hydrolyzing) E Amino acid transport and metabolism ;}	{GO:0006529; asparagine biosynthetic process; biological_process GO:0004066; asparagine synthase (glutamine-hydrolyzing) activity; molecular_function}	{KT161265.1; Populus simonii x Populus nigra asparagine synthetase family protein 3 (AS3) mRNA, complete cds}	{PF00733:Asparagine synthase}
	i2_LQ_BSbp1_c60083/f1p8/2951	Beta-glucosidase(BGLU)	{XP_009415571.1; PREDICTED: beta-glucosidase 12 [Musa acuminata subsp. malaccensis]}	{sp|Q7XKV2|BGL13_ORYSJ; Beta-glucosidase 13 OS=Oryza sativa subsp. japonica GN=BGLU13 PE=2 SV=2}	{fve:101306214; K01188 E3.2.1.21 beta-glucosidase 3.2.1.21 ko00500; Metabolism; Carbohydrate metabolism; Starch and sucrose metabolism | ko00460; Metabolism; Metabolism of other amino acids; Cyanoamino acid metabolism | ko00940; Metabolism; Biosynthesis of other secondary metabolites; Phenylpropanoid biosynthesis}	{At2g44480; KOG0626 Beta-glucosidase, lactase phlorizinhydrolase, and related proteins G Carbohydrate transport and metabolism ;}	{GO:0005975; carbohydrate metabolic process; biological_process GO:0004553; hydrolase activity, hydrolyzing O-glycosyl compounds; molecular_function}	{XM_002316133.2; Populus trichocarpa hypothetical protein (POPTR_0010s18600g) mRNA, complete cds}	{PF00232:Glycosyl hydrolase family 1}
	i2_LQ_BSbp1_c76924/f1p8/1878	Beta-glucosidase(BGLU)	{XP_009415571.1; PREDICTED: beta-glucosidase 12 [Musa acuminata subsp. malaccensis]}	{sp|Q7XKV2|BGL13_ORYSJ; Beta-glucosidase 13 OS=Oryza sativa subsp. japonica GN=BGLU13 PE=2 SV=2}	{fve:101306214; K01188 E3.2.1.21 beta-glucosidase 3.2.1.21 ko00500; Metabolism; Carbohydrate metabolism; Starch and sucrose metabolism | ko00460; Metabolism; Metabolism of other amino acids; Cyanoamino acid metabolism | ko00940; Metabolism; Biosynthesis of other secondary metabolites; Phenylpropanoid biosynthesis}	{At2g44480; KOG0626 Beta-glucosidase, lactase phlorizinhydrolase, and related proteins G Carbohydrate transport and metabolism ;}	{GO:0004553; hydrolase activity, hydrolyzing O-glycosyl compounds; molecular_function GO:0005975; carbohydrate metabolic process; biological_process}	{XM_002316133.2; Populus trichocarpa hypothetical protein (POPTR_0010s18600g) mRNA, complete cds}	{PF00232:Glycosyl hydrolase family 1}
	i3_LQ_BSbp1_c9424/f1p19/3648	trehalose 6-phosphate synthase(TPS)	{XP_010919491.1; PREDICTED: probable trehalose-phosphate phosphatase F [Elaeis guineensis]}	{sp|Q9SU39|TPPF_ARATH; Probable trehalose-phosphate phosphatase F OS=Arabidopsis thaliana GN=TPPF PE=2 SV=1}	{egu:105043601; K01087 otsB trehalose 6-phosphate phosphatase 3.1.3.12 ko00500; Metabolism; Carbohydrate metabolism; Starch and sucrose metabolism}	{At4g12430; KOG1050 Trehalose-6-phosphate synthase component TPS1 and related subunits G Carbohydrate transport and metabolism ;}	{GO:0003824; NA GO:0005992; trehalose biosynthetic process; biological_process}	{XM_008788784.2; PREDICTED: Phoenix dactylifera probable trehalose-phosphate phosphatase F (LOC103705161), transcript variant X2, mRNA}	{PF02358:Trehalose-phosphatase}
	i4_HQ_BSbp1_c2367/f2p3/4993	Asparagine synthetase (asnB)	{XP_010907409.1; PREDICTED: asparagine synthetase [glutamine-hydrolyzing]-like [Elaeis guineensis]}	{sp|P49078|ASNS1_ARATH; Asparagine synthetase [glutamine-hydrolyzing] 1 OS=Arabidopsis thaliana GN=ASN1 PE=2 SV=2}	{egu:105045849; K01953 asnB, ASNS asparagine synthase (glutamine-hydrolysing) 6.3.5.4 ko00250; Metabolism; Amino acid metabolism; Alanine, aspartate and glutamate metabolism}	{At3g47340; KOG0571 Asparagine synthase (glutamine-hydrolyzing) E Amino acid transport and metabolism ;}	{GO:0006529; asparagine biosynthetic process; biological_process GO:0004066; asparagine synthase (glutamine-hydrolyzing) activity; molecular_function}	{KJ715218.1; Erycina pusilla MADS10 (MADS10) gene, complete cds}	{PF00733:Asparagine synthase}
	i4_LQ_BSbp1_c6007/f1p1/4079	Beta-glucosidase(BGLU)	{KXG26536.1; hypothetical protein SORBI_006G117300, partial [Sorghum bicolor]}	{sp|Q9FZE0|BGL40_ARATH; Beta-glucosidase 40 OS=Arabidopsis thaliana GN=BGLU40 PE=2 SV=1}	{csv:101208027; K01188 E3.2.1.21 beta-glucosidase 3.2.1.21 ko00500; Metabolism; Carbohydrate metabolism; Starch and sucrose metabolism | ko00460; Metabolism; Metabolism of other amino acids; Cyanoamino acid metabolism | ko00940; Metabolism; Biosynthesis of other secondary metabolites; Phenylpropanoid biosynthesis}	{At1g26560; KOG0626 Beta-glucosidase, lactase phlorizinhydrolase, and related proteins G Carbohydrate transport and metabolism ;}	{GO:0004553; hydrolase activity, hydrolyzing O-glycosyl compounds; molecular_function GO:0005975; carbohydrate metabolic process; biological_process}	{XM_002316133.2; Populus trichocarpa hypothetical protein (POPTR_0010s18600g) mRNA, complete cds}	{PF00232:Glycosyl hydrolase family 1}
Militarine	i1_HQ_BSbp1_c10810/f3p64/1652	UDP-glucuronate 4-epimerase (GAE)	{XP_018682282.1; PREDICTED: UDP-glucuronate 4-epimerase 1 [Musa acuminata subsp. malaccensis]}	{sp|Q9M0B6|GAE1_ARATH; UDP-glucuronate 4-epimerase 1 OS=Arabidopsis thaliana GN=GAE1 PE=1 SV=1}	{obr:102720403; K08679 E5.1.3.6 UDP-glucuronate 4-epimerase 5.1.3.6 ko00520; Metabolism; Carbohydrate metabolism; Amino sugar and nucleotide sugar metabolism}	{At4g30440; KOG1371 UDP-glucose 4-epimerase/UDP-sulfoquinovose synthase M Cell wall/membrane/envelope biogenesis ;}	{GO:0006694; steroid biosynthetic process; biological_process GO:0003854; 3-beta-hydroxy-delta5-steroid dehydrogenase activity; molecular_function GO:0055114; oxidation-reduction process; biological_process GO:0003824; NA GO:0016616; oxidoreductase activity, acting on the CH-OH group of donors, NAD or NADP as acceptor; molecular_function GO:0050662; coenzyme binding; molecular_function}	{KX429689.1; Ornithogalum longebracteatum UDP-D-glucuronic acid 4-epimerase 1 (UGlcAE1) mRNA, complete cds}	{PF01370:NAD dependent epimerase/dehydratase family PF01073:3-beta hydroxysteroid dehydrogenase/isomerase family}
	i1_HQ_BSbp1_c39156/f2p0/1854	Trehalose 6-phosphate phosphatase(otsB)	{ONK73807.1; uncharacterized protein A4U43_C04F35590 [Asparagus officinalis]}	{sp|O64896|TPPA_ARATH; Trehalose-phosphate phosphatase A OS=Arabidopsis thaliana GN=TPPA PE=1 SV=1}	{nnu:104598574; K01087 otsB trehalose 6-phosphate phosphatase 3.1.3.12 ko00500; Metabolism; Carbohydrate metabolism; Starch and sucrose metabolism}	{At5g51460; KOG1050 Trehalose-6-phosphate synthase component TPS1 and related subunits G Carbohydrate transport and metabolism ;}	{GO:0003824; NA GO:0005992; trehalose biosynthetic process; biological_process}	{XM_008788784.2; PREDICTED: Phoenix dactylifera probable trehalose-phosphate phosphatase F (LOC103705161), transcript variant X2, mRNA}	{PF02358:Trehalose-phosphatase}
	i1_HQ_BSbp1_c41411/f3p2/1227	Fructokinase(E2.7.1.4, scrK)	{XP_009383349.1; PREDICTED: fructokinase-1-like [Musa acuminata subsp. malaccensis]}	{sp|Q9SID0|SCRK1_ARATH; Probable fructokinase-1 OS=Arabidopsis thaliana GN=At2g31390 PE=2 SV=1}	{mus:103971118; K00847 E2.7.1.4, scrK fructokinase 2.7.1.4 ko00051; Metabolism; Carbohydrate metabolism; Fructose and mannose metabolism | ko00500; Metabolism; Carbohydrate metabolism; Starch and sucrose metabolism | ko00520; Metabolism; Carbohydrate metabolism; Amino sugar and nucleotide sugar metabolism}	{At2g31390; KOG2855 Ribokinase G Carbohydrate transport and metabolism ;}	{NA}	{EF051295.1; Gymnadenia conopsea fructokinase-like protein-like mRNA, complete sequence}	{NA}
	i1_HQ_BSbp1_c95689/f12p0/1983	Trans-cinnamate 4-monooxygenase(CYP73A)	{AGN70893.1; cinammate 4-hydroxylase [Dendrobium catenatum]}	{sp|Q43054|TCMO_POPKI; Trans-cinnamate 4-monooxygenase OS=Populus kitakamiensis GN=CYP73A16 PE=2 SV=1}	{nnu:104593756; K00487 CYP73A trans-cinnamate 4-monooxygenase 1.14.13.11 ko01220; Metabolism; Global and overview maps; Degradation of aromatic compounds | ko00360; Metabolism; Amino acid metabolism; Phenylalanine metabolism | ko00130; Metabolism; Metabolism of cofactors and vitamins; Ubiquinone and other terpenoid-quinone biosynthesis | ko00940; Metabolism; Biosynthesis of other secondary metabo…	{At2g30490; KOG0156 Cytochrome P450 CYP2 subfamily Q Secondary metabolites biosynthesis, transport and catabolism ;}	{GO:0005249; voltage-gated potassium channel activity; molecular_function GO:0005506; iron ion binding; molecular_function GO:0006811; ion transport; biological_process GO:0020037; heme binding; molecular_function GO:0016020; membrane; cellular_component GO:0016705; oxidoreductase activity, acting on paired donors, with incorporation or reduction of molecular oxygen; molecular_function GO:0055114…	{KC713783.1; Dendrobium officinale cinammate 4-hydroxylase mRNA, complete cds}	{PF00067:Cytochrome P450 PF02060:Slow voltage-gated potassium channel}
	i1_HQ_BSbp1_c96667/f72p0/1437	Alcohol dehydrogenase 1(ADH1)	{XP_007199944.1; hypothetical protein PRUPE_ppa007137mg [Prunus persica]}	{sp|P14673|ADH1_SOLTU; Alcohol dehydrogenase 1 OS=Solanum tuberosum GN=ADH1 PE=1 SV=1}	{aip:107625554; K18857 ADH1 alcohol dehydrogenase class-P 1.1.1.1 ko00010; Metabolism; Carbohydrate metabolism; Glycolysis / Gluconeogenesis | ko00071; Metabolism; Lipid metabolism; Fatty acid degradation | ko00592; Metabolism; Lipid metabolism; alpha-Linolenic acid metabolism | ko00350; Metabolism; Amino acid metabolism; Tyrosine metabolism}	{At1g77120; KOG0022 Alcohol dehydrogenase, class III Q Secondary metabolites biosynthesis, transport and catabolism ;}	{GO:0055114; oxidation-reduction process; biological_process GO:0006813; potassium ion transport; biological_process GO:0051287; NAD binding; molecular_function}	{GU798009.1; Oryza sativa Japonica Group isolate 9060 ADH1 (adh1) gene, complete cds}	{PF02826:D-isomer specific 2-hydroxyacid dehydrogenase, NAD binding domain PF00107:Zinc-binding dehydrogenase PF02254:TrkA-N domain PF08240:Alcohol dehydrogenase GroES-like domain}
	i1_HQ_BSbp1_c97116/f3p0/1368	Alcohol dehydrogenase 1(ADH1)	{XP_010244041.1; PREDICTED: alcohol dehydrogenase 1 [Nelumbo nucifera]}	{sp|P14674|ADH2_SOLTU; Alcohol dehydrogenase 2 OS=Solanum tuberosum GN=ADH2 PE=2 SV=1}	{egu:105038502; K18857 ADH1 alcohol dehydrogenase class-P 1.1.1.1 ko00010; Metabolism; Carbohydrate metabolism; Glycolysis / Gluconeogenesis | ko00071; Metabolism; Lipid metabolism; Fatty acid degradation | ko00592; Metabolism; Lipid metabolism; alpha-Linolenic acid metabolism | ko00350; Metabolism; Amino acid metabolism; Tyrosine metabolism}	{At1g77120; KOG0022 Alcohol dehydrogenase, class III Q Secondary metabolites biosynthesis, transport and catabolism ;}	{GO:0016616; oxidoreductase activity, acting on the CH-OH group of donors, NAD or NADP as acceptor; molecular_function GO:0055114; oxidation-reduction process; biological_process GO:0006813; potassium ion transport; biological_process GO:0051287; NAD binding; molecular_function}	{XM_010245740.2; PREDICTED: Nelumbo nucifera alcohol dehydrogenase 3-like (LOC104587950), mRNA}	{PF08240:Alcohol dehydrogenase GroES-like domain PF00107:Zinc-binding dehydrogenase PF02254:TrkA-N domain PF03721:UDP-glucose/GDP-mannose dehydrogenase family, NAD binding domain PF02826:D-isomer specific 2-hydroxyacid dehydrogenase, NAD binding domain}
	i1_HQ_BSbp1_c97645/f3p0/1375	Glyceraldehyde-3-phosphate dehydrogenase(GAPDH)	{AFV52793.1; glyceraldehyde 3-phosphate dehydrogenase [Cymbidium faberi]}	{sp|Q7FAH2|G3PC2_ORYSJ; Glyceraldehyde-3-phosphate dehydrogenase 2, cytosolic OS=Oryza sativa subsp. japonica GN=GAPC2 PE=1 SV=1}	{mus:103971849; K00134 GAPDH, gapA glyceraldehyde 3-phosphate dehydrogenase 1.2.1.12 ko01200; Metabolism; Global and overview maps; Carbon metabolism | ko01230; Metabolism; Global and overview maps; Biosynthesis of amino acids | ko00010; Metabolism; Carbohydrate metabolism; Glycolysis / Gluconeogenesis | ko00710; Metabolism; Energy metabolism; Carbon fixation in photosynthetic organisms | ko04066…	{At1g13440; KOG0657 Glyceraldehyde 3-phosphate dehydrogenase G Carbohydrate transport and metabolism ;}	{GO:0008839; dihydrodipicolinate reductase activity; molecular_function GO:0055114; oxidation-reduction process; biological_process GO:0016620; oxidoreductase activity, acting on the aldehyde or oxo group of donors, NAD or NADP as acceptor; molecular_function GO:0051287; NAD binding; molecular_function GO:0009089; lysine biosynthetic process via diaminopimelate; biological_process}	{JQ978220.1; Cymbidium goeringii clone 1502b glyceraldehyde 3-phosphate dehydrogenase (GAPDH1) mRNA, complete cds}	{PF02826:D-isomer specific 2-hydroxyacid dehydrogenase, NAD binding domain PF02800:Glyceraldehyde 3-phosphate dehydrogenase, C-terminal domain PF00044:Glyceraldehyde 3-phosphate dehydrogenase, NAD binding domain PF01113:Dihydrodipicolinate reductase, N-terminus}
	i1_LQ_BSbp1_c20056/f1p1/1450	Glyceraldehyde-3-phosphate dehydrogenase(GAPDH)	{AFV52793.1; glyceraldehyde 3-phosphate dehydrogenase [Cymbidium faberi]}	{sp|Q7FAH2|G3PC2_ORYSJ; Glyceraldehyde-3-phosphate dehydrogenase 2, cytosolic OS=Oryza sativa subsp. japonica GN=GAPC2 PE=1 SV=1}	{mus:103971849; K00134 GAPDH, gapA glyceraldehyde 3-phosphate dehydrogenase 1.2.1.12 ko01200; Metabolism; Global and overview maps; Carbon metabolism | ko01230; Metabolism; Global and overview maps; Biosynthesis of amino acids | ko00010; Metabolism; Carbohydrate metabolism; Glycolysis / Gluconeogenesis | ko00710; Metabolism; Energy metabolism; Carbon fixation in photosynthetic organisms | ko04066…	{At1g13440; KOG0657 Glyceraldehyde 3-phosphate dehydrogenase G Carbohydrate transport and metabolism ;}	{GO:0055114; oxidation-reduction process; biological_process GO:0016620; oxidoreductase activity, acting on the aldehyde or oxo group of donors, NAD or NADP as acceptor; molecular_function}	{JQ978220.1; Cymbidium goeringii clone 1502b glyceraldehyde 3-phosphate dehydrogenase (GAPDH1) mRNA, complete cds}	{PF02800:Glyceraldehyde 3-phosphate dehydrogenase, C-terminal domain PF00044:Glyceraldehyde 3-phosphate dehydrogenase, NAD binding domain}
	i1_LQ_BSbp1_c33412/f1p0/1855	6-phosphofructokinase 1(PFK)	{XP_008799762.1; PREDICTED: ATP-dependent 6-phosphofructokinase 3-like [Phoenix dactylifera]}	{sp|Q9C5J7|PFKA7_ARATH; ATP-dependent 6-phosphofructokinase 7 OS=Arabidopsis thaliana GN=PFK7 PE=1 SV=1}	{egu:105040103; K00850 pfkA, PFK 6-phosphofructokinase 1 2.7.1.11 ko01200; Metabolism; Global and overview maps; Carbon metabolism | ko01230; Metabolism; Global and overview maps; Biosynthesis of amino acids | ko00010; Metabolism; Carbohydrate metabolism; Glycolysis / Gluconeogenesis | ko00030; Metabolism; Carbohydrate metabolism; Pentose phosphate pathway | ko00051; Metabolism; Carbohydrate meta…	{At5g56630; KOG2440 Pyrophosphate-dependent phosphofructo-1-kinase G Carbohydrate transport and metabolism ;}	{NA}	{XM_008801540.2; PREDICTED: Phoenix dactylifera ATP-dependent 6-phosphofructokinase 3-like (LOC103714334), mRNA}	{NA}
	i1_LQ_BSbp1_c3554/f1p6/1689	Fructose-bisphosphate aldolase(ALDO)	{XP_002453822.1; hypothetical protein SORBIDRAFT_04g019020 [Sorghum bicolor]}	{sp|P17784|ALFC1_ORYSJ; Fructose-bisphosphate aldolase 1, cytoplasmic OS=Oryza sativa subsp. japonica GN=FBA1 PE=1 SV=2}	{sita:101754112; K01623 ALDO fructose-bisphosphate aldolase, class I 4.1.2.13 ko01200; Metabolism; Global and overview maps; Carbon metabolism | ko01230; Metabolism; Global and overview maps; Biosynthesis of amino acids | ko00010; Metabolism; Carbohydrate metabolism; Glycolysis / Gluconeogenesis | ko00030; Metabolism; Carbohydrate metabolism; Pentose phosphate pathway | ko00051; Metabolism; Carbo…	{At2g36460; KOG1557 Fructose-biphosphate aldolase G Carbohydrate transport and metabolism ;}	{GO:0004332; fructose-bisphosphate aldolase activity; molecular_function GO:0006096; glycolysis; biological_process}	{CP019099.1; Spirodela polyrhiza strain 9509 chromosome 7 sequence}	{PF00274:Fructose-bisphosphate aldolase class-I}
	i1_LQ_BSbp1_c38142/f1p7/1416	Alcohol dehydrogenase 1(ADH1)	{XP_002453822.1; hypothetical protein SORBIDRAFT_04g019020 [Sorghum bicolor]}	{sp|P14674|ADH2_SOLTU; Alcohol dehydrogenase 2 OS=Solanum tuberosum GN=ADH2 PE=2 SV=1}	{egu:105038502; K18857 ADH1 alcohol dehydrogenase class-P 1.1.1.1 ko00010; Metabolism; Carbohydrate metabolism; Glycolysis / Gluconeogenesis | ko00071; Metabolism; Lipid metabolism; Fatty acid degradation | ko00592; Metabolism; Lipid metabolism; alpha-Linolenic acid metabolism | ko00350; Metabolism; Amino acid metabolism; Tyrosine metabolism}	{At1g77120; KOG0022 Alcohol dehydrogenase, class III Q Secondary metabolites biosynthesis, transport and catabolism ;}	{GO:0055114; oxidation-reduction process; biological_process GO:0006813; potassium ion transport; biological_process GO:0051287; NAD binding; molecular_function GO:0016616; oxidoreductase activity, acting on the CH-OH group of donors, NAD or NADP as acceptor; molecular_function}	{XM_010245740.2; PREDICTED: Nelumbo nucifera alcohol dehydrogenase 3-like (LOC104587950), mRNA}	{PF02826:D-isomer specific 2-hydroxyacid dehydrogenase, NAD binding domain PF03721:UDP-glucose/GDP-mannose dehydrogenase family, NAD binding domain PF00107:Zinc-binding dehydrogenase PF02254:TrkA-N domain PF08240:Alcohol dehydrogenase GroES-like domain}
	i1_LQ_BSbp1_c39533/f1p0/1499	Fructose-bisphosphate aldolase(ALDO)	{XP_010244041.1; PREDICTED: alcohol dehydrogenase 1 [Nelumbo nucifera]}	{sp|P17784|ALFC1_ORYSJ; Fructose-bisphosphate aldolase 1, cytoplasmic OS=Oryza sativa subsp. japonica GN=FBA1 PE=1 SV=2}	{sita:101754112; K01623 ALDO fructose-bisphosphate aldolase, class I 4.1.2.13 ko01200; Metabolism; Global and overview maps; Carbon metabolism | ko01230; Metabolism; Global and overview maps; Biosynthesis of amino acids | ko00010; Metabolism; Carbohydrate metabolism; Glycolysis / Gluconeogenesis | ko00030; Metabolism; Carbohydrate metabolism; Pentose phosphate pathway | ko00051; Metabolism; Carbo…	{At2g36460; KOG1557 Fructose-biphosphate aldolase G Carbohydrate transport and metabolism ;}	{GO:0006096; glycolysis; biological_process GO:0004332; fructose-bisphosphate aldolase activity; molecular_function}	{CP019099.1; Spirodela polyrhiza strain 9509 chromosome 7 sequence}	{PF00274:Fructose-bisphosphate aldolase class-I}
	i1_LQ_BSbp1_c41179/f1p5/1709	Trehalose 6-phosphate phosphatase(otsB)	{XP_010937497.1; PREDICTED: probable trehalose-phosphate phosphatase 6 [Elaeis guineensis]}	{sp|Q6ZAL2|TPP6_ORYSJ; Probable trehalose-phosphate phosphatase 6 OS=Oryza sativa subsp. japonica GN=TPP6 PE=2 SV=1}	{pda:103707894; K01087 otsB trehalose 6-phosphate phosphatase 3.1.3.12 ko00500; Metabolism; Carbohydrate metabolism; Starch and sucrose metabolism}	{At1g35910; KOG1050 Trehalose-6-phosphate synthase component TPS1 and related subunits G Carbohydrate transport and metabolism ;}	{GO:0003824; NA GO:0005992; trehalose biosynthetic process; biological_process}	{XM_010941326.2; PREDICTED: Elaeis guineensis probable trehalose-phosphate phosphatase 6 (LOC105058402), mRNA}	{PF02358:Trehalose-phosphatase}
	i1_LQ_BSbp1_c49992/f1p0/1438	Alcohol dehydrogenase 1(ADH1)	{XP_002281363.1; PREDICTED: alcohol dehydrogenase 1 [Vitis vinifera]}	{sp|P14674|ADH2_SOLTU; Alcohol dehydrogenase 2 OS=Solanum tuberosum GN=ADH2 PE=2 SV=1}	{egu:105037800; K18857 ADH1 alcohol dehydrogenase class-P 1.1.1.1 ko00010; Metabolism; Carbohydrate metabolism; Glycolysis / Gluconeogenesis | ko00071; Metabolism; Lipid metabolism; Fatty acid degradation | ko00592; Metabolism; Lipid metabolism; alpha-Linolenic acid metabolism | ko00350; Metabolism; Amino acid metabolism; Tyrosine metabolism}	{At1g77120; KOG0022 Alcohol dehydrogenase, class III Q Secondary metabolites biosynthesis, transport and catabolism ;}	{GO:0051287; NAD binding; molecular_function GO:0055114; oxidation-reduction process; biological_process GO:0006813; potassium ion transport; biological_process GO:0016616; oxidoreductase activity, acting on the CH-OH group of donors, NAD or NADP as acceptor; molecular_function}	{XM_010913426.1; PREDICTED: Elaeis guineensis alcohol dehydrogenase 2-like (LOC105037800), mRNA}	{PF02826:D-isomer specific 2-hydroxyacid dehydrogenase, NAD binding domain PF03721:UDP-glucose/GDP-mannose dehydrogenase family, NAD binding domain PF00107:Zinc-binding dehydrogenase PF02254:TrkA-N domain PF08240:Alcohol dehydrogenase GroES-like domain}
	i1_LQ_BSbp1_c52246/f1p0/1933	Pyruvate kinase(PK)	{XP_008781216.1; PREDICTED: pyruvate kinase, cytosolic isozyme [Phoenix dactylifera]}	{sp|Q42954|KPYC_TOBAC; Pyruvate kinase, cytosolic isozyme OS=Nicotiana tabacum PE=2 SV=1}	{pda:103701052; K00873 PK, pyk pyruvate kinase 2.7.1.40 ko01200; Metabolism; Global and overview maps; Carbon metabolism | ko01230; Metabolism; Global and overview maps; Biosynthesis of amino acids | ko00010; Metabolism; Carbohydrate metabolism; Glycolysis / Gluconeogenesis | ko00620; Metabolism; Carbohydrate metabolism; Pyruvate metabolism | ko00230; Metabolism; Nucleotide metabolism; Purine met…	{At5g56350; KOG2323 Pyruvate kinase G Carbohydrate transport and metabolism ;}	{GO:0004743; pyruvate kinase activity; molecular_function GO:0005634; nucleus; cellular_component GO:0006096; glycolysis; biological_process GO:0030955; potassium ion binding; molecular_function GO:0006355; regulation of transcription, DNA-dependent; biological_process GO:0003824; NA GO:0005524; ATP binding; molecular_function GO:0000287; magnesium ion binding; molecular_function}	{XM_012845894.1; PREDICTED: Setaria italica uncharacterized LOC101758684 (LOC101758684), mRNA}	{PF03328:HpcH/HpaI aldolase/citrate lyase family PF00224:Pyruvate kinase, barrel domain PF08880:QLQ}
	i1_LQ_BSbp1_c53613/f1p0/1821	Dihydrolipoamide acetyltransferase(DLAT)	{XP_009391400.1; PREDICTED: dihydrolipoyllysine-residue acetyltransferase component 4 of pyruvate dehydrogenase complex, chloroplastic [Musa acuminata subsp. malaccensis]}	{sp|Q9SQI8|ODP24_ARATH; Dihydrolipoyllysine-residue acetyltransferase component 4 of pyruvate dehydrogenase complex, chloroplastic OS=Arabidopsis thaliana GN=LTA2 PE=2 SV=1}	{cmo:103489270; K00627 DLAT, aceF, pdhC pyruvate dehydrogenase E2 component (dihydrolipoamide acetyltransferase) 2.3.1.12 ko01200; Metabolism; Global and overview maps; Carbon metabolism | ko00010; Metabolism; Carbohydrate metabolism; Glycolysis / Gluconeogenesis | ko00020; Metabolism; Carbohydrate metabolism; Citrate cycle (TCA cycle) | ko00620; Metabolism; Carbohydrate metabolism; Pyruvate meta…	{At3g25860; KOG0557 Dihydrolipoamide acetyltransferase C Energy production and conversion ;}	{GO:0016746; transferase activity, transferring acyl groups; molecular_function GO:0015743; malate transport; biological_process GO:0008152; NA}	{XM_008802915.2; PREDICTED: Phoenix dactylifera dihydrolipoyllysine-residue acetyltransferase component 4 of pyruvate dehydrogenase complex, chloroplastic (LOC103715330), mRNA}	{PF11744:Aluminium activated malate transporter PF00198:2-oxoacid dehydrogenases acyltransferase (catalytic domain) PF02817:e3 binding domain}
	i1_LQ_BSbp1_c56796/f1p0/1503	Fructose-bisphosphate aldolase(ALDO)	{XP_009411974.2; PREDICTED: fructose-bisphosphate aldolase 1, cytoplasmic-like [Musa acuminata subsp. malaccensis]}	{sp|Q5N725|ALFC3_ORYSJ; Fructose-bisphosphate aldolase 3, cytoplasmic OS=Oryza sativa subsp. japonica GN=FBA3 PE=2 SV=1}	{sita:101754112; K01623 ALDO fructose-bisphosphate aldolase, class I 4.1.2.13 ko01200; Metabolism; Global and overview maps; Carbon metabolism | ko01230; Metabolism; Global and overview maps; Biosynthesis of amino acids | ko00010; Metabolism; Carbohydrate metabolism; Glycolysis / Gluconeogenesis | ko00030; Metabolism; Carbohydrate metabolism; Pentose phosphate pathway | ko00051; Metabolism; Carbo…	{At2g36460; KOG1557 Fructose-biphosphate aldolase G Carbohydrate transport and metabolism ;}	{NA}	{CP019099.1; Spirodela polyrhiza strain 9509 chromosome 7 sequence}	{NA}
	i1_LQ_BSbp1_c76525/f1p0/1886	Alcohol dehydrogenase 1(ADH1)	{XP_010244041.1; PREDICTED: alcohol dehydrogenase 1 [Nelumbo nucifera]}	{sp|P14674|ADH2_SOLTU; Alcohol dehydrogenase 2 OS=Solanum tuberosum GN=ADH2 PE=2 SV=1}	{egu:105038502; K18857 ADH1 alcohol dehydrogenase class-P 1.1.1.1 ko00010; Metabolism; Carbohydrate metabolism; Glycolysis / Gluconeogenesis | ko00071; Metabolism; Lipid metabolism; Fatty acid degradation | ko00592; Metabolism; Lipid metabolism; alpha-Linolenic acid metabolism | ko00350; Metabolism; Amino acid metabolism; Tyrosine metabolism}	{At1g77120; KOG0022 Alcohol dehydrogenase, class III Q Secondary metabolites biosynthesis, transport and catabolism ;}	{GO:0016616; oxidoreductase activity, acting on the CH-OH group of donors, NAD or NADP as acceptor; molecular_function GO:0051287; NAD binding; molecular_function GO:0055114; oxidation-reduction process; biological_process GO:0006813; potassium ion transport; biological_process}	{XM_010245740.2; PREDICTED: Nelumbo nucifera alcohol dehydrogenase 3-like (LOC104587950), mRNA}	{PF08240:Alcohol dehydrogenase GroES-like domain PF03721:UDP-glucose/GDP-mannose dehydrogenase family, NAD binding domain PF02826:D-isomer specific 2-hydroxyacid dehydrogenase, NAD binding domain PF02254:TrkA-N domain PF00107:Zinc-binding dehydrogenase}
	i2_HQ_BSbp1_c19154/f2p6/2298	4-coumarate-CoA ligase(4CL)	{XP_020093438.1; 4-coumarate--CoA ligase-like 6 isoform X1 [Ananas comosus]}	{sp|Q84P24|4CLL6_ARATH; 4-coumarate--CoA ligase-like 6 OS=Arabidopsis thaliana GN=4CLL6 PE=2 SV=2}	{pda:103708041; K01904 4CL 4-coumarate--CoA ligase 6.2.1.12 ko00360; Metabolism; Amino acid metabolism; Phenylalanine metabolism | ko00130; Metabolism; Metabolism of cofactors and vitamins; Ubiquinone and other terpenoid-quinone biosynthesis | ko00940; Metabolism; Biosynthesis of other secondary metabolites; Phenylpropanoid biosynthesis}	{At4g19010; KOG1176 Acyl-CoA synthetase I Lipid transport and metabolism ;}	{GO:0003824; NA GO:0008152; NA}	{NA}	{PF00501:AMP-binding enzyme}
	i2_HQ_BSbp1_c194859/f10p3/2321	Pyruvate decarboxylase(PDC)	{XP_008775408.1; PREDICTED: pyruvate decarboxylase 1 [Phoenix dactylifera]}	{sp|Q9M040|PDC4_ARATH; Pyruvate decarboxylase 4 OS=Arabidopsis thaliana GN=PDC4 PE=2 SV=1}	{egu:105044565; K01568 PDC, pdc pyruvate decarboxylase 4.1.1.1 ko00010; Metabolism; Carbohydrate metabolism; Glycolysis / Gluconeogenesis}	{At5g01320; KOG1184 Thiamine pyrophosphate-requiring enzyme EH Amino acid transport and metabolism ; Coenzyme transport and metabolism ;}	{GO:0000287; magnesium ion binding; molecular_function GO:0030976; thiamine pyrophosphate binding; molecular_function GO:0019385; methanogenesis, from acetate; biological_process GO:0003824; NA}	{XM_009387271.2; PREDICTED: Musa acuminata subsp. malaccensis pyruvate decarboxylase 1-like (LOC103972888), mRNA}	{PF02775:Thiamine pyrophosphate enzyme, C-terminal TPP binding domain PF02552:CO dehydrogenase beta subunit/acetyl-CoA synthase epsilon subunit PF02776:Thiamine pyrophosphate enzyme, N-terminal TPP binding domain PF00205:Thiamine pyrophosphate enzyme, central domain}
	i2_LQ_BSbp1_c117598/f1p12/2026	beta-fructofuranosidase(INV)	{XP_009401797.1; PREDICTED: beta-fructofuranosidase 1-like [Musa acuminata subsp. malaccensis]}	{sp|P49175|INV1_MAIZE; Beta-fructofuranosidase 1 OS=Zea mays GN=IVR1 PE=3 SV=1}	{mus:103972079; K01193 INV, sacA beta-fructofuranosidase 3.2.1.26 ko00052; Metabolism; Carbohydrate metabolism; Galactose metabolism | ko00500; Metabolism; Carbohydrate metabolism; Starch and sucrose metabolism}	{At1g12240; KOG0228 Beta-fructofuranosidase (invertase) G Carbohydrate transport and metabolism ;}	{NA}	{X75351.1; D.carota (Nantaise) mRNA for soluble acid beta-fructofuranosidase isoenzyme I (class 1 cDNA)}	{NA}
	i2_LQ_BSbp1_c11999/f1p2/2500	Phenylalanine ammonia-lyase(PAL)	{AGC23439.1; phenylalanine ammonia-lyase [Dendrobium candidum]}	{sp|Q42609|PALY_BROFI; Phenylalanine ammonia-lyase OS=Bromheadia finlaysoniana GN=PAL PE=2 SV=1}	{mus:103978140; K10775 PAL phenylalanine ammonia-lyase 4.3.1.24 ko00360; Metabolism; Amino acid metabolism; Phenylalanine metabolism | ko00940; Metabolism; Biosynthesis of other secondary metabolites; Phenylpropanoid biosynthesis}	{At2g37040; KOG0222 Phenylalanine and histidine ammonia-lyase Q Secondary metabolites biosynthesis, transport and catabolism ;}	{NA}	{JQ765748.1; Dendrobium candidum phenylalanine ammonia-lyase mRNA, complete cds}	{NA}
	i2_LQ_BSbp1_c124513/f1p9/2479	Pyruvate kinase(PK)	{XP_008781216.1; PREDICTED: [Phoenix dactylifera]}	{sp|Q42954|KPYC_TOBAC; Pyruvate kinase, cytosolic isozyme OS=Nicotiana tabacum PE=2 SV=1}	{pda:103701052; K00873 PK, pyk pyruvate kinase 2.7.1.40 ko01200; Metabolism; Global and overview maps; Carbon metabolism | ko01230; Metabolism; Global and overview maps; Biosynthesis of amino acids | ko00010; Metabolism; Carbohydrate metabolism; Glycolysis / Gluconeogenesis | ko00620; Metabolism; Carbohydrate metabolism; Pyruvate metabolism | ko00230; Metabolism; Nucleotide metabolism; Purine met…	{At5g56350; KOG2323 Pyruvate kinase G Carbohydrate transport and metabolism ;}	{GO:0005524; ATP binding; molecular_function GO:0000287; magnesium ion binding; molecular_function GO:0006096; glycolysis; biological_process GO:0006355; regulation of transcription, DNA-dependent; biological_process GO:0003824; NA GO:0030955; potassium ion binding; molecular_function GO:0005634; nucleus; cellular_component GO:0004743; pyruvate kinase activity; molecular_function}	{XM_012845894.1; PREDICTED: Setaria italica uncharacterized LOC101758684 (LOC101758684), mRNA}	{PF08880:QLQ PF00224:Pyruvate kinase, barrel domain PF03328:HpcH/HpaI aldolase/citrate lyase family}
	i2_LQ_BSbp1_c125693/f1p7/2516	Phenylalanine ammonia-lyase(PAL)	{AGC23439.1; phenylalanine ammonia-lyase [Dendrobium candidum]}	{sp|Q42609|PALY_BROFI; Phenylalanine ammonia-lyase OS=Bromheadia finlaysoniana GN=PAL PE=2 SV=1}	{pda:103703950; K10775 PAL phenylalanine ammonia-lyase 4.3.1.24 ko00360; Metabolism; Amino acid metabolism; Phenylalanine metabolism | ko00940; Metabolism; Biosynthesis of other secondary metabolites; Phenylpropanoid biosynthesis}	{At2g37040; KOG0222 Phenylalanine and histidine ammonia-lyase Q Secondary metabolites biosynthesis, transport and catabolism ;}	{NA}	{JQ765748.1; Dendrobium candidum phenylalanine ammonia-lyase mRNA, complete cds}	{NA}
	i2_LQ_BSbp1_c131158/f1p0/2272	Phenylalanine ammonia-lyase(PAL)	{AGC23439.1; phenylalanine ammonia-lyase [Dendrobium candidum]}	{sp|Q42609|PALY_BROFI; Phenylalanine ammonia-lyase OS=Bromheadia finlaysoniana GN=PAL PE=2 SV=1}	{pda:103703950; K10775 PAL phenylalanine ammonia-lyase 4.3.1.24 ko00360; Metabolism; Amino acid metabolism; Phenylalanine metabolism | ko00940; Metabolism; Biosynthesis of other secondary metabolites; Phenylpropanoid biosynthesis}	{At2g37040; KOG0222 Phenylalanine and histidine ammonia-lyase Q Secondary metabolites biosynthesis, transport and catabolism ;}	{NA}	{JQ765748.1; Dendrobium candidum phenylalanine ammonia-lyase mRNA, complete cds}	{NA}
	i2_LQ_BSbp1_c154459/f1p2/2108	Beta-glucosidase(BGLU)	{XP_009416645.1; PREDICTED: furostanol glycoside 26-O-beta-glucosidase-like [Musa acuminata subsp. malaccensis]}	{sp|Q42707|F26G_CHESP; Furostanol glycoside 26-O-beta-glucosidase OS=Cheilocostus speciosus GN=F26G PE=1 SV=1}	{egr:104433814; K01188 E3.2.1.21 beta-glucosidase 3.2.1.21 ko00500; Metabolism; Carbohydrate metabolism; Starch and sucrose metabolism | ko00460; Metabolism; Metabolism of other amino acids; Cyanoamino acid metabolism | ko00940; Metabolism; Biosynthesis of other secondary metabolites; Phenylpropanoid biosynthesis}	{At2g44480; KOG0626 Beta-glucosidase, lactase phlorizinhydrolase, and related proteins G Carbohydrate transport and metabolism ;}	{GO:0004553; hydrolase activity, hydrolyzing O-glycosyl compounds; molecular_function GO:0005975; carbohydrate metabolic process; biological_process}	{XM_010104587.1; Morus notabilis Lactase-phlorizin hydrolase partial mRNA}	{PF00232:Glycosyl hydrolase family 1}
	i2_LQ_BSbp1_c157306/f1p4/2307	enolase(ENO)	{XP_010906825.1; PREDICTED: multiple inositol polyphosphate phosphatase 1 isoform X1 [Elaeis guineensis]}	{sp|F1NPQ2|MINP1_CHICK; Multiple inositol polyphosphate phosphatase 1 OS=Gallus gallus GN=MINPP1 PE=1 SV=3}	{pda:103708852; K03103 MINPP1 multiple inositol-polyphosphate phosphatase / 2,3-bisphosphoglycerate 3-phosphatase [EC:3.1.3.62 3.1.3.80] 3.1.3.62,3.1.3.80 ko00010; Metabolism; Carbohydrate metabolism; Glycolysis / Gluconeogenesis | ko00562; Metabolism; Carbohydrate metabolism; Inositol phosphate metabolism}	{At1g09870; KOG1382 Multiple inositol polyphosphate phosphatase R General function prediction only ;}	{GO:0003993; acid phosphatase activity; molecular_function}	{XM_018825752.1; PREDICTED: Musa acuminata subsp. malaccensis multiple inositol polyphosphate phosphatase 1 (LOC103984406), transcript variant X2, mRNA}	{PF00328:Histidine phosphatase superfamily (branch 2)}
	i2_LQ_BSbp1_c18139/f1p3/2128	4-coumarate-CoA ligase(4CL)	{ALJ10563.1; 4-coumarate:CoA ligase [Dendrobium catenatum]}	{sp|O24146|4CL2_TOBAC; 4-coumarate--CoA ligase 2 OS=Nicotiana tabacum GN=4CL2 PE=1 SV=1}	{egu:105039619; K01904 4CL 4-coumarate--CoA ligase 6.2.1.12 ko00360; Metabolism; Amino acid metabolism; Phenylalanine metabolism | ko00130; Metabolism; Metabolism of cofactors and vitamins; Ubiquinone and other terpenoid-quinone biosynthesis | ko00940; Metabolism; Biosynthesis of other secondary metabolites; Phenylpropanoid biosynthesis}	{At3g21240; KOG1176 Acyl-CoA synthetase I Lipid transport and metabolism ;}	{GO:0003824; NA GO:0008152; NA}	{KT894020.1; Dendrobium catenatum 4-coumarate:CoA ligase (4CL1) mRNA, complete cds}	{PF00501:AMP-binding enzyme}
	i2_LQ_BSbp1_c183101/f1p2/2199	Trehalose 6-phosphate phosphatase(otsB)	{XP_010937497.1; PREDICTED: probable trehalose-phosphate phosphatase 6 [Elaeis guineensis]}	{sp|Q6ZAL2|TPP6_ORYSJ; Probable trehalose-phosphate phosphatase 6 OS=Oryza sativa subsp. japonica GN=TPP6 PE=2 SV=1}	{pda:103707894; K01087 otsB trehalose 6-phosphate phosphatase 3.1.3.12 ko00500; Metabolism; Carbohydrate metabolism; Starch and sucrose metabolism}	{At1g35910; KOG1050 Trehalose-6-phosphate synthase component TPS1 and related subunits G Carbohydrate transport and metabolism ;}	{GO:0003824; NA GO:0005992; trehalose biosynthetic process; biological_process}	{XM_010941326.2; PREDICTED: Elaeis guineensis probable trehalose-phosphate phosphatase 6 (LOC105058402), mRNA}	{PF02358:Trehalose-phosphatase}
	i2_LQ_BSbp1_c19297/f1p9/2981	Beta-glucosidase(BGLU)	{XP_010265850.1; PREDICTED: beta-glucosidase 12-like [Nelumbo nucifera]}	{sp|B8AVF0|BGL12_ORYSI; Beta-glucosidase 12 OS=Oryza sativa subsp. indica GN=BGLU12 PE=3 SV=1}	{fve:101306214; K01188 E3.2.1.21 beta-glucosidase 3.2.1.21 ko00500; Metabolism; Carbohydrate metabolism; Starch and sucrose metabolism | ko00460; Metabolism; Metabolism of other amino acids; Cyanoamino acid metabolism | ko00940; Metabolism; Biosynthesis of other secondary metabolites; Phenylpropanoid biosynthesis}	{At2g44480; KOG0626 Beta-glucosidase, lactase phlorizinhydrolase, and related proteins G Carbohydrate transport and metabolism ;}	{GO:0005975; carbohydrate metabolic process; biological_process GO:0004553; hydrolase activity, hydrolyzing O-glycosyl compounds; molecular_function}	{XM_002316133.2; Populus trichocarpa hypothetical protein (POPTR_0010s18600g) mRNA, complete cds}	{PF00232:Glycosyl hydrolase family 1}
	i2_LQ_BSbp1_c209112/f1p0/2015	Pyruvate decarboxylase(PDC)	{XP_017252995.1; PREDICTED: pyruvate decarboxylase 1 [Daucus carota subsp. sativus]}	{sp|Q9M040|PDC4_ARATH; Pyruvate decarboxylase 4 OS=Arabidopsis thaliana GN=PDC4 PE=2 SV=1}	{egu:105044565; K01568 PDC, pdc pyruvate decarboxylase 4.1.1.1 ko00010; Metabolism; Carbohydrate metabolism; Glycolysis / Gluconeogenesis}	{At5g01320; KOG1184 Thiamine pyrophosphate-requiring enzyme EH Amino acid transport and metabolism ; Coenzyme transport and metabolism ;}	{GO:0003824; NA GO:0000287; magnesium ion binding; molecular_function GO:0030976; thiamine pyrophosphate binding; molecular_function}	{XM_009386648.2; PREDICTED: Musa acuminata subsp. malaccensis pyruvate decarboxylase 1-like (LOC103972345), mRNA}	{PF02775:Thiamine pyrophosphate enzyme, C-terminal TPP binding domain PF00205:Thiamine pyrophosphate enzyme, central domain}
	i2_LQ_BSbp1_c57140/f1p3/2408	Pyruvate decarboxylase(PDC)	{XP_008775408.1; PREDICTED: pyruvate decarboxylase 1 [Phoenix dactylifera]}	{sp|Q9M040|PDC4_ARATH; Pyruvate decarboxylase 4 OS=Arabidopsis thaliana GN=PDC4 PE=2 SV=1}	{egu:105044565; K01568 PDC, pdc pyruvate decarboxylase 4.1.1.1 ko00010; Metabolism; Carbohydrate metabolism; Glycolysis / Gluconeogenesis}	{At5g01320; KOG1184 Thiamine pyrophosphate-requiring enzyme EH Amino acid transport and metabolism ; Coenzyme transport and metabolism ;}	{GO:0003824; NA GO:0000287; magnesium ion binding; molecular_function GO:0030976; thiamine pyrophosphate binding; molecular_function}	{XM_008806879.2; PREDICTED: Phoenix dactylifera pyruvate decarboxylase 1-like (LOC103718173), mRNA}	{PF00205:Thiamine pyrophosphate enzyme, central domain PF02776:Thiamine pyrophosphate enzyme, N-terminal TPP binding domain PF02775:Thiamine pyrophosphate enzyme, C-terminal TPP binding domain}
	i2_LQ_BSbp1_c76586/f1p6/2328	Pyruvate decarboxylase(PDC)	{XP_017252995.1; PREDICTED: pyruvate decarboxylase 1 [Daucus carota subsp. sativus]}	{sp|Q9M040|PDC4_ARATH; Pyruvate decarboxylase 4 OS=Arabidopsis thaliana GN=PDC4 PE=2 SV=1}	{egu:105044565; K01568 PDC, pdc pyruvate decarboxylase 4.1.1.1 ko00010; Metabolism; Carbohydrate metabolism; Glycolysis / Gluconeogenesis}	{At5g01320; KOG1184 Thiamine pyrophosphate-requiring enzyme EH Amino acid transport and metabolism ; Coenzyme transport and metabolism ;}	{GO:0003824; NA GO:0000287; magnesium ion binding; molecular_function GO:0030976; thiamine pyrophosphate binding; molecular_function}	{XM_009386648.2; PREDICTED: Musa acuminata subsp. malaccensis pyruvate decarboxylase 1-like (LOC103972345), mRNA}	{PF02775:Thiamine pyrophosphate enzyme, C-terminal TPP binding domain PF00205:Thiamine pyrophosphate enzyme, central domain}
	i2_LQ_BSbp1_c7884/f1p8/2556	Pyruvate decarboxylase(PDC)	{XP_008775408.1; PREDICTED: pyruvate decarboxylase 1 [Phoenix dactylifera]}	{sp|Q9M040|PDC4_ARATH; Pyruvate decarboxylase 4 OS=Arabidopsis thaliana GN=PDC4 PE=2 SV=1}	{egu:105044565; K01568 PDC, pdc pyruvate decarboxylase 4.1.1.1 ko00010; Metabolism; Carbohydrate metabolism; Glycolysis / Gluconeogenesis}	{At5g01320; KOG1184 Thiamine pyrophosphate-requiring enzyme EH Amino acid transport and metabolism ; Coenzyme transport and metabolism ;}	{GO:0030976; thiamine pyrophosphate binding; molecular_function GO:0000287; magnesium ion binding; molecular_function GO:0003824; NA}	{XM_008806879.2; PREDICTED: Phoenix dactylifera pyruvate decarboxylase 1-like (LOC103718173), mRNA}	{PF02776:Thiamine pyrophosphate enzyme, N-terminal TPP binding domain PF02775:Thiamine pyrophosphate enzyme, C-terminal TPP binding domain PF00205:Thiamine pyrophosphate enzyme, central domain}
	i2_LQ_BSbp1_c79371/f1p3/2426	Phenylalanine ammonia-lyase(PAL)	{Q42609.1; RecName: Full=Phenylalanine ammonia-lyase}	{sp|Q42609|PALY_BROFI; Phenylalanine ammonia-lyase OS=Bromheadia finlaysoniana GN=PAL PE=2 SV=1}	{mus:103978140; K10775 PAL phenylalanine ammonia-lyase 4.3.1.24 ko00360; Metabolism; Amino acid metabolism; Phenylalanine metabolism | ko00940; Metabolism; Biosynthesis of other secondary metabolites; Phenylpropanoid biosynthesis}	{At2g37040; KOG0222 Phenylalanine and histidine ammonia-lyase Q Secondary metabolites biosynthesis, transport and catabolism ;}	{NA}	{X99997.1; B.finlaysoniana mRNA for phenylalanine ammonia-lyase}	{NA}
	i2_LQ_BSbp1_c85219/f1p2/2407	Phenylalanine ammonia-lyase(PAL)	{Q42609.1; RecName: Full=Phenylalanine ammonia-lyase}	{sp|Q42609|PALY_BROFI; Phenylalanine ammonia-lyase OS=Bromheadia finlaysoniana GN=PAL PE=2 SV=1}	{mus:103978140; K10775 PAL phenylalanine ammonia-lyase 4.3.1.24 ko00360; Metabolism; Amino acid metabolism; Phenylalanine metabolism | ko00940; Metabolism; Biosynthesis of other secondary metabolites; Phenylpropanoid biosynthesis}	{At2g37040; KOG0222 Phenylalanine and histidine ammonia-lyase Q Secondary metabolites biosynthesis, transport and catabolism ;}	{NA}	{X99997.1; B.finlaysoniana mRNA for phenylalanine ammonia-lyase}	{NA}
	i3_HQ_BSbp1_c43064/f2p5/3468	Trehalose 6-phosphate synthase(TPS)	{XP_009406159.1; PREDICTED: alpha,alpha-trehalose-phosphate synthase [UDP-forming] 1-like [Musa acuminata subsp. malaccensis]}	{sp|Q9SYM4|TPS1_ARATH; Alpha,alpha-trehalose-phosphate synthase [UDP-forming] 1 OS=Arabidopsis thaliana GN=TPS1 PE=1 SV=1}	{egu:105041111; K16055 TPS trehalose 6-phosphate synthase/phosphatase [EC:2.4.1.15 3.1.3.12] 2.4.1.15,3.1.3.12 ko00500; Metabolism; Carbohydrate metabolism; Starch and sucrose metabolism}	{At1g78580; KOG1050 Trehalose-6-phosphate synthase component TPS1 and related subunits G Carbohydrate transport and metabolism ;}	{GO:0005992; trehalose biosynthetic process; biological_process GO:0003824; NA}	{XM_008805512.2; PREDICTED: Phoenix dactylifera alpha,alpha-trehalose-phosphate synthase [UDP-forming] 1-like (LOC103717209), transcript variant X1, mRNA}	{PF00982:Glycosyltransferase family 20 PF02358:Trehalose-phosphatase}
	i3_LQ_BSbp1_c30772/f1p1/3017	Sucrose synthase(SUS)	{ADY02961.1; sucrose synthase [Dendrobium catenatum]}	{sp|Q41607|SUS2_TULGE; Sucrose synthase 2 OS=Tulipa gesneriana PE=2 SV=1}	{pda:103702434; K00695 E2.4.1.13 sucrose synthase 2.4.1.13 ko00500; Metabolism; Carbohydrate metabolism; Starch and sucrose metabolism}	{At3g43190; KOG0853 Glycosyltransferase M Cell wall/membrane/envelope biogenesis ;}	{GO:0005985; sucrose metabolic process; biological_process GO:0016157; sucrose synthase activity; molecular_function GO:0016743; carboxyl- or carbamoyltransferase activity; molecular_function GO:0006520; cellular amino acid metabolic process; biological_process GO:0016597; amino acid binding; molecular_function}	{HQ856835.1; Dendrobium officinale sucrose synthase (SS1) mRNA, complete cds}	{PF00185:Aspartate/ornithine carbamoyltransferase, Asp/Orn binding domain PF00862:Sucrose synthase}
	i3_LQ_BSbp1_c37320/f1p0/3142	Alcohol dehydrogenase 1(ADH1)	{ONK77409.1; uncharacterized protein A4U43_C02F6230 [Asparagus officinalis]}	{sp|P14674|ADH2_SOLTU; Alcohol dehydrogenase 2 OS=Solanum tuberosum GN=ADH2 PE=2 SV=1}	{rcu:8271869; K18857 ADH1 alcohol dehydrogenase class-P 1.1.1.1 ko00010; Metabolism; Carbohydrate metabolism; Glycolysis / Gluconeogenesis | ko00071; Metabolism; Lipid metabolism; Fatty acid degradation | ko00592; Metabolism; Lipid metabolism; alpha-Linolenic acid metabolism | ko00350; Metabolism; Amino acid metabolism; Tyrosine metabolism}	{At1g77120; KOG0022 Alcohol dehydrogenase, class III Q Secondary metabolites biosynthesis, transport and catabolism ;}	{NA}	{AF148591.1; Oryza longiglumis H type alcohol dehydrogenase I (Adh1) gene, exons 3 though 7, partial cds}	{NA}
	i3_LQ_BSbp1_c5868/f1p2/3399	Trehalose 6-phosphate synthase(TPS)	{XP_010932535.1; PREDICTED: alpha,alpha-trehalose-phosphate synthase [UDP-forming] 6 [Elaeis guineensis]}	{sp|Q94AH8|TPS6_ARATH; Alpha,alpha-trehalose-phosphate synthase [UDP-forming] 6 OS=Arabidopsis thaliana GN=TPS6 PE=1 SV=2}	{pda:103706802; K16055 TPS trehalose 6-phosphate synthase/phosphatase [EC:2.4.1.15 3.1.3.12] 2.4.1.15,3.1.3.12 ko00500; Metabolism; Carbohydrate metabolism; Starch and sucrose metabolism}	{At1g68020; KOG1050 Trehalose-6-phosphate synthase component TPS1 and related subunits G Carbohydrate transport and metabolism ;}	{NA}	{KT313602.1; Hevea brasiliensis trehalose-6-phosphate synthase-12 mRNA, complete cds}	{NA}
	i4_HQ_BSbp1_c2223/f2p3/4381	Pyruvate decarboxylase(PDC)	{XP_017252995.1; PREDICTED: pyruvate decarboxylase 1 [Daucus carota subsp. sativus]}	{sp|Q9M040|PDC4_ARATH; Pyruvate decarboxylase 4 OS=Arabidopsis thaliana GN=PDC4 PE=2 SV=1}	{egu:105044565; K01568 PDC, pdc pyruvate decarboxylase 4.1.1.1 ko00010; Metabolism; Carbohydrate metabolism; Glycolysis / Gluconeogenesis}	{At5g01320; KOG1184 Thiamine pyrophosphate-requiring enzyme EH Amino acid transport and metabolism ; Coenzyme transport and metabolism ;}	{GO:0000287; magnesium ion binding; molecular_function GO:0030976; thiamine pyrophosphate binding; molecular_function GO:0003824; NA}	{XM_009386648.2; PREDICTED: Musa acuminata subsp. malaccensis pyruvate decarboxylase 1-like (LOC103972345), mRNA}	{PF00205:Thiamine pyrophosphate enzyme, central domain PF02775:Thiamine pyrophosphate enzyme, C-terminal TPP binding domain}
Coelonin	i1_HQ_BSbp1_c97116/f3p0/1368	Alcohol dehydrogenase 1/7(ADH1/7)	{XP_010244041.1; PREDICTED: alcohol dehydrogenase 1 [Nelumbo nucifera]}	{sp|P14674|ADH2_SOLTU; Alcohol dehydrogenase 2 OS=Solanum tuberosum GN=ADH2 PE=2 SV=1}	{egu:105038502; K18857 ADH1 alcohol dehydrogenase class-P 1.1.1.1 ko00010; Metabolism; Carbohydrate metabolism; Glycolysis / Gluconeogenesis | ko00071; Metabolism; Lipid metabolism; Fatty acid degradation | ko00592; Metabolism; Lipid metabolism; alpha-Linolenic acid metabolism | ko00350; Metabolism; Amino acid metabolism; Tyrosine metabolism}	{At1g77120; KOG0022 Alcohol dehydrogenase, class III Q Secondary metabolites biosynthesis, transport and catabolism ;}	{GO:0016616; oxidoreductase activity, acting on the CH-OH group of donors, NAD or NADP as acceptor; molecular_function GO:0055114; oxidation-reduction process; biological_process GO:0006813; potassium ion transport; biological_process GO:0051287; NAD binding; molecular_function}	{XM_010245740.2; PREDICTED: Nelumbo nucifera alcohol dehydrogenase 3-like (LOC104587950), mRNA}	{PF08240:Alcohol dehydrogenase GroES-like domain PF00107:Zinc-binding dehydrogenase PF02254:TrkA-N domain PF03721:UDP-glucose/GDP-mannose dehydrogenase family, NAD binding domain PF02826:D-isomer specific 2-hydroxyacid dehydrogenase, NAD binding domain}
	i1_LQ_BSbp1_c33412/f1p0/1855	6-phosphofructokinase 1(PFK)	{XP_008799762.1; PREDICTED: ATP-dependent 6-phosphofructokinase 3-like [Phoenix dactylifera]}	{sp|Q9C5J7|PFKA7_ARATH; ATP-dependent 6-phosphofructokinase 7 OS=Arabidopsis thaliana GN=PFK7 PE=1 SV=1}	{egu:105040103; K00850 pfkA, PFK 6-phosphofructokinase 1 2.7.1.11 ko01200; Metabolism; Global and overview maps; Carbon metabolism | ko01230; Metabolism; Global and overview maps; Biosynthesis of amino acids | ko00010; Metabolism; Carbohydrate metabolism; Glycolysis / Gluconeogenesis | ko00030; Metabolism; Carbohydrate metabolism; Pentose phosphate pathway | ko00051; Metabolism; Carbohydrate meta…	{At5g56630; KOG2440 Pyrophosphate-dependent phosphofructo-1-kinase G Carbohydrate transport and metabolism ;}	{NA}	{XM_008801540.2; PREDICTED: Phoenix dactylifera ATP-dependent 6-phosphofructokinase 3-like (LOC103714334), mRNA}	{NA}
	i1_LQ_BSbp1_c39533/f1p0/1499	Fructose-bisphosphate aldolase(ALDO)	{XP_002453822.1; hypothetical protein SORBIDRAFT_04g019020 [Sorghum bicolor]}	{sp|P17784|ALFC1_ORYSJ; Fructose-bisphosphate aldolase 1, cytoplasmic OS=Oryza sativa subsp. japonica GN=FBA1 PE=1 SV=2}	{sita:101754112; K01623 ALDO fructose-bisphosphate aldolase, class I 4.1.2.13 ko01200; Metabolism; Global and overview maps; Carbon metabolism | ko01230; Metabolism; Global and overview maps; Biosynthesis of amino acids | ko00010; Metabolism; Carbohydrate metabolism; Glycolysis / Gluconeogenesis | ko00030; Metabolism; Carbohydrate metabolism; Pentose phosphate pathway | ko00051; Metabolism; Carbo…	{At2g36460; KOG1557 Fructose-biphosphate aldolase G Carbohydrate transport and metabolism ;}	{GO:0006096; glycolysis; biological_process GO:0004332; fructose-bisphosphate aldolase activity; molecular_function}	{CP019099.1; Spirodela polyrhiza strain 9509 chromosome 7 sequence}	{PF00274:Fructose-bisphosphate aldolase class-I}
	i1_LQ_BSbp1_c69024/f1p0/1290	Peroxidase(E1.11.1.7, POD)	{XP_010914719.1; PREDICTED: peroxidase 5-like [Elaeis guineensis]}	{sp|A7QEU4|PER5_VITVI; Peroxidase 5 OS=Vitis vinifera GN=GSVIVT00037159001 PE=1 SV=2}	{egu:105040036; K00430 E1.11.1.7 peroxidase 1.11.1.7 ko00940; Metabolism; Biosynthesis of other secondary metabolites; Phenylpropanoid biosynthesis}	{NA}	{GO:0004601; peroxidase activity; molecular_function GO:0055114; oxidation-reduction process; biological_process GO:0006979; response to oxidative stress; biological_process GO:0020037; heme binding; molecular_function}	{XM_015789672.1; PREDICTED: Oryza sativa Japonica Group peroxidase 2 (LOC4344050), mRNA}	{PF00141:Peroxidase}
	i1_LQ_BSbp1_c76525/f1p0/1886	Alcohol dehydrogenase 1/7(ADH1/7)	{XP_010244041.1; PREDICTED: alcohol dehydrogenase 1 [Nelumbo nucifera]}	{sp|P14674|ADH2_SOLTU; Alcohol dehydrogenase 2 OS=Solanum tuberosum GN=ADH2 PE=2 SV=1}	{egu:105038502; K18857 ADH1 alcohol dehydrogenase class-P 1.1.1.1 ko00010; Metabolism; Carbohydrate metabolism; Glycolysis / Gluconeogenesis | ko00071; Metabolism; Lipid metabolism; Fatty acid degradation | ko00592; Metabolism; Lipid metabolism; alpha-Linolenic acid metabolism | ko00350; Metabolism; Amino acid metabolism; Tyrosine metabolism}	{At1g77120; KOG0022 Alcohol dehydrogenase, class III Q Secondary metabolites biosynthesis, transport and catabolism ;}	{GO:0016616; oxidoreductase activity, acting on the CH-OH group of donors, NAD or NADP as acceptor; molecular_function GO:0051287; NAD binding; molecular_function GO:0055114; oxidation-reduction process; biological_process GO:0006813; potassium ion transport; biological_process}	{XM_010245740.2; PREDICTED: Nelumbo nucifera alcohol dehydrogenase 3-like (LOC104587950), mRNA}	{PF08240:Alcohol dehydrogenase GroES-like domain PF03721:UDP-glucose/GDP-mannose dehydrogenase family, NAD binding domain PF02826:D-isomer specific 2-hydroxyacid dehydrogenase, NAD binding domain PF02254:TrkA-N domain PF00107:Zinc-binding dehydrogenase}
	i2_LQ_BSbp1_c125693/f1p7/2516	Phenylalanine ammonia-lyase(PAL)	{AGC23439.1; phenylalanine ammonia-lyase [Dendrobium candidum]}	{sp|Q42609|PALY_BROFI; Phenylalanine ammonia-lyase OS=Bromheadia finlaysoniana GN=PAL PE=2 SV=1}	{pda:103703950; K10775 PAL phenylalanine ammonia-lyase 4.3.1.24 ko00360; Metabolism; Amino acid metabolism; Phenylalanine metabolism | ko00940; Metabolism; Biosynthesis of other secondary metabolites; Phenylpropanoid biosynthesis}	{At2g37040; KOG0222 Phenylalanine and histidine ammonia-lyase Q Secondary metabolites biosynthesis, transport and catabolism ;}	{NA}	{JQ765748.1; Dendrobium candidum phenylalanine ammonia-lyase mRNA, complete cds}	{NA}
	i2_LQ_BSbp1_c131158/f1p0/2272	Phenylalanine ammonia-lyase(PAL)	{AGC23439.1; phenylalanine ammonia-lyase [Dendrobium candidum]}	{sp|Q42609|PALY_BROFI; Phenylalanine ammonia-lyase OS=Bromheadia finlaysoniana GN=PAL PE=2 SV=1}	{pda:103703950; K10775 PAL phenylalanine ammonia-lyase 4.3.1.24 ko00360; Metabolism; Amino acid metabolism; Phenylalanine metabolism | ko00940; Metabolism; Biosynthesis of other secondary metabolites; Phenylpropanoid biosynthesis}	{At2g37040; KOG0222 Phenylalanine and histidine ammonia-lyase Q Secondary metabolites biosynthesis, transport and catabolism ;}	{NA}	{JQ765748.1; Dendrobium candidum phenylalanine ammonia-lyase mRNA, complete cds}	{NA}
	i2_LQ_BSbp1_c18125/f1p0/2580	Alpha-1,4-galacturonosyltransferase(GAUT)	{AIL52750.1; polygalacturonate 4-alpha-galacturonosyltransferase-like protein [Dendrobium catenatum]}	{sp|Q9LE59|GAUT1_ARATH; Polygalacturonate 4-alpha-galacturonosyltransferase OS=Arabidopsis thaliana GN=GAUT1 PE=1 SV=1}	{egu:105043225; K13648 GAUT alpha-1,4-galacturonosyltransferase 2.4.1.43 ko00520; Metabolism; Carbohydrate metabolism; Amino sugar and nucleotide sugar metabolism}	{NA}	{GO:0016757; transferase activity, transferring glycosyl groups; molecular_function}	{KJ937337.1; Dendrobium officinale cultivar Liancheng polygalacturonate 4-alpha-galacturonosyltransferase-like protein (GAUT1) mRNA, complete cds}	{PF01501:Glycosyl transferase family 8}
	i2_LQ_BSbp1_c18139/f1p3/2128	4-coumarate-CoA ligase(4CL)	{ALJ10563.1; 4-coumarate:CoA ligase [Dendrobium catenatum]}	{sp|O24146|4CL2_TOBAC; 4-coumarate--CoA ligase 2 OS=Nicotiana tabacum GN=4CL2 PE=1 SV=1}	{egu:105039619; K01904 4CL 4-coumarate--CoA ligase 6.2.1.12 ko00360; Metabolism; Amino acid metabolism; Phenylalanine metabolism | ko00130; Metabolism; Metabolism of cofactors and vitamins; Ubiquinone and other terpenoid-quinone biosynthesis | ko00940; Metabolism; Biosynthesis of other secondary metabolites; Phenylpropanoid biosynthesis}	{At3g21240; KOG1176 Acyl-CoA synthetase I Lipid transport and metabolism ;}	{GO:0003824; NA GO:0008152; NA}	{KT894020.1; Dendrobium catenatum 4-coumarate:CoA ligase (4CL1) mRNA, complete cds}	{PF00501:AMP-binding enzyme}
	i2_LQ_BSbp1_c209112/f1p0/2015	Pyruvate decarboxylase(PDC)	{XP_017252995.1; PREDICTED: pyruvate decarboxylase 1 [Daucus carota subsp. sativus]}	{sp|Q9M040|PDC4_ARATH; Pyruvate decarboxylase 4 OS=Arabidopsis thaliana GN=PDC4 PE=2 SV=1}	{egu:105044565; K01568 PDC, pdc pyruvate decarboxylase 4.1.1.1 ko00010; Metabolism; Carbohydrate metabolism; Glycolysis / Gluconeogenesis}	{At5g01320; KOG1184 Thiamine pyrophosphate-requiring enzyme EH Amino acid transport and metabolism ; Coenzyme transport and metabolism ;}	{GO:0003824; NA GO:0000287; magnesium ion binding; molecular_function GO:0030976; thiamine pyrophosphate binding; molecular_function}	{XM_009386648.2; PREDICTED: Musa acuminata subsp. malaccensis pyruvate decarboxylase 1-like (LOC103972345), mRNA}	{PF02775:Thiamine pyrophosphate enzyme, C-terminal TPP binding domain PF00205:Thiamine pyrophosphate enzyme, central domain}
	i2_LQ_BSbp1_c79371/f1p3/2426	Phenylalanine ammonia-lyase(PAL)	{Q42609.1; RecName: Full=Phenylalanine ammonia-lyase}	{sp|Q42609|PALY_BROFI; Phenylalanine ammonia-lyase OS=Bromheadia finlaysoniana GN=PAL PE=2 SV=1}	{mus:103978140; K10775 PAL phenylalanine ammonia-lyase 4.3.1.24 ko00360; Metabolism; Amino acid metabolism; Phenylalanine metabolism | ko00940; Metabolism; Biosynthesis of other secondary metabolites; Phenylpropanoid biosynthesis}	{At2g37040; KOG0222 Phenylalanine and histidine ammonia-lyase Q Secondary metabolites biosynthesis, transport and catabolism ;}	{NA}	{X99997.1; B.finlaysoniana mRNA for phenylalanine ammonia-lyase}	{NA}
	i3_LQ_BSbp1_c28654/f1p0/3113	Sucrose synthase(SUS)	{ALS55907.1; sucrose synthase [Dendrobium catenatum]}	{sp|Q41607|SUS2_TULGE; Sucrose synthase 2 OS=Tulipa gesneriana PE=2 SV=1}	{pda:103702434; K00695 E2.4.1.13 sucrose synthase 2.4.1.13 ko00500; Metabolism; Carbohydrate metabolism; Starch and sucrose metabolism}	{At3g43190; KOG0853 Glycosyltransferase M Cell wall/membrane/envelope biogenesis ;}	{GO:0005985; sucrose metabolic process; biological_process GO:0016157; sucrose synthase activity; molecular_function}	{KU169127.1; Dendrobium catenatum sucrose synthase (DOSS3) mRNA, complete cds}	{PF00862:Sucrose synthase}
	i3_LQ_BSbp1_c37320/f1p0/3142	Alcohol dehydrogenase 1/7(ADH1/7)	{ONK77409.1; uncharacterized protein A4U43_C02F6230 [Asparagus officinalis]}	{sp|P14674|ADH2_SOLTU; Alcohol dehydrogenase 2 OS=Solanum tuberosum GN=ADH2 PE=2 SV=1}	{rcu:8271869; K18857 ADH1 alcohol dehydrogenase class-P 1.1.1.1 ko00010; Metabolism; Carbohydrate metabolism; Glycolysis / Gluconeogenesis | ko00071; Metabolism; Lipid metabolism; Fatty acid degradation | ko00592; Metabolism; Lipid metabolism; alpha-Linolenic acid metabolism | ko00350; Metabolism; Amino acid metabolism; Tyrosine metabolism}	{At1g77120; KOG0022 Alcohol dehydrogenase, class III Q Secondary metabolites biosynthesis, transport and catabolism ;}	{NA}	{AF148591.1; Oryza longiglumis H type alcohol dehydrogenase I (Adh1) gene, exons 3 though 7, partial cds}	{NA}
	i4_HQ_BSbp1_c2223/f2p3/4381	Pyruvate decarboxylase(PDC)	{XP_017252995.1; PREDICTED: pyruvate decarboxylase 1 [Daucus carota subsp. sativus]}	{sp|Q9M040|PDC4_ARATH; Pyruvate decarboxylase 4 OS=Arabidopsis thaliana GN=PDC4 PE=2 SV=1}	{egu:105044565; K01568 PDC, pdc pyruvate decarboxylase 4.1.1.1 ko00010; Metabolism; Carbohydrate metabolism; Glycolysis / Gluconeogenesis}	{At5g01320; KOG1184 Thiamine pyrophosphate-requiring enzyme EH Amino acid transport and metabolism ; Coenzyme transport and metabolism ;}	{GO:0000287; magnesium ion binding; molecular_function GO:0030976; thiamine pyrophosphate binding; molecular_function GO:0003824; NA}	{XM_009386648.2; PREDICTED: Musa acuminata subsp. malaccensis pyruvate decarboxylase 1-like (LOC103972345), mRNA}	{PF00205:Thiamine pyrophosphate enzyme, central domain PF02775:Thiamine pyrophosphate enzyme, C-terminal TPP binding domain}
HBA	i1_HQ_BSbp1_c36990/f3p2/1938	Beta-glucosidase(BGLU)	{XP_010921682.1; PREDICTED: beta-glucosidase 22-like isoform X3 [Elaeis guineensis]}	{sp|Q60DX8|BGL22_ORYSJ; Beta-glucosidase 22 OS=Oryza sativa subsp. japonica GN=BGLU22 PE=2 SV=1}	{egu:105045203; K01188 E3.2.1.21 beta-glucosidase 3.2.1.21 ko00500; Metabolism; Carbohydrate metabolism; Starch and sucrose metabolism | ko00460; Metabolism; Metabolism of other amino acids; Cyanoamino acid metabolism | ko00940; Metabolism; Biosynthesis of other secondary metabolites; Phenylpropanoid biosynthesis}	{At1g02850; KOG0626 Beta-glucosidase, lactase phlorizinhydrolase, and related proteins G Carbohydrate transport and metabolism ;}	{GO:0004553; hydrolase activity, hydrolyzing O-glycosyl compounds; molecular_function GO:0005975; carbohydrate metabolic process; biological_process}	{XM_017044127.1; PREDICTED: Cucumis melo hydroxyisourate hydrolase-like (LOC103487160), mRNA}	{PF00232:Glycosyl hydrolase family 1 PF00150:Cellulase (glycosyl hydrolase family 5)}
	i1_HQ_BSbp1_c65601/f42p0/1935	Beta-glucosidase(BGLU)	{XP_019706265.1; PREDICTED: beta-glucosidase 22-like isoform X2 [Elaeis guineensis]}	{sp|Q60DX8|BGL22_ORYSJ; Beta-glucosidase 22 OS=Oryza sativa subsp. japonica GN=BGLU22 PE=2 SV=1}	{egu:105045203; K01188 E3.2.1.21 beta-glucosidase 3.2.1.21 ko00500; Metabolism; Carbohydrate metabolism; Starch and sucrose metabolism | ko00460; Metabolism; Metabolism of other amino acids; Cyanoamino acid metabolism | ko00940; Metabolism; Biosynthesis of other secondary metabolites; Phenylpropanoid biosynthesis}	{At1g02850; KOG0626 Beta-glucosidase, lactase phlorizinhydrolase, and related proteins G Carbohydrate transport and metabolism ;}	{GO:0004553; hydrolase activity, hydrolyzing O-glycosyl compounds; molecular_function GO:0005975; carbohydrate metabolic process; biological_process}	{XM_015721755.1; PREDICTED: Ricinus communis beta-glucosidase 11 (LOC8259855), mRNA}	{PF00150:Cellulase (glycosyl hydrolase family 5) PF00232:Glycosyl hydrolase family 1}
	i1_LQ_BSbp1_c10763/f1p0/1571	Endoglucanase(E3.2.1.4, EG)	{ONK57748.1; uncharacterized protein A4U43_C09F3690 [Asparagus officinalis]}	{sp|Q2V4L8|GUN3_ARATH; Endoglucanase 3 OS=Arabidopsis thaliana GN=CEL5 PE=2 SV=2}	{vra:106762499; K01179 E3.2.1.4 endoglucanase 3.2.1.4 ko00500; Metabolism; Carbohydrate metabolism; Starch and sucrose metabolism}	{NA}	{GO:0004553; hydrolase activity, hydrolyzing O-glycosyl compounds; molecular_function GO:0005975; carbohydrate metabolic process; biological_process}	{XM_018828260.1; PREDICTED: Musa acuminata subsp. malaccensis endoglucanase 23-like (LOC103979301), transcript variant X2, mRNA}	{PF00759:Glycosyl hydrolase family 9}
	i1_LQ_BSbp1_c39451/f1p0/1931	Beta-glucosidase(BGLU)	{XP_009417300.1; PREDICTED: beta-glucosidase 12-like isoform X2 [Musa acuminata subsp. malaccensis]}	{sp|B8AVF0|BGL12_ORYSI; Beta-glucosidase 12 OS=Oryza sativa subsp. indica GN=BGLU12 PE=3 SV=1}	{fve:101306214; K01188 E3.2.1.21 beta-glucosidase 3.2.1.21 ko00500; Metabolism; Carbohydrate metabolism; Starch and sucrose metabolism | ko00460; Metabolism; Metabolism of other amino acids; Cyanoamino acid metabolism | ko00940; Metabolism; Biosynthesis of other secondary metabolites; Phenylpropanoid biosynthesis}	{At2g44480; KOG0626 Beta-glucosidase, lactase phlorizinhydrolase, and related proteins G Carbohydrate transport and metabolism ;}	{GO:0005975; carbohydrate metabolic process; biological_process GO:0004553; hydrolase activity, hydrolyzing O-glycosyl compounds; molecular_function}	{XM_002316133.2; Populus trichocarpa hypothetical protein (POPTR_0010s18600g) mRNA, complete cds}	{PF00232:Glycosyl hydrolase family 1}
	i1_LQ_BSbp1_c50083/f1p0/1872	Beta-glucosidase(BGLU)	{XP_010938395.1; PREDICTED: beta-glucosidase 22-like [Elaeis guineensis]}	{sp|Q60DX8|BGL22_ORYSJ; Beta-glucosidase 22 OS=Oryza sativa subsp. japonica GN=BGLU22 PE=2 SV=1}	{egu:105045203; K01188 E3.2.1.21 beta-glucosidase 3.2.1.21 ko00500; Metabolism; Carbohydrate metabolism; Starch and sucrose metabolism | ko00460; Metabolism; Metabolism of other amino acids; Cyanoamino acid metabolism | ko00940; Metabolism; Biosynthesis of other secondary metabolites; Phenylpropanoid biosynthesis}	{At1g02850; KOG0626 Beta-glucosidase, lactase phlorizinhydrolase, and related proteins G Carbohydrate transport and metabolism ;}	{GO:0004553; hydrolase activity, hydrolyzing O-glycosyl compounds; molecular_function GO:0005975; carbohydrate metabolic process; biological_process}	{XM_006654249.2; PREDICTED: Oryza brachyantha beta-glucosidase 20-like (LOC102703120), mRNA}	{PF00232:Glycosyl hydrolase family 1}
	i1_LQ_BSbp1_c50933/f1p1/1954	Beta-glucosidase(BGLU)	{XP_010921682.1; PREDICTED: beta-glucosidase 22-like isoform X3 [Elaeis guineensis]}	{sp|Q60DX8|BGL22_ORYSJ; Beta-glucosidase 22 OS=Oryza sativa subsp. japonica GN=BGLU22 PE=2 SV=1}	{egu:105045203; K01188 E3.2.1.21 beta-glucosidase 3.2.1.21 ko00500; Metabolism; Carbohydrate metabolism; Starch and sucrose metabolism | ko00460; Metabolism; Metabolism of other amino acids; Cyanoamino acid metabolism | ko00940; Metabolism; Biosynthesis of other secondary metabolites; Phenylpropanoid biosynthesis}	{At1g02850; KOG0626 Beta-glucosidase, lactase phlorizinhydrolase, and related proteins G Carbohydrate transport and metabolism ;}	{GO:0004553; hydrolase activity, hydrolyzing O-glycosyl compounds; molecular_function GO:0005975; carbohydrate metabolic process; biological_process}	{XM_017044127.1; PREDICTED: Cucumis melo hydroxyisourate hydrolase-like (LOC103487160), mRNA}	{PF00150:Cellulase (glycosyl hydrolase family 5) PF00232:Glycosyl hydrolase family 1}
	i2_HQ_BSbp1_c13858/f3p2/2771	Alpha,alpha-trehalase (TREH)	{OEL32401.1; putative trehalase [Dichanthelium oligosanthes]}	{sp|Q9FWC1|TRE_ORYSJ; Probable trehalase OS=Oryza sativa subsp. japonica GN=Os10g0521000 PE=2 SV=1}	{egu:105043432; K01194 TREH, treA, treF alpha,alpha-trehalase 3.2.1.28 ko00500; Metabolism; Carbohydrate metabolism; Starch and sucrose metabolism}	{At4g24040; KOG0602 Neutral trehalase G Carbohydrate transport and metabolism ;}	{NA}	{XM_008801337.2; PREDICTED: Phoenix dactylifera probable trehalase (LOC103714169), transcript variant X2, mRNA}	{NA}
	i2_LQ_BSbp1_c128456/f1p4/2103	Beta-glucosidase(BGLU)	{XP_010921682.1; PREDICTED: beta-glucosidase 22-like isoform X3 [Elaeis guineensis]}	{sp|Q60DX8|BGL22_ORYSJ; Beta-glucosidase 22 OS=Oryza sativa subsp. japonica GN=BGLU22 PE=2 SV=1}	{egu:105045203; K01188 E3.2.1.21 beta-glucosidase 3.2.1.21 ko00500; Metabolism; Carbohydrate metabolism; Starch and sucrose metabolism | ko00460; Metabolism; Metabolism of other amino acids; Cyanoamino acid metabolism | ko00940; Metabolism; Biosynthesis of other secondary metabolites; Phenylpropanoid biosynthesis}	{At1g02850; KOG0626 Beta-glucosidase, lactase phlorizinhydrolase, and related proteins G Carbohydrate transport and metabolism ;}	{GO:0005975; carbohydrate metabolic process; biological_process GO:0004553; hydrolase activity, hydrolyzing O-glycosyl compounds; molecular_function}	{NA}	{PF00150:Cellulase (glycosyl hydrolase family 5) PF00232:Glycosyl hydrolase family 1}
	i2_LQ_BSbp1_c15213/f1p17/2091	Alpha-1,4-galacturonosyltransferase(GAUT)	{XP_010913084.1; PREDICTED: galacturonosyltransferase 8 [Elaeis guineensis]}	{sp|Q9LSG3|GAUT8_ARATH; Galacturonosyltransferase 8 OS=Arabidopsis thaliana GN=GAUT8 PE=1 SV=1}	{egu:105038864; K13648 GAUT alpha-1,4-galacturonosyltransferase 2.4.1.43 ko00520; Metabolism; Carbohydrate metabolism; Amino sugar and nucleotide sugar metabolism}	{NA}	{NA}	{KJ661024.1; Dendrobium officinale galacturonosyltransferase 8-like protein mRNA, complete cds}	{NA}
	i2_LQ_BSbp1_c168385/f1p1/2363	Phenylalanine ammonia-lyase(PAL)	{AGC23439.1; phenylalanine ammonia-lyase [Dendrobium candidum]}	{sp|Q42609|PALY_BROFI; Phenylalanine ammonia-lyase OS=Bromheadia finlaysoniana GN=PAL PE=2 SV=1}	{mus:103972164; K10775 PAL phenylalanine ammonia-lyase 4.3.1.24 ko00360; Metabolism; Amino acid metabolism; Phenylalanine metabolism | ko00940; Metabolism; Biosynthesis of other secondary metabolites; Phenylpropanoid biosynthesis}	{At2g37040; KOG0222 Phenylalanine and histidine ammonia-lyase Q Secondary metabolites biosynthesis, transport and catabolism ;}	{NA}	{JQ765748.1; Dendrobium candidum phenylalanine ammonia-lyase mRNA, complete cds}	{NA}
	i2_LQ_BSbp1_c22112/f1p9/2968	Beta-glucosidase(BGLU)	{XP_010265850.1; PREDICTED: beta-glucosidase 12-like [Nelumbo nucifera]}	{sp|B8AVF0|BGL12_ORYSI; Beta-glucosidase 12 OS=Oryza sativa subsp. indica GN=BGLU12 PE=3 SV=1}	{fve:101306214; K01188 E3.2.1.21 beta-glucosidase 3.2.1.21 ko00500; Metabolism; Carbohydrate metabolism; Starch and sucrose metabolism | ko00460; Metabolism; Metabolism of other amino acids; Cyanoamino acid metabolism | ko00940; Metabolism; Biosynthesis of other secondary metabolites; Phenylpropanoid biosynthesis}	{At2g44480; KOG0626 Beta-glucosidase, lactase phlorizinhydrolase, and related proteins G Carbohydrate transport and metabolism ;}	{GO:0005975; carbohydrate metabolic process; biological_process GO:0004553; hydrolase activity, hydrolyzing O-glycosyl compounds; molecular_function}	{XM_002316133.2; Populus trichocarpa hypothetical protein (POPTR_0010s18600g) mRNA, complete cds}	{PF00232:Glycosyl hydrolase family 1}
	i2_LQ_BSbp1_c41249/f1p6/2093	Beta-glucosidase(BGLU)	{XP_019706264.1; PREDICTED: beta-glucosidase 22-like isoform X1 [Elaeis guineensis]}	{sp|Q60DX8|BGL22_ORYSJ; Beta-glucosidase 22 OS=Oryza sativa subsp. japonica GN=BGLU22 PE=2 SV=1}	{egu:105045201; K01188 E3.2.1.21 beta-glucosidase 3.2.1.21 ko00500; Metabolism; Carbohydrate metabolism; Starch and sucrose metabolism | ko00460; Metabolism; Metabolism of other amino acids; Cyanoamino acid metabolism | ko00940; Metabolism; Biosynthesis of other secondary metabolites; Phenylpropanoid biosynthesis}	{At1g02850; KOG0626 Beta-glucosidase, lactase phlorizinhydrolase, and related proteins G Carbohydrate transport and metabolism ;}	{GO:0005975; carbohydrate metabolic process; biological_process GO:0004553; hydrolase activity, hydrolyzing O-glycosyl compounds; molecular_function}	{NA}	{PF00232:Glycosyl hydrolase family 1}
	i2_LQ_BSbp1_c75049/f1p16/2055	Beta-glucosidase(BGLU)	{XP_019706265.1; PREDICTED: beta-glucosidase 22-like isoform X2 [Elaeis guineensis]}	{sp|Q60DX8|BGL22_ORYSJ; Beta-glucosidase 22 OS=Oryza sativa subsp. japonica GN=BGLU22 PE=2 SV=1}	{egu:105045203; K01188 E3.2.1.21 beta-glucosidase 3.2.1.21 ko00500; Metabolism; Carbohydrate metabolism; Starch and sucrose metabolism | ko00460; Metabolism; Metabolism of other amino acids; Cyanoamino acid metabolism | ko00940; Metabolism; Biosynthesis of other secondary metabolites; Phenylpropanoid biosynthesis}	{At1g02850; KOG0626 Beta-glucosidase, lactase phlorizinhydrolase, and related proteins G Carbohydrate transport and metabolism ;}	{GO:0004553; hydrolase activity, hydrolyzing O-glycosyl compounds; molecular_function GO:0005975; carbohydrate metabolic process; biological_process}	{XM_015721755.1; PREDICTED: Ricinus communis beta-glucosidase 11 (LOC8259855), mRNA}	{PF00232:Glycosyl hydrolase family 1 PF00150:Cellulase (glycosyl hydrolase family 5)}
	i2_LQ_BSbp1_c79920/f1p0/2089	Beta-glucosidase(BGLU)	{XP_010921682.1; PREDICTED: beta-glucosidase 22-like isoform X3 [Elaeis guineensis]}	{sp|Q60DX8|BGL22_ORYSJ; Beta-glucosidase 22 OS=Oryza sativa subsp. japonica GN=BGLU22 PE=2 SV=1}	{egu:105045203; K01188 E3.2.1.21 beta-glucosidase 3.2.1.21 ko00500; Metabolism; Carbohydrate metabolism; Starch and sucrose metabolism | ko00460; Metabolism; Metabolism of other amino acids; Cyanoamino acid metabolism | ko00940; Metabolism; Biosynthesis of other secondary metabolites; Phenylpropanoid biosynthesis}	{At1g02850; KOG0626 Beta-glucosidase, lactase phlorizinhydrolase, and related proteins G Carbohydrate transport and metabolism ;}	{GO:0004553; hydrolase activity, hydrolyzing O-glycosyl compounds; molecular_function GO:0005975; carbohydrate metabolic process; biological_process}	{NA}	{PF00232:Glycosyl hydrolase family 1 PF00150:Cellulase (glycosyl hydrolase family 5)}
	i2_LQ_BSbp1_c99106/f1p3/2498	Beta-glucosidase(BGLU)	{XP_018686606.1; PREDICTED: uncharacterized protein LOC103999048 isoform X2 [Musa acuminata subsp. malaccensis]}	{sp|A7LXU3|BGH3B_BACO1; Beta-glucosidase BoGH3B OS=Bacteroides ovatus (strain ATCC 8483 / DSM 1896 / JCM 5824 / NCTC 11153) GN=BACOVA_02659 PE=1 SV=1}	{egu:105042391; K05349 bglX beta-glucosidase 3.2.1.21 ko00500; Metabolism; Carbohydrate metabolism; Starch and sucrose metabolism | ko00460; Metabolism; Metabolism of other amino acids; Cyanoamino acid metabolism | ko00940; Metabolism; Biosynthesis of other secondary metabolites; Phenylpropanoid biosynthesis}	{NA}	{GO:0005975; carbohydrate metabolic process; biological_process GO:0004553; hydrolase activity, hydrolyzing O-glycosyl compounds; molecular_function}	{XM_010919574.2; PREDICTED: Elaeis guineensis beta-glucosidase BoGH3B (LOC105042391), transcript variant X2, mRNA}	{PF01915:Glycosyl hydrolase family 3 C-terminal domain PF00933:Glycosyl hydrolase family 3 N terminal domain}
	i3_LQ_BSbp1_c50714/f1p0/3022	Trehalose 6-phosphate synthase(TPS)	{XP_008800107.1; PREDICTED: alpha,alpha-trehalose-phosphate synthase [UDP-forming] 5 isoform X1 [Phoenix dactylifera]}	{sp|Q94AH8|TPS6_ARATH; Alpha,alpha-trehalose-phosphate synthase [UDP-forming] 6 OS=Arabidopsis thaliana GN=TPS6 PE=1 SV=2}	{pop:POPTR_0003s09330g; K16055 TPS trehalose 6-phosphate synthase/phosphatase [EC:2.4.1.15 3.1.3.12] 2.4.1.15,3.1.3.12 ko00500; Metabolism; Carbohydrate metabolism; Starch and sucrose metabolism}	{At1g68020; KOG1050 Trehalose-6-phosphate synthase component TPS1 and related subunits G Carbohydrate transport and metabolism ;}	{GO:0003824; NA GO:0005992; trehalose biosynthetic process; biological_process}	{XM_017844622.1; PREDICTED: Phoenix dactylifera alpha,alpha-trehalose-phosphate synthase [UDP-forming] 5 (LOC103714587), transcript variant X6, mRNA}	{PF02358:Trehalose-phosphatase PF00982:Glycosyltransferase family 20}
	i4_LQ_BSbp1_c10126/f1p0/4316	Protein suppressor of PHYA-105 1(SPA1)	{XP_017699860.1; PREDICTED: protein SPA1-RELATED 3-like isoform X1 [Phoenix dactylifera]}	{sp|Q9SYX2|SPA1_ARATH; Protein SUPPRESSOR OF PHYA-105 1 OS=Arabidopsis thaliana GN=SPA1 PE=1 SV=1}	{pda:103708348; K16240 SPA1 protein suppressor of PHYA-105 1 - ko04712; Organismal Systems; Environmental adaptation; Circadian rhythm - plant}	{NA}	{GO:0005515; protein binding; molecular_function GO:0006468; protein phosphorylation; biological_process GO:0004672; protein kinase activity; molecular_function GO:0005524; ATP binding; molecular_function}	{XM_018830659.1; PREDICTED: Musa acuminata subsp. malaccensis protein SPA1-RELATED 4-like (LOC103993751), transcript variant X6, mRNA}	{PF00069:Protein kinase domain PF00400:WD domain, G-beta repeat PF07714:Protein tyrosine kinase}
	i3_HQ_BSbp1_c8750/f8p0/3615	phytochrome A(PHYA)
