# Supplementary material for: Genome-Wide Identification of Genes Related to Biosynthesis of Phenolic Acid Derivatives in Bletilla striata at Different Suspension Culture Stages
Source: Front Plant Sci. 2022 Jun 17;13:875404. doi: 10.3389/fpls.2022.875404 (PMC9247868; doi:10.3389/fpls.2022.875404)
Supplement: Supplementary Table S3 — Main experimental reagent. [file Table_3.XLSX]

## Sheet: Sheet1
Reagent	Product registration number	Manufactor	Purity
p-hydroxybenzyl alcohol	623-05-2	Shanghai Yuanye Bio-Technology Co., Ltd.	HPLC≥98%
Dactylorhin A	256459-34-4	Shanghai Yuanye Bio-Technology Co., Ltd.	HPLC≥98%
Militarine	58139-23-4	Shanghai Yuanye Bio-Technology Co., Ltd.	HPLC≥98%
Coelonin	82344-82-9	Shanghai Yuanye Bio-Technology Co., Ltd.	HPLC≥98%
