# Supplementary material for: Genome-Wide Identification of Genes Related to Biosynthesis of Phenolic Acid Derivatives in Bletilla striata at Different Suspension Culture Stages
Source: Front Plant Sci. 2022 Jun 17;13:875404. doi: 10.3389/fpls.2022.875404 (PMC9247868; doi:10.3389/fpls.2022.875404)
Supplement: Supplementary Table S4 — Parameter values for HPLC assay. [file Table_4.XLSX]

## Sheet: Sheet1
Factor	Level
Flow rate（mL/min）	0.8
Mobile phase	100% Acetonitrile (A), 0.1% Phosphoric acid (B)
Column temperature（℃）	25
Detection wavelength（nm）	225
Injection volume of test product（μL）	20
Injection volume of control sample（μL）	20
