# Supplementary material for: Genome-Wide Identification of Genes Related to Biosynthesis of Phenolic Acid Derivatives in Bletilla striata at Different Suspension Culture Stages
Source: Front Plant Sci. 2022 Jun 17;13:875404. doi: 10.3389/fpls.2022.875404 (PMC9247868; doi:10.3389/fpls.2022.875404)
Supplement: Supplementary Table S5 — cDNA synthesis. [file Table_5.XLSX]

## Sheet: Sheet1
Reagent components	Volume (μL)
Total RNA	2
2×miRNA RT Reaction Buffer	10
miRNA RT Enzyme Mix	2
RNase-Free ddH2O	6
