# Supplementary material for: Genome-Wide Identification of Genes Related to Biosynthesis of Phenolic Acid Derivatives in Bletilla striata at Different Suspension Culture Stages
Source: Front Plant Sci. 2022 Jun 17;13:875404. doi: 10.3389/fpls.2022.875404 (PMC9247868; doi:10.3389/fpls.2022.875404)
Supplement: Supplementary Table S6 — qPCR reaction system. [file Table_6.XLSX]

## Sheet: Sheet1
Reagent components	Volume (μL)
Total cDNA	1.5
F, R primer	1.5 (Forward primer: 0.75+Reverse primer: 0.75)
2×Universal SYBR Green qPCR Supermix	6
RNase-Free ddH2O	1.5
